# Supplementary material for: Reconstruction of the Gene Regulatory Network Involved in the Sonic Hedgehog Pathway with a Potential Role in Early Development of the Mouse Brain
Source: PLoS Comput Biol. 2014 Oct 9;10(10):e1003884. doi: 10.1371/journal.pcbi.1003884 (PMC4191885; doi:10.1371/journal.pcbi.1003884)
Supplement: Table S1 — Shh+Ptch1−-/Shh−Ptch1+-pattern genes and their enriched GO terms. (XLSX) [file pcbi.1003884.s005.xlsx]

## Sheet: Shh+Ptch1- pattern genes
Gene_Symbol
Alcam
Angptl6
Anxa2
Arx
Bmp1
Col4a1
Col4a2
Col5a2
Comt
Ctgf
Dmrtb1
Efnb3
Ferd3l
Fgl2
Foxa1
Foxa2
Foxj1
Foxp1
Fstl1
Gpr37
Hcrtr1
Igf1r
Itgb1
Itsn1
Kcnk2
Kremen1
Lgi3
Lgmn
Lmcd1
Loxl2
Lpl
Nos1ap
Notch2
Ntn4
Pdgfc
Pdyn
Phf19
Ptprk
Rfx2
Sel1l
Shh
Sort1
Stxbp6
Tacr1
Vasp

## Sheet: Shh-Ptch1+ pattern genes
Gene_Symbol
6330527O06Rik
Abl1
Accn2
Acvr2a
Adcyap1
Adnp
Aebp2
Aff3
Apba1
Apba2
Apc
Apc2
Arl10
Arnt
Arnt2
Ascl1
Atf2
Atf5
Atp8a1
Bach1
Bach2
Bcat1
Bcl9
Bcor
Bhlhe22
Bmpr2
Brca1
Cacna2d1
Cacna2d3
Cadm1
Casp3
Cbfa2t2
Cdc42
Cdca7l
Cdh13
Cdh20
Cdk5r1
Cebpe
Celsr3
Cep110
Chrna4
Chrnb2
Cic
Cited2
Clcn5
Clstn2
Cnr1
Col1a1
Copg2
Cotl1
Crtac1
Csnk1d
Csnk1e
Csnk1g2
Csnk2a1
Csnk2b
Cst3
Ctbp2
Ctnnb1
Cttnbp2
Cux2
Cxxc4
Cyc1
Daam2
Dach1
Dbi
Dbx1
Dcc
Dcun1d5
Dcx
Ddr1
Dlg4
Dlk1
Dll1
Dner
Dnmt1
Dnmt3a
Dpf1
Dpysl5
Dvl3
E2f1
E2f2
E2f3
E2f4
E2f7
E2f8
Ebf1
Ebf2
Ebf3
Ecel1
Ednrb
Eed
Egr2
Enc1
Epha4
Epha5
Ephb1
Erf
Esrrg
Etv5
Etv6
Evl
Fgf14
Fgf15
Foxd3
Foxf2
Foxn3
Foxq1
Frat1
Gabbr1
Gabpb1
Gabrd
Gad1
Gap43
Gas1
Gata2
Gata3
Gatad2a
Gbx2
Gdf11
Gli1
Gli2
Gprc5b
Gria2
Gria4
Grik3
Grik5
Grin1
Grm4
Gtf2e2
Gtf3c2
Hap1
Hes6
Hhex
Hmga1
Hmgb1
Hmgb3
Hnrnpab
Hoxa2
Hoxb2
Hoxc12
Hspd1
Id1
Id2
Id4
Ikzf5
Insm1
Irx1
Irx3
Irx5
Isl1
Isl2
Kdm5b
Klhl29
L1cam
Lbh
Lbx1
Lcor
Ldb1
Lhx1
Lhx2
Lhx5
Lhx9
Limk1
Lmo1
Lmo3
Lmtk3
Lypd1
Lztr1
Maf
Mapk10
Mapt
Mdga1
Mdh2
Meis2
Meis3
Mest
Mfap4
Mgat5b
Mib1
Mta1
Mta2
Mxd3
Myb
Mybbp1a
Mybl1
Mybl2
Mycl1
Myst2
Myt1
Myt1l
Ncam1
Nckap1
Nde1
Neurod4
Neurog1
Nfasc
Nfia
Nfib
Nfxl1
Nfya
Nfyb
Nfyc
Ngfr
Nhlh1
Nhlh2
Nkx1-1
Nkx2-3
Nkx6-2
Nnat
Nos1
Npas3
Ntng1
Ntng2
Nxph4
Olig3
Onecut1
Onecut2
Onecut3
Otp
Pak1
Pard3
Pax2
Pax3
Pax5
Pax6
Pbx1
Pbx3
Pcdh1
Pcdh10
Pcdha7
Pcdhb14
Pcdhga12
Pcgf6
Pdpn
Peg10
Peg12
Pex5l
Phb2
Phox2b
Plagl1
Plcg1
Plxna1
Plxna2
Plxna3
Pnn
Pnoc
Pole4
Polr1d
Polr2m
Polr3k
Pou2f2
Pou3f1
Pou3f3
Pou3f4
Prkaca
Prox1
Ptch1
Pten
Pvrl1
Qdpr
Rab3a
Rapgef1
Rara
Rcor2
Rere
Ret
Rheb
Rhoa
Robo1
Robo2
Rprm
Rps12
Rps4x
S100a10
Scg3
Scg5
Sema3a
Sema3f
Sema5a
Sema6c
Slc18a3
Slc6a1
Slc6a5
Slitrk1
Smad4
Smarca4
Sncg
Sorl1
Sox11
Sox12
Sox13
Sox15
Sox4
Sox5
Sox9
Sp3
Sp8
Sp9
Ss18l1
Ssrp1
Sst
Sstr2
St18
Stx1a
Supt16h
Supt5h
Taf9
Tbx20
Tceb1
Tcerg1l
Tcf20
Tcf4
Tfam
Tfap2b
Tfdp1
Tfdp2
Thbs3
Tle1
Top1
Trim24
Trim36
Trp53i11
Ttyh1
Vav2
Whsc1
Wnt7a
Wnt7b
Zbtb7b
Zfhx2
Zfhx3
Zfp191
Zfp462
Zfp521
Zfp647
Zic1
Zic5

## Sheet: Shh+Ptch1- genes GO bio pro
GO_ID	LEVEL(S)	TERM	NB_IN_REF	FREQ_IN_REF	NB_IN_SET	FREQ_IN_SET	P_VALUE	ENRICHMENT/DEPLETION	GENES_IN_SET
GO:0048731	4	system development	1989	0.1357	21	0.5385	2.56362e-09	E	Ntn4,Ctgf,Lpl,Shh,Alcam,Foxp1,Igf1r,Anxa2,Foxa1,Itgb1,Foxa2,Notch2,Arx,Bmp1,Col5a2,Foxj1,Angptl6,Sort1,Efnb3,Vasp,Pdgfc
GO:0048513	4,5	organ development	1641	0.1119	19	0.4872	5.11033e-09	E	Ntn4,Ctgf,Lpl,Shh,Foxp1,Igf1r,Anxa2,Foxa1,Itgb1,Foxa2,Notch2,Arx,Bmp1,Col5a2,Foxj1,Angptl6,Sort1,Vasp,Pdgfc
GO:0048856	3	anatomical structure development	2121	0.1447	21	0.5385	8.23806e-09	E	Ntn4,Ctgf,Lpl,Shh,Alcam,Foxp1,Igf1r,Anxa2,Foxa1,Itgb1,Foxa2,Notch2,Arx,Bmp1,Col5a2,Foxj1,Angptl6,Sort1,Efnb3,Vasp,Pdgfc
GO:0009653	4,3	anatomical structure morphogenesis	1186	0.0809	16	0.4103	1.7026e-08	E	Ntn4,Ctgf,Shh,Alcam,Igf1r,Anxa2,Foxa1,Itgb1,Foxa2,Notch2,Arx,Foxj1,Angptl6,Efnb3,Vasp,Pdgfc
GO:0009888	5,6,4	tissue development	637	0.0435	12	0.3077	4.93812e-08	E	Ctgf,Shh,Foxp1,Igf1r,Foxa1,Itgb1,Foxa2,Notch2,Bmp1,Col5a2,Sort1,Vasp
GO:0032502	2	developmental process	2915	0.1989	23	0.5897	7.61881e-08	E	Ntn4,Ctgf,Dmrtb1,Lpl,Shh,Alcam,Itsn1,Foxp1,Igf1r,Anxa2,Foxa1,Itgb1,Foxa2,Notch2,Arx,Bmp1,Col5a2,Foxj1,Angptl6,Sort1,Efnb3,Vasp,Pdgfc
GO:0030154	4	cell differentiation	1535	0.1047	17	0.4359	9.26162e-08	E	Ntn4,Ctgf,Lpl,Shh,Alcam,Foxp1,Foxa1,Itgb1,Foxa2,Notch2,Arx,Bmp1,Foxj1,Angptl6,Sort1,Efnb3,Vasp
GO:0007275	3	multicellular organismal development	2476	0.1689	21	0.5385	1.28455e-07	E	Ntn4,Ctgf,Lpl,Shh,Alcam,Foxp1,Igf1r,Anxa2,Foxa1,Itgb1,Foxa2,Notch2,Arx,Bmp1,Col5a2,Foxj1,Angptl6,Sort1,Efnb3,Vasp,Pdgfc
GO:0048869	3	cellular developmental process	1611	0.1099	17	0.4359	1.86107e-07	E	Ntn4,Ctgf,Lpl,Shh,Alcam,Foxp1,Foxa1,Itgb1,Foxa2,Notch2,Arx,Bmp1,Foxj1,Angptl6,Sort1,Efnb3,Vasp
GO:0050789	3,2	regulation of biological process	6253	0.4266	31	0.7949	2.36923e-06	E	Tacr1,Lmcd1,Ntn4,Ctgf,Hcrtr1,Kcnk2,Pdyn,Dmrtb1,Lpl,Shh,Gpr37,Ferd3l,Itsn1,Rfx2,Foxp1,Igf1r,Anxa2,Foxa1,Itgb1,Fgl2,Phf19,Sel1l,Foxa2,Notch2,Arx,Lgmn,Kremen1,Foxj1,Angptl6,Efnb3,Pdgfc
GO:0030324	5,6,7	lung development	92	0.0063	5	0.1282	4.1014e-06	E	Ctgf,Shh,Foxp1,Foxa1,Foxa2
GO:0030323	5,6	respiratory tube development	94	0.0064	5	0.1282	4.5566e-06	E	Ctgf,Shh,Foxp1,Foxa1,Foxa2
GO:0007411	7,9,8,4,12,10,13,11,5	axon guidance	100	0.0068	5	0.1282	6.16271e-06	E	Shh,Alcam,Arx,Efnb3,Vasp
GO:0060738	6,7,8	epithelial-mesenchymal signaling involved in prostate gland development	2	0.0001	2	0.0513	6.89714e-06	E	Shh,Foxa1
GO:0060541	5	respiratory system development	103	0.007	5	0.1282	7.11565e-06	E	Ctgf,Shh,Foxp1,Foxa1,Foxa2
GO:0006928	3,4	cell motion	403	0.0275	8	0.2051	8.03111e-06	E	Ctgf,Shh,Alcam,Itgb1,Arx,Foxj1,Efnb3,Vasp
GO:0051674	3	localization of cell	403	0.0275	8	0.2051	8.03111e-06	E	Ctgf,Shh,Alcam,Itgb1,Arx,Foxj1,Efnb3,Vasp
GO:0065007	2	biological regulation	6588	0.4494	31	0.7949	8.65999e-06	E	Tacr1,Lmcd1,Ntn4,Ctgf,Hcrtr1,Kcnk2,Pdyn,Dmrtb1,Lpl,Shh,Gpr37,Ferd3l,Itsn1,Rfx2,Foxp1,Igf1r,Anxa2,Foxa1,Itgb1,Fgl2,Phf19,Sel1l,Foxa2,Notch2,Arx,Lgmn,Kremen1,Foxj1,Angptl6,Efnb3,Pdgfc
GO:0030182	7,8,5	neuron differentiation	414	0.0282	8	0.2051	9.7442e-06	E	Ntn4,Shh,Alcam,Foxa1,Foxa2,Arx,Efnb3,Vasp
GO:0048665	9,10,7,6,5	neuron fate specification	19	0.0013	3	0.0769	1.622e-05	E	Shh,Foxa1,Foxa2
GO:0048519	4,2,3	negative regulation of biological process	1118	0.0763	12	0.3077	1.7181e-05	E	Lmcd1,Shh,Ferd3l,Itsn1,Foxp1,Igf1r,Anxa2,Foxa1,Itgb1,Foxa2,Lgmn,Foxj1
GO:0048468	4,5	cell development	765	0.0522	10	0.2564	1.93838e-05	E	Ntn4,Shh,Alcam,Foxa1,Itgb1,Foxa2,Arx,Sort1,Efnb3,Vasp
GO:0048699	6,7	generation of neurons	458	0.0312	8	0.2051	1.99907e-05	E	Ntn4,Shh,Alcam,Foxa1,Foxa2,Arx,Efnb3,Vasp
GO:0060684	5	epithelial-mesenchymal cell signaling	3	0.0002	2	0.0513	2.06392e-05	E	Shh,Foxa1
GO:0001708	6,5,4	cell fate specification	62	0.0042	4	0.1026	2.07624e-05	E	Shh,Foxa1,Itgb1,Foxa2
GO:0002009	7,6,8,5	morphogenesis of an epithelium	219	0.0149	6	0.1538	2.08911e-05	E	Shh,Igf1r,Foxa1,Foxa2,Notch2,Vasp
GO:0060429	6,7,5	epithelium development	219	0.0149	6	0.1538	2.08911e-05	E	Shh,Igf1r,Foxa1,Foxa2,Notch2,Vasp
GO:0032501	2	multicellular organismal process	4300	0.2933	24	0.6154	2.2129e-05	E	Tacr1,Ntn4,Ctgf,Pdyn,Lpl,Shh,Alcam,Foxp1,Igf1r,Anxa2,Foxa1,Itgb1,Foxa2,Notch2,Arx,Lgmn,Bmp1,Col5a2,Foxj1,Angptl6,Sort1,Efnb3,Vasp,Pdgfc
GO:0009887	5,6,4	organ morphogenesis	785	0.0536	10	0.2564	2.41e-05	E	Ctgf,Shh,Igf1r,Anxa2,Foxa1,Foxa2,Notch2,Angptl6,Vasp,Pdgfc
GO:0035295	4	tube development	235	0.016	6	0.1538	3.08927e-05	E	Ctgf,Shh,Foxp1,Foxa1,Foxa2,Vasp
GO:0022008	5,6	neurogenesis	489	0.0334	8	0.2051	3.16683e-05	E	Ntn4,Shh,Alcam,Foxa1,Foxa2,Arx,Efnb3,Vasp
GO:0048646	3,5,4	anatomical structure formation involved in morphogenesis	354	0.0241	7	0.1795	3.22499e-05	E	Ctgf,Shh,Anxa2,Itgb1,Foxa2,Angptl6,Vasp
GO:0045165	5,4	cell fate commitment	144	0.0098	5	0.1282	3.55187e-05	E	Shh,Foxa1,Itgb1,Foxa2,Notch2
GO:0048518	4,2,3	positive regulation of biological process	1212	0.0827	12	0.3077	3.76719e-05	E	Lpl,Shh,Itsn1,Foxp1,Igf1r,Foxa1,Itgb1,Foxa2,Notch2,Arx,Foxj1,Pdgfc
GO:0051897	9,10,8,7	positive regulation of protein kinase B signaling cascade	4	0.0003	2	0.0513	4.11742e-05	E	Itsn1,Igf1r
GO:0032989	3,4,5	cellular component morphogenesis	377	0.0257	7	0.1795	4.77638e-05	E	Shh,Alcam,Itgb1,Arx,Foxj1,Efnb3,Vasp
GO:0060740	7,8,9,6	prostate gland epithelium morphogenesis	27	0.0018	3	0.0769	4.80062e-05	E	Shh,Igf1r,Foxa1
GO:0060512	6,7,8,5	prostate gland morphogenesis	28	0.0019	3	0.0769	5.36347e-05	E	Shh,Igf1r,Foxa1
GO:0042692	5	muscle cell differentiation	82	0.0056	4	0.1026	6.20447e-05	E	Shh,Foxp1,Itgb1,Sort1
GO:0050794	4,3	regulation of cellular process	6001	0.4094	28	0.7179	6.91654e-05	E	Tacr1,Lmcd1,Ctgf,Hcrtr1,Kcnk2,Pdyn,Dmrtb1,Lpl,Shh,Gpr37,Ferd3l,Itsn1,Rfx2,Foxp1,Igf1r,Foxa1,Itgb1,Fgl2,Phf19,Sel1l,Foxa2,Notch2,Arx,Kremen1,Foxj1,Angptl6,Efnb3,Pdgfc
GO:0022612	5,6,7,4	gland morphogenesis	87	0.0059	4	0.1026	7.8016e-05	E	Ntn4,Shh,Igf1r,Foxa1
GO:0030850	6,5,7	prostate gland development	36	0.0025	3	0.0769	0.0001146	E	Shh,Igf1r,Foxa1
GO:0007409	6,8,7,11,9,12,10	axonogenesis	187	0.0128	5	0.1282	0.0001205	E	Shh,Alcam,Arx,Efnb3,Vasp
GO:0048666	8,5,9,6	neuron development	303	0.0207	6	0.1538	0.0001232	E	Ntn4,Shh,Alcam,Arx,Efnb3,Vasp
GO:0010926	2	anatomical structure formation	775	0.0529	9	0.2308	0.0001304	E	Ctgf,Shh,Anxa2,Itgb1,Foxa2,Foxj1,Angptl6,Vasp,Pdgfc
GO:0048729	6,5,7,4	tissue morphogenesis	311	0.0212	6	0.1538	0.0001416	E	Shh,Igf1r,Foxa1,Foxa2,Notch2,Vasp
GO:0051146	6,8,9,7	striated muscle cell differentiation	39	0.0027	3	0.0769	0.0001456	E	Shh,Foxp1,Itgb1
GO:0048812	5,7,6,10,8,11,9	neuron projection morphogenesis	198	0.0135	5	0.1282	0.0001568	E	Shh,Alcam,Arx,Efnb3,Vasp
GO:0007399	5	nervous system development	797	0.0544	9	0.2308	0.0001602	E	Ntn4,Shh,Alcam,Igf1r,Foxa1,Foxa2,Arx,Efnb3,Vasp
GO:0048667	6,9,7,10,8	cell morphogenesis involved in neuron differentiation	201	0.0137	5	0.1282	0.0001679	E	Shh,Alcam,Arx,Efnb3,Vasp
GO:0048858	4,5,6,7	cell projection morphogenesis	205	0.014	5	0.1282	0.0001838	E	Shh,Alcam,Arx,Efnb3,Vasp
GO:0048523	5,3,4	negative regulation of cellular process	1007	0.0687	10	0.2564	0.0001844	E	Lmcd1,Shh,Ferd3l,Itsn1,Foxp1,Igf1r,Foxa1,Itgb1,Foxa2,Foxj1
GO:0030030	3	cell projection organization	331	0.0226	6	0.1538	0.0001971	E	Shh,Alcam,Arx,Foxj1,Efnb3,Vasp
GO:0045595	5,4	regulation of cell differentiation	335	0.0229	6	0.1538	0.00021	E	Lpl,Shh,Foxa1,Itgb1,Foxa2,Foxj1
GO:0032990	4,5,6	cell part morphogenesis	213	0.0145	5	0.1282	0.0002188	E	Shh,Alcam,Arx,Efnb3,Vasp
GO:0048663	8,9,6,5	neuron fate commitment	46	0.0031	3	0.0769	0.0002377	E	Shh,Foxa1,Foxa2
GO:0051896	8,9,7	regulation of protein kinase B signaling cascade	9	0.0006	2	0.0513	0.0002439	E	Itsn1,Igf1r
GO:0000902	4,5,6	cell morphogenesis	346	0.0236	6	0.1538	0.0002489	E	Shh,Alcam,Arx,Foxj1,Efnb3,Vasp
GO:0051239	4,3	regulation of multicellular organismal process	666	0.0454	8	0.2051	0.0002578	E	Ntn4,Lpl,Shh,Anxa2,Foxa1,Foxa2,Lgmn,Foxj1
GO:0048522	5,3,4	positive regulation of cellular process	1069	0.0729	10	0.2564	0.0002944	E	Lpl,Shh,Itsn1,Foxp1,Igf1r,Foxa1,Itgb1,Foxa2,Notch2,Pdgfc
GO:0045581	10,8,9,7,6,11,12	negative regulation of T cell differentiation	10	0.0007	2	0.0513	0.0003042	E	Shh,Foxj1
GO:0031175	4,9,6,10,7	neuron projection development	230	0.0157	5	0.1282	0.0003097	E	Shh,Alcam,Arx,Efnb3,Vasp
GO:0000904	5,6,7	cell morphogenesis involved in differentiation	231	0.0158	5	0.1282	0.0003158	E	Shh,Alcam,Arx,Efnb3,Vasp
GO:0050793	4,3	regulation of developmental process	888	0.0606	9	0.2308	0.0003494	E	Ntn4,Lpl,Shh,Itsn1,Foxa1,Itgb1,Foxa2,Notch2,Foxj1
GO:0001763	5,4	morphogenesis of a branching structure	130	0.0089	4	0.1026	0.000359	E	Ntn4,Shh,Foxa1,Foxa2
GO:0001503	5,7,3	ossification	130	0.0089	4	0.1026	0.000359	E	Ctgf,Shh,Bmp1,Sort1
GO:0007154	3	cell communication	3785	0.2582	20	0.5128	0.0004039	E	Tacr1,Ntn4,Ctgf,Hcrtr1,Kcnk2,Pdyn,Shh,Gpr37,Itsn1,Igf1r,Foxa1,Itgb1,Fgl2,Sel1l,Notch2,Kremen1,Foxj1,Angptl6,Efnb3,Pdgfc
GO:0014902	7,8,6,10,9,11	myotube differentiation	12	0.0008	2	0.0513	0.0004438	E	Shh,Sort1
GO:0045620	9,7,8,6,5,10,11	negative regulation of lymphocyte differentiation	12	0.0008	2	0.0513	0.0004438	E	Shh,Foxj1
GO:0060348	4,6	bone development	138	0.0094	4	0.1026	0.0004483	E	Ctgf,Shh,Bmp1,Sort1
GO:0030010	6,7,4,8	establishment of cell polarity	13	0.0009	2	0.0513	0.0005232	E	Shh,Foxj1
GO:0014706	7,8,6	striated muscle tissue development	145	0.0099	4	0.1026	0.0005384	E	Shh,Foxp1,Itgb1,Sort1
GO:0001525	4,6,7,8,9,5	angiogenesis	148	0.0101	4	0.1026	0.0005807	E	Ctgf,Shh,Anxa2,Angptl6
GO:0045597	6,5,4	positive regulation of cell differentiation	150	0.0102	4	0.1026	0.0006101	E	Lpl,Shh,Foxa1,Foxa2
GO:0016477	5,6,4	cell migration	271	0.0185	5	0.1282	0.0006426	E	Ctgf,Shh,Itgb1,Arx,Foxj1
GO:0003006	3,4	reproductive developmental process	153	0.0104	4	0.1026	0.0006561	E	Dmrtb1,Shh,Igf1r,Foxa1
GO:0060537	6,7,5	muscle tissue development	154	0.0105	4	0.1026	0.000672	E	Shh,Foxp1,Itgb1,Sort1
GO:0043491	8,7	protein kinase B signaling cascade	16	0.0011	2	0.0513	0.0007989	E	Itsn1,Igf1r
GO:0021904	6,8,9,7	dorsal/ventral neural tube patterning	16	0.0011	2	0.0513	0.0007989	E	Shh,Foxa2
GO:0045666	7,9,8,10,6,5	positive regulation of neuron differentiation	16	0.0011	2	0.0513	0.0007989	E	Foxa1,Foxa2
GO:0045596	6,5,4	negative regulation of cell differentiation	162	0.0111	4	0.1026	0.0008087	E	Shh,Itgb1,Foxa2,Foxj1
GO:0035239	5,4	tube morphogenesis	163	0.0111	4	0.1026	0.0008271	E	Shh,Foxa1,Foxa2,Vasp
GO:0042127	5,4	regulation of cell proliferation	442	0.0302	6	0.1538	0.0008744	E	Shh,Foxp1,Itgb1,Arx,Foxj1,Pdgfc
GO:0031324	6,4,5	negative regulation of cellular metabolic process	443	0.0302	6	0.1538	0.0008844	E	Lmcd1,Shh,Ferd3l,Foxp1,Foxa1,Foxj1
GO:0001501	5	skeletal system development	294	0.0201	5	0.1282	0.0009172	E	Ctgf,Shh,Bmp1,Col5a2,Sort1
GO:0055007	6,7,9,8,10	cardiac muscle cell differentiation	18	0.0012	2	0.0513	0.0010134	E	Foxp1,Itgb1
GO:0010605	6,4,5	negative regulation of macromolecule metabolic process	457	0.0312	6	0.1538	0.0010328	E	Lmcd1,Shh,Ferd3l,Foxp1,Foxa1,Foxj1
GO:0006355	8,7,9,6	regulation of transcription, DNA-dependent	1766	0.1205	12	0.3077	0.0011259	E	Lmcd1,Dmrtb1,Shh,Ferd3l,Rfx2,Foxp1,Foxa1,Phf19,Foxa2,Notch2,Arx,Foxj1
GO:0002521	5,7,8,6	leukocyte differentiation	179	0.0122	4	0.1026	0.001161	E	Lpl,Shh,Foxp1,Foxj1
GO:0016481	8,9,6,7	negative regulation of transcription	312	0.0213	5	0.1282	0.0011853	E	Lmcd1,Ferd3l,Foxp1,Foxa1,Foxj1
GO:0048870	4,5,3	cell motility	313	0.0214	5	0.1282	0.0012016	E	Ctgf,Shh,Itgb1,Arx,Foxj1
GO:0006351	8,6,7	transcription, DNA-dependent	1781	0.1215	12	0.3077	0.001208	E	Lmcd1,Dmrtb1,Shh,Ferd3l,Rfx2,Foxp1,Foxa1,Phf19,Foxa2,Notch2,Arx,Foxj1
GO:0051252	7,6,5	regulation of RNA metabolic process	1782	0.1216	12	0.3077	0.0012136	E	Lmcd1,Dmrtb1,Shh,Ferd3l,Rfx2,Foxp1,Foxa1,Phf19,Foxa2,Notch2,Arx,Foxj1
GO:0032774	5,7,6	RNA biosynthetic process	1785	0.1218	12	0.3077	0.0012307	E	Lmcd1,Dmrtb1,Shh,Ferd3l,Rfx2,Foxp1,Foxa1,Phf19,Foxa2,Notch2,Arx,Foxj1
GO:0048732	5,6	gland development	182	0.0124	4	0.1026	0.0012326	E	Ntn4,Shh,Igf1r,Foxa1
GO:0007165	5,4	signal transduction	3499	0.2387	18	0.4615	0.0012692	E	Tacr1,Ctgf,Hcrtr1,Kcnk2,Pdyn,Shh,Gpr37,Itsn1,Igf1r,Itgb1,Fgl2,Sel1l,Notch2,Kremen1,Foxj1,Angptl6,Efnb3,Pdgfc
GO:0007169	8,7	transmembrane receptor protein tyrosine kinase signaling pathway	184	0.0126	4	0.1026	0.0012819	E	Ctgf,Igf1r,Efnb3,Pdgfc
GO:0009892	5,3,4	negative regulation of metabolic process	478	0.0326	6	0.1538	0.0012897	E	Lmcd1,Shh,Ferd3l,Foxp1,Foxa1,Foxj1
GO:0016043	2	cellular component organization	1801	0.1229	12	0.3077	0.001325	E	Shh,Alcam,Itsn1,Anxa2,Itgb1,Arx,Col5a2,Foxj1,Sort1,Efnb3,Vasp,Pdgfc
GO:0030199	5	collagen fibril organization	21	0.0014	2	0.0513	0.0013804	E	Anxa2,Col5a2
GO:0035051	5,6,7	cardiac cell differentiation	21	0.0014	2	0.0513	0.0013804	E	Foxp1,Itgb1
GO:0002053	7,5,6	positive regulation of mesenchymal cell proliferation	22	0.0015	2	0.0513	0.0015147	E	Shh,Foxp1
GO:0007517	5,6	muscle organ development	194	0.0132	4	0.1026	0.0015488	E	Shh,Foxp1,Itgb1,Sort1
GO:0045934	7,5,6	negative regulation of nucleobase, nucleoside, nucleotide and nucleic acid metabolic process	333	0.0227	5	0.1282	0.0015649	E	Lmcd1,Ferd3l,Foxp1,Foxa1,Foxj1
GO:0007519	8,7,9	skeletal muscle tissue development	89	0.0061	3	0.0769	0.0015994	E	Shh,Foxp1,Sort1
GO:0045449	7,8,6	regulation of transcription	1847	0.126	12	0.3077	0.0016292	E	Lmcd1,Dmrtb1,Shh,Ferd3l,Rfx2,Foxp1,Foxa1,Phf19,Foxa2,Notch2,Arx,Foxj1
GO:0060538	6,7	skeletal muscle organ development	90	0.0061	3	0.0769	0.0016504	E	Shh,Foxp1,Sort1
GO:0010463	4	mesenchymal cell proliferation	23	0.0016	2	0.0513	0.0016547	E	Shh,Foxp1
GO:0010464	6,5	regulation of mesenchymal cell proliferation	23	0.0016	2	0.0513	0.0016547	E	Shh,Foxp1
GO:0060688	6,5,4	regulation of morphogenesis of a branching structure	23	0.0016	2	0.0513	0.0016547	E	Ntn4,Shh
GO:0010629	7,5,6	negative regulation of gene expression	339	0.0231	5	0.1282	0.0016877	E	Lmcd1,Ferd3l,Foxp1,Foxa1,Foxj1
GO:0048754	6,5	branching morphogenesis of a tube	91	0.0062	3	0.0769	0.0017025	E	Shh,Foxa1,Foxa2
GO:0021915	4,6,7	neural tube development	91	0.0062	3	0.0769	0.0017025	E	Shh,Foxa2,Vasp
GO:0009987	2	cellular process	11167	0.7618	37	0.9487	0.0017679	E	Tacr1,Lmcd1,Ntn4,Ctgf,Hcrtr1,Kcnk2,Pdyn,Dmrtb1,Lpl,Shh,Gpr37,Ferd3l,Alcam,Stxbp6,Itsn1,Rfx2,Foxp1,Igf1r,Anxa2,Foxa1,Itgb1,Fgl2,Phf19,Sel1l,Foxa2,Notch2,Arx,Bmp1,Col5a2,Kremen1,Foxj1,Ptprk,Angptl6,Sort1,Efnb3,Vasp,Pdgfc
GO:0060445	7,6,8,9,5	branching involved in salivary gland morphogenesis	24	0.0016	2	0.0513	0.0018006	E	Ntn4,Shh
GO:0021532	5,7,8,6	neural tube patterning	24	0.0016	2	0.0513	0.0018006	E	Shh,Foxa2
GO:0010558	7,5,6	negative regulation of macromolecule biosynthetic process	345	0.0235	5	0.1282	0.0018173	E	Lmcd1,Ferd3l,Foxp1,Foxa1,Foxj1
GO:0048514	6,7,8,5	blood vessel morphogenesis	206	0.0141	4	0.1026	0.0019161	E	Ctgf,Shh,Anxa2,Angptl6
GO:0000122	10,9,11,8,7	negative regulation of transcription from RNA polymerase II promoter	208	0.0142	4	0.1026	0.0019826	E	Lmcd1,Foxp1,Foxa1,Foxj1
GO:0031327	7,5,6	negative regulation of cellular biosynthetic process	354	0.0241	5	0.1282	0.0020248	E	Lmcd1,Ferd3l,Foxp1,Foxa1,Foxj1
GO:0007166	6,5	cell surface receptor linked signal transduction	2452	0.1673	14	0.359	0.0020612	E	Tacr1,Ctgf,Hcrtr1,Kcnk2,Pdyn,Shh,Gpr37,Igf1r,Itgb1,Sel1l,Notch2,Kremen1,Efnb3,Pdgfc
GO:0042060	5	wound healing	98	0.0067	3	0.0769	0.0020948	E	Shh,Anxa2,Notch2
GO:0009890	6,4,5	negative regulation of biosynthetic process	357	0.0244	5	0.1282	0.0020975	E	Lmcd1,Ferd3l,Foxp1,Foxa1,Foxj1
GO:0007163	5,6,3,7	establishment or maintenance of cell polarity	26	0.0018	2	0.0513	0.0021095	E	Shh,Foxj1
GO:0043588	8,7,9,6	skin development	26	0.0018	2	0.0513	0.0021095	E	Shh,Col5a2
GO:0042130	10,9,8,7	negative regulation of T cell proliferation	26	0.0018	2	0.0513	0.0021095	E	Shh,Foxj1
GO:0019219	6,5	regulation of nucleobase, nucleoside, nucleotide and nucleic acid metabolic process	1948	0.1329	12	0.3077	0.0024966	E	Lmcd1,Dmrtb1,Shh,Ferd3l,Rfx2,Foxp1,Foxa1,Phf19,Foxa2,Notch2,Arx,Foxj1
GO:0006357	9,8,10,7	regulation of transcription from RNA polymerase II promoter	552	0.0377	6	0.1538	0.0025843	E	Lmcd1,Shh,Foxp1,Foxa1,Foxa2,Foxj1
GO:0051094	5,3,4	positive regulation of developmental process	377	0.0257	5	0.1282	0.0026305	E	Lpl,Shh,Foxa1,Foxa2,Notch2
GO:0007227	8,6,7,5	signal transduction downstream of smoothened	1	0.0001	1	0.0256	0.0026605	E	Shh
GO:0002510	7,5	central B cell tolerance induction	1	0.0001	1	0.0256	0.0026605	E	Foxj1
GO:0030322	9,7	stabilization of membrane potential	1	0.0001	1	0.0256	0.0026605	E	Kcnk2
GO:0021759	5,6,4,8,9,10	globus pallidus development	1	0.0001	1	0.0256	0.0026605	E	Arx
GO:0060668	8,7,4,9,10,11,6	regulation of branching involved in salivary gland morphogenesis by extracellular matrix-epithelial cell signaling	1	0.0001	1	0.0256	0.0026605	E	Ntn4
GO:0014857	6,7,5	regulation of skeletal muscle cell proliferation	1	0.0001	1	0.0256	0.0026605	E	Shh
GO:0002646	5,6,7,4	regulation of central tolerance induction	1	0.0001	1	0.0256	0.0026605	E	Foxj1
GO:0007228	10,9,7,8,6,11	positive regulation of hh target transcription factor activity	1	0.0001	1	0.0256	0.0026605	E	Shh
GO:0060741	7,5,8,9,6,4	prostate gland stromal morphogenesis	1	0.0001	1	0.0256	0.0026605	E	Foxa1
GO:0002897	8,7,9,6	positive regulation of central B cell tolerance induction	1	0.0001	1	0.0256	0.0026605	E	Foxj1
GO:0002508	6,4	central tolerance induction	1	0.0001	1	0.0256	0.0026605	E	Foxj1
GO:0014858	7,8,5,6	positive regulation of skeletal muscle cell proliferation	1	0.0001	1	0.0256	0.0026605	E	Shh
GO:0002648	7,6,8,5	positive regulation of central tolerance induction	1	0.0001	1	0.0256	0.0026605	E	Foxj1
GO:0002635	9,7,8	negative regulation of germinal center formation	1	0.0001	1	0.0256	0.0026605	E	Foxj1
GO:0060020	9,10,7,8	Bergmann glial cell differentiation	1	0.0001	1	0.0256	0.0026605	E	Shh
GO:0014856	6	skeletal muscle cell proliferation	1	0.0001	1	0.0256	0.0026605	E	Shh
GO:0002895	6,7,8,5	regulation of central B cell tolerance induction	1	0.0001	1	0.0256	0.0026605	E	Foxj1
GO:0070667	8,6,7	negative regulation of mast cell proliferation	30	0.002	2	0.0513	0.0027951	E	Shh,Foxj1
GO:0031016	5,6	pancreas development	30	0.002	2	0.0513	0.0027951	E	Shh,Foxa2
GO:0010556	6,5	regulation of macromolecule biosynthetic process	1979	0.135	12	0.3077	0.0028262	E	Lmcd1,Dmrtb1,Shh,Ferd3l,Rfx2,Foxp1,Foxa1,Phf19,Foxa2,Notch2,Arx,Foxj1
GO:0008284	6,4,5	positive regulation of cell proliferation	231	0.0158	4	0.1026	0.0028605	E	Shh,Foxp1,Itgb1,Pdgfc
GO:0050672	9,8,7,6	negative regulation of lymphocyte proliferation	31	0.0021	2	0.0513	0.0029803	E	Shh,Foxj1
GO:0032945	8,6,7	negative regulation of mononuclear cell proliferation	31	0.0021	2	0.0513	0.0029803	E	Shh,Foxj1
GO:0007435	6,7,8,5	salivary gland morphogenesis	31	0.0021	2	0.0513	0.0029803	E	Ntn4,Shh
GO:0070664	7,5,6	negative regulation of leukocyte proliferation	31	0.0021	2	0.0513	0.0029803	E	Shh,Foxj1
GO:0080090	5,4	regulation of primary metabolic process	2278	0.1554	13	0.3333	0.0030699	E	Lmcd1,Dmrtb1,Shh,Ferd3l,Rfx2,Foxp1,Foxa1,Phf19,Foxa2,Notch2,Arx,Foxj1,Pdgfc
GO:0051093	5,3,4	negative regulation of developmental process	392	0.0267	5	0.1282	0.003088	E	Shh,Itsn1,Itgb1,Foxa2,Foxj1
GO:0050767	7,6,8,5	regulation of neurogenesis	114	0.0078	3	0.0769	0.0031833	E	Shh,Foxa1,Foxa2
GO:0048608	4,5	reproductive structure development	114	0.0078	3	0.0769	0.0031833	E	Shh,Igf1r,Foxa1
GO:0060255	5,4	regulation of macromolecule metabolic process	2289	0.1561	13	0.3333	0.0031941	E	Lmcd1,Dmrtb1,Shh,Ferd3l,Rfx2,Foxp1,Foxa1,Phf19,Foxa2,Notch2,Arx,Foxj1,Pdgfc
GO:0010468	6,5	regulation of gene expression	2019	0.1377	12	0.3077	0.0033013	E	Lmcd1,Dmrtb1,Shh,Ferd3l,Rfx2,Foxp1,Foxa1,Phf19,Foxa2,Notch2,Arx,Foxj1
GO:0040011	2	locomotion	400	0.0273	5	0.1282	0.0033533	E	Ctgf,Shh,Itgb1,Arx,Foxj1
GO:0006366	9,7,8	transcription from RNA polymerase II promoter	586	0.04	6	0.1538	0.003421	E	Lmcd1,Shh,Foxp1,Foxa1,Foxa2,Foxj1
GO:0001568	6,7	blood vessel development	250	0.0171	4	0.1026	0.0037546	E	Ctgf,Shh,Anxa2,Angptl6
GO:0007431	6,7	salivary gland development	35	0.0024	2	0.0513	0.003775	E	Ntn4,Shh
GO:0031326	6,5	regulation of cellular biosynthetic process	2058	0.1404	12	0.3077	0.0038229	E	Lmcd1,Dmrtb1,Shh,Ferd3l,Rfx2,Foxp1,Foxa1,Phf19,Foxa2,Notch2,Arx,Foxj1
GO:0009889	5,4	regulation of biosynthetic process	2062	0.1407	12	0.3077	0.0038798	E	Lmcd1,Dmrtb1,Shh,Ferd3l,Rfx2,Foxp1,Foxa1,Phf19,Foxa2,Notch2,Arx,Foxj1
GO:0007420	5,6,7	brain development	253	0.0173	4	0.1026	0.0039106	E	Shh,Igf1r,Foxa2,Arx
GO:0001944	5,6	vasculature development	255	0.0174	4	0.1026	0.0040169	E	Ctgf,Shh,Anxa2,Angptl6
GO:0031323	5,4	regulation of cellular metabolic process	2363	0.1612	13	0.3333	0.0041365	E	Lmcd1,Dmrtb1,Shh,Ferd3l,Rfx2,Foxp1,Foxa1,Phf19,Foxa2,Notch2,Arx,Foxj1,Pdgfc
GO:0007398	6,7,5	ectoderm development	126	0.0086	3	0.0769	0.0041827	E	Shh,Foxa2,Col5a2
GO:0051960	5,6,4	regulation of nervous system development	128	0.0087	3	0.0769	0.004365	E	Shh,Foxa1,Foxa2
GO:0035272	5	exocrine system development	38	0.0026	2	0.0513	0.0044265	E	Ntn4,Shh
GO:0051090	8,6,9,7	regulation of transcription factor activity	38	0.0026	2	0.0513	0.0044265	E	Shh,Foxj1
GO:0008283	3	cell proliferation	622	0.0424	6	0.1538	0.0045021	E	Shh,Foxp1,Itgb1,Arx,Foxj1,Pdgfc
GO:0045892	9,8,10,7,6	negative regulation of transcription, DNA-dependent	264	0.018	4	0.1026	0.0045184	E	Lmcd1,Foxp1,Foxa1,Foxj1
GO:0006350	7,5	transcription	2108	0.1438	12	0.3077	0.004583	E	Lmcd1,Dmrtb1,Shh,Ferd3l,Rfx2,Foxp1,Foxa1,Phf19,Foxa2,Notch2,Arx,Foxj1
GO:0051253	8,7,6,5	negative regulation of RNA metabolic process	266	0.0181	4	0.1026	0.0046351	E	Lmcd1,Foxp1,Foxa1,Foxj1
GO:0050868	9,8,7,6	negative regulation of T cell activation	39	0.0027	2	0.0513	0.004654	E	Shh,Foxj1
GO:0060284	6,5	regulation of cell development	135	0.0092	3	0.0769	0.005039	E	Shh,Foxa1,Foxa2
GO:0030098	6,8,9,7,5	lymphocyte differentiation	135	0.0092	3	0.0769	0.005039	E	Shh,Foxp1,Foxj1
GO:0033085	11,9,10,8,7,12,13	negative regulation of T cell differentiation in the thymus	2	0.0001	1	0.0256	0.0053072	E	Foxj1
GO:0002329	9,11,12,10,8	pre-B cell differentiation	2	0.0001	1	0.0256	0.0053072	E	Foxp1
GO:0060458	6,7,8	right lung development	2	0.0001	1	0.0256	0.0053072	E	Shh
GO:0022028	8,7,5,6,9,10,11,12	tangential migration from the subventricular zone to the olfactory bulb	2	0.0001	1	0.0256	0.0053072	E	Arx
GO:0048714	11,10,9,12,7,8	positive regulation of oligodendrocyte differentiation	2	0.0001	1	0.0256	0.0053072	E	Shh
GO:0032862	12,13,10,11	activation of Rho GTPase activity	2	0.0001	1	0.0256	0.0053072	E	Foxj1
GO:0021831	10,9,7,11,8,6,12,13,14	embryonic olfactory bulb interneuron precursor migration	2	0.0001	1	0.0256	0.0053072	E	Arx
GO:0002661	6,5	regulation of B cell tolerance induction	2	0.0001	1	0.0256	0.0053072	E	Foxj1
GO:0048643	8,9,10,11,6,7	positive regulation of skeletal muscle tissue development	2	0.0001	1	0.0256	0.0053072	E	Shh
GO:0002663	7,5,6	positive regulation of B cell tolerance induction	2	0.0001	1	0.0256	0.0053072	E	Foxj1
GO:0002327	8,10,11,9,7	immature B cell differentiation	2	0.0001	1	0.0256	0.0053072	E	Foxp1
GO:0060516	7,8,9,10,6	primary prostatic bud elongation	2	0.0001	1	0.0256	0.0053072	E	Shh
GO:0032856	11,12,9,10	activation of Ras GTPase activity	2	0.0001	1	0.0256	0.0053072	E	Foxj1
GO:0002924	11,8,12,9,10,6,7	negative regulation of humoral immune response mediated by circulating immunoglobulin	2	0.0001	1	0.0256	0.0053072	E	Foxj1
GO:0007171	7,13,9,10,6,8,12	activation of transmembrane receptor protein tyrosine kinase activity	2	0.0001	1	0.0256	0.0053072	E	Pdgfc
GO:0002514	4	B cell tolerance induction	2	0.0001	1	0.0256	0.0053072	E	Foxj1
GO:0060528	8,7,11,10,9,5,12	secretory columnal luminar epithelial cell differentiation involved in prostate glandular acinus development	2	0.0001	1	0.0256	0.0053072	E	Foxa1
GO:0045409	9,8,7,6	negative regulation of interleukin-6 biosynthetic process	2	0.0001	1	0.0256	0.0053072	E	Foxj1
GO:0001705	5,7,8,6	ectoderm formation	2	0.0001	1	0.0256	0.0053072	E	Foxa2
GO:0001655	5	urogenital system development	139	0.0095	3	0.0769	0.0054495	E	Shh,Igf1r,Foxa1
GO:0007389	4,3	pattern specification process	280	0.0191	4	0.1026	0.0055062	E	Shh,Foxa2,Notch2,Foxj1
GO:0007167	7,6	enzyme linked receptor protein signaling pathway	283	0.0193	4	0.1026	0.0057054	E	Ctgf,Igf1r,Efnb3,Pdgfc
GO:0007368	7,6	determination of left/right symmetry	44	0.003	2	0.0513	0.0058667	E	Shh,Notch2
GO:0002682	4,3	regulation of immune system process	287	0.0196	4	0.1026	0.0059781	E	Lpl,Shh,Foxp1,Foxj1
GO:0030097	6,7,5	hemopoiesis	289	0.0197	4	0.1026	0.0061175	E	Lpl,Shh,Foxp1,Foxj1
GO:0009855	6,5	determination of bilateral symmetry	45	0.0031	2	0.0513	0.006124	E	Shh,Notch2
GO:0009799	5,4	determination of symmetry	45	0.0031	2	0.0513	0.006124	E	Shh,Notch2
GO:0019222	4,3	regulation of metabolic process	2493	0.1701	13	0.3333	0.0063038	E	Lmcd1,Dmrtb1,Shh,Ferd3l,Rfx2,Foxp1,Foxa1,Phf19,Foxa2,Notch2,Arx,Foxj1,Pdgfc
GO:0045580	9,7,8,6,10,11,5	regulation of T cell differentiation	46	0.0031	2	0.0513	0.0063861	E	Shh,Foxj1
GO:0009790	3,4	embryonic development	676	0.0461	6	0.1538	0.0065447	E	Shh,Foxp1,Itgb1,Foxa2,Notch2,Vasp
GO:0050866	6,4,5	negative regulation of cell activation	47	0.0032	2	0.0513	0.0066531	E	Shh,Foxj1
GO:0002695	7,6,5,4	negative regulation of leukocyte activation	47	0.0032	2	0.0513	0.0066531	E	Shh,Foxj1
GO:0051250	8,7,6,5	negative regulation of lymphocyte activation	47	0.0032	2	0.0513	0.0066531	E	Shh,Foxj1
GO:0016070	6,5	RNA metabolic process	2221	0.1515	12	0.3077	0.006727	E	Lmcd1,Dmrtb1,Shh,Ferd3l,Rfx2,Foxp1,Foxa1,Phf19,Foxa2,Notch2,Arx,Foxj1
GO:0007010	4	cytoskeleton organization	305	0.0208	4	0.1026	0.0073064	E	Shh,Itgb1,Foxj1,Vasp
GO:0002713	9,10,7,8	negative regulation of B cell mediated immunity	3	0.0002	1	0.0256	0.0079401	E	Foxj1
GO:0032435	8,9,10,12,13,11,6,7	negative regulation of proteasomal ubiquitin-dependent protein catabolic process	3	0.0002	1	0.0256	0.0079401	E	Shh
GO:0021891	9,6,10,7,11,12,13,8	olfactory bulb interneuron development	3	0.0002	1	0.0256	0.0079401	E	Arx
GO:0010744	10,9,8,11,12,13	positive regulation of foam cell differentiation	3	0.0002	1	0.0256	0.0079401	E	Lpl
GO:0016539	9,8	intein-mediated protein splicing	3	0.0002	1	0.0256	0.0079401	E	Shh
GO:0010742	8,10,11,9	foam cell differentiation	3	0.0002	1	0.0256	0.0079401	E	Lpl
GO:0030908	8,7	protein splicing	3	0.0002	1	0.0256	0.0079401	E	Shh
GO:0048859	4,6,5	formation of anatomical boundary	3	0.0002	1	0.0256	0.0079401	E	Shh
GO:0021800	9,6,8,10,11,7,12,13	cerebral cortex tangential migration	3	0.0002	1	0.0256	0.0079401	E	Arx
GO:0002890	10,11,8,9	negative regulation of immunoglobulin mediated immune response	3	0.0002	1	0.0256	0.0079401	E	Foxj1
GO:0032321	11,12,9,10	positive regulation of Rho GTPase activity	3	0.0002	1	0.0256	0.0079401	E	Foxj1
GO:0048636	6,7,8,4,5	positive regulation of muscle development	3	0.0002	1	0.0256	0.0079401	E	Shh
GO:0060523	7,9,8,10,11,6	prostate epithelial cord elongation	3	0.0002	1	0.0256	0.0079401	E	Shh
GO:0010743	9,8,11,12,10,7	regulation of foam cell differentiation	3	0.0002	1	0.0256	0.0079401	E	Lpl
GO:0045844	7,8,9,10,5,6	positive regulation of striated muscle development	3	0.0002	1	0.0256	0.0079401	E	Shh
GO:0051101	5	regulation of DNA binding	52	0.0035	2	0.0513	0.0080581	E	Shh,Foxj1
GO:0034961	6	cellular biopolymer biosynthetic process	2575	0.1757	13	0.3333	0.0080595	E	Lmcd1,Ctgf,Dmrtb1,Shh,Ferd3l,Rfx2,Foxp1,Foxa1,Phf19,Foxa2,Notch2,Arx,Foxj1
GO:0043284	5	biopolymer biosynthetic process	2576	0.1757	13	0.3333	0.0080829	E	Lmcd1,Ctgf,Dmrtb1,Shh,Ferd3l,Rfx2,Foxp1,Foxa1,Phf19,Foxa2,Notch2,Arx,Foxj1
GO:0048534	5,6,4	hemopoietic or lymphoid organ development	315	0.0215	4	0.1026	0.0081173	E	Lpl,Shh,Foxp1,Foxj1
GO:0007160	5	cell-matrix adhesion	54	0.0037	2	0.0513	0.0086522	E	Ctgf,Itgb1
GO:0035148	4,6,5	tube lumen formation	54	0.0037	2	0.0513	0.0086522	E	Shh,Vasp
GO:0045619	8,6,7,5,9,10,4	regulation of lymphocyte differentiation	55	0.0038	2	0.0513	0.008956	E	Shh,Foxj1
GO:0007417	5,6	central nervous system development	327	0.0223	4	0.1026	0.0091608	E	Shh,Igf1r,Foxa2,Arx
GO:0042129	9,8,7	regulation of T cell proliferation	56	0.0038	2	0.0513	0.0092642	E	Shh,Foxj1
GO:0007219	7,6	Notch signaling pathway	57	0.0039	2	0.0513	0.0095767	E	Sel1l,Notch2
GO:0002520	5,3	immune system development	334	0.0228	4	0.1026	0.0098053	E	Lpl,Shh,Foxp1,Foxj1
GO:0030036	5,4	actin cytoskeleton organization	174	0.0119	3	0.0769	0.0098421	E	Itgb1,Foxj1,Vasp
GO:0010740	8,9,7,6	positive regulation of protein kinase cascade	58	0.004	2	0.0513	0.0098936	E	Itsn1,Igf1r
GO:0048741	6,7,9,8,10	skeletal muscle fiber development	59	0.004	2	0.0513	0.0102148	E	Shh,Sort1
GO:0009953	6,5	dorsal/ventral pattern formation	59	0.004	2	0.0513	0.0102148	E	Shh,Foxa2
GO:0040007	2	growth	339	0.0231	4	0.1026	0.010282	E	Ctgf,Shh,Arx,Lgmn
GO:0048747	5,6,7	muscle fiber development	60	0.0041	2	0.0513	0.0105402	E	Shh,Sort1
GO:0021853	11,8,12,9,10,13,14	cerebral cortex GABAergic interneuron migration	4	0.0003	1	0.0256	0.0105594	E	Arx
GO:0002639	8,9,6,7	positive regulation of immunoglobulin production	4	0.0003	1	0.0256	0.0105594	E	Foxp1
GO:0021830	10,9,11,12,13,8	interneuron migration from the subpallium to the cortex	4	0.0003	1	0.0256	0.0105594	E	Arx
GO:0060743	7,8,6,11,10,9,12	epithelial cell maturation involved in prostate gland development	4	0.0003	1	0.0256	0.0105594	E	Foxa1
GO:0002067	7,10,9,11,8	glandular epithelial cell differentiation	4	0.0003	1	0.0256	0.0105594	E	Foxa1
GO:0021894	10,7,11,8,9	cerebral cortex GABAergic interneuron development	4	0.0003	1	0.0256	0.0105594	E	Arx
GO:0060459	6,7,8	left lung development	4	0.0003	1	0.0256	0.0105594	E	Shh
GO:0021938	9,8,6,7,10,11,12,13,14,15	smoothened signaling pathway involved in regulation of granule cell precursor cell proliferation	4	0.0003	1	0.0256	0.0105594	E	Shh
GO:0051155	8,7,6,10,9,11	positive regulation of striated muscle cell differentiation	4	0.0003	1	0.0256	0.0105594	E	Shh
GO:0042730	8,9,6,7	fibrinolysis	4	0.0003	1	0.0256	0.0105594	E	Anxa2
GO:0016322	7,10,8,11,6	neuron remodeling	4	0.0003	1	0.0256	0.0105594	E	Ntn4
GO:0021978	6,8,9,10,5,7	telencephalon regionalization	4	0.0003	1	0.0256	0.0105594	E	Shh
GO:0060737	6,7,8,9,5	prostate gland morphogenetic growth	4	0.0003	1	0.0256	0.0105594	E	Shh
GO:0016198	8,10,9,5,13,11,14,12,6	axon choice point recognition	4	0.0003	1	0.0256	0.0105594	E	Efnb3
GO:0021889	5,8,6,10,11,12,7	olfactory bulb interneuron differentiation	4	0.0003	1	0.0256	0.0105594	E	Arx
GO:0032320	10,11,8,9	positive regulation of Ras GTPase activity	4	0.0003	1	0.0256	0.0105594	E	Foxj1
GO:0002921	7,5,6	negative regulation of humoral immune response	4	0.0003	1	0.0256	0.0105594	E	Foxj1
GO:0022414	3,2	reproductive process	543	0.037	5	0.1282	0.0110419	E	Dmrtb1,Shh,Igf1r,Foxa1,Itgb1
GO:0000003	2	reproduction	546	0.0372	5	0.1282	0.0112696	E	Dmrtb1,Shh,Igf1r,Foxa1,Itgb1
GO:0010324	4	membrane invagination	184	0.0126	3	0.0769	0.011363	E	Shh,Itsn1,Sort1
GO:0006897	5,4,6	endocytosis	184	0.0126	3	0.0769	0.011363	E	Shh,Itsn1,Sort1
GO:0030902	4,6,7,8	hindbrain development	63	0.0043	2	0.0513	0.0115418	E	Shh,Foxa2
GO:0030029	3	actin filament-based process	187	0.0128	3	0.0769	0.0118423	E	Itgb1,Foxj1,Vasp
GO:0051098	4	regulation of binding	64	0.0044	2	0.0513	0.0118839	E	Shh,Foxj1
GO:0030855	5,8,7,9,6	epithelial cell differentiation	64	0.0044	2	0.0513	0.0118839	E	Foxa1,Foxa2
GO:0048598	5,4	embryonic morphogenesis	358	0.0244	4	0.1026	0.0122184	E	Shh,Foxa2,Notch2,Vasp
GO:0021537	5,7,8,9,4	telencephalon development	67	0.0046	2	0.0513	0.0129345	E	Shh,Arx
GO:0021843	9,8,10,11,12,7	substrate-independent telencephalic tangential interneuron migration	5	0.0003	1	0.0256	0.013165	E	Arx
GO:0060438	5,6	trachea development	5	0.0003	1	0.0256	0.013165	E	Shh
GO:0021826	8,7,9,10,11,6	substrate-independent telencephalic tangential migration	5	0.0003	1	0.0256	0.013165	E	Arx
GO:0002065	6,9,8,10,7	columnar/cuboidal epithelial cell differentiation	5	0.0003	1	0.0256	0.013165	E	Foxa1
GO:0002634	8,7	regulation of germinal center formation	5	0.0003	1	0.0256	0.013165	E	Foxj1
GO:0060662	6,8,7,9	salivary gland cavitation	5	0.0003	1	0.0256	0.013165	E	Shh
GO:0033152	11,10,9,8,7,6	immunoglobulin V(D)J recombination	5	0.0003	1	0.0256	0.013165	E	Foxp1
GO:0060605	5,7,6	tube lumen cavitation	5	0.0003	1	0.0256	0.013165	E	Shh
GO:0051898	9,10,8,7	negative regulation of protein kinase B signaling cascade	5	0.0003	1	0.0256	0.013165	E	Igf1r
GO:0030195	7,8,5,6	negative regulation of blood coagulation	5	0.0003	1	0.0256	0.013165	E	Anxa2
GO:0002683	5,3,4	negative regulation of immune system process	68	0.0046	2	0.0513	0.0132927	E	Shh,Foxj1
GO:0050673	4	epithelial cell proliferation	68	0.0046	2	0.0513	0.0132927	E	Shh,Foxp1
GO:0040008	4,3	regulation of growth	196	0.0134	3	0.0769	0.0133433	E	Ctgf,Arx,Lgmn
GO:0034645	5	cellular macromolecule biosynthetic process	2761	0.1883	13	0.3333	0.0133541	E	Lmcd1,Ctgf,Dmrtb1,Shh,Ferd3l,Rfx2,Foxp1,Foxa1,Phf19,Foxa2,Notch2,Arx,Foxj1
GO:0009059	4	macromolecule biosynthetic process	2768	0.1888	13	0.3333	0.0135922	E	Lmcd1,Ctgf,Dmrtb1,Shh,Ferd3l,Rfx2,Foxp1,Foxa1,Phf19,Foxa2,Notch2,Arx,Foxj1
GO:0007596	6,4,5	blood coagulation	69	0.0047	2	0.0513	0.0136548	E	Shh,Anxa2
GO:0007599	5,4	hemostasis	70	0.0048	2	0.0513	0.0140207	E	Shh,Anxa2
GO:0070666	7,6	regulation of mast cell proliferation	72	0.0049	2	0.0513	0.0147641	E	Shh,Foxj1
GO:0032944	7,6	regulation of mononuclear cell proliferation	72	0.0049	2	0.0513	0.0147641	E	Shh,Foxj1
GO:0050817	3	coagulation	72	0.0049	2	0.0513	0.0147641	E	Shh,Anxa2
GO:0050670	8,7,6	regulation of lymphocyte proliferation	72	0.0049	2	0.0513	0.0147641	E	Shh,Foxj1
GO:0070662	5	mast cell proliferation	72	0.0049	2	0.0513	0.0147641	E	Shh,Foxj1
GO:0035023	9,10,8	regulation of Rho protein signal transduction	73	0.005	2	0.0513	0.0151415	E	Itsn1,Foxj1
GO:0048469	5,6,4	cell maturation	73	0.005	2	0.0513	0.0151415	E	Ntn4,Foxa1
GO:0070663	6,5	regulation of leukocyte proliferation	74	0.005	2	0.0513	0.0155227	E	Shh,Foxj1
GO:0019433	8,7,9	triglyceride catabolic process	6	0.0004	1	0.0256	0.015757	E	Lpl
GO:0046639	11,9,10,8,7,12,13	negative regulation of alpha-beta T cell differentiation	6	0.0004	1	0.0256	0.015757	E	Shh
GO:0002702	7,8,5,6	positive regulation of production of molecular mediator of immune response	6	0.0004	1	0.0256	0.015757	E	Foxp1
GO:0043547	7	positive regulation of GTPase activity	6	0.0004	1	0.0256	0.015757	E	Foxj1
GO:0035089	7,8,5,9	establishment of apical/basal cell polarity	6	0.0004	1	0.0256	0.015757	E	Foxj1
GO:0046461	6,7	neutral lipid catabolic process	6	0.0004	1	0.0256	0.015757	E	Lpl
GO:0051153	7,6,9,8,10	regulation of striated muscle cell differentiation	6	0.0004	1	0.0256	0.015757	E	Shh
GO:0045687	10,9,8,11,6,7	positive regulation of glial cell differentiation	6	0.0004	1	0.0256	0.015757	E	Shh
GO:0007442	7,5,9,8,10,6,4	hindgut morphogenesis	6	0.0004	1	0.0256	0.015757	E	Shh
GO:0008209	7,6,5	androgen metabolic process	6	0.0004	1	0.0256	0.015757	E	Shh
GO:0021937	8,5,9,6,7,10,11,12,13,14	Purkinje cell-granule cell precursor cell signaling involved in regulation of granule cell precursor cell proliferation	6	0.0004	1	0.0256	0.015757	E	Shh
GO:0060685	6,7,8,9,10,11,12,5	regulation of prostatic bud formation	6	0.0004	1	0.0256	0.015757	E	Shh
GO:0048013	9,8	ephrin receptor signaling pathway	6	0.0004	1	0.0256	0.015757	E	Efnb3
GO:0046503	6,7	glycerolipid catabolic process	6	0.0004	1	0.0256	0.015757	E	Lpl
GO:0044269	5	glycerol ether catabolic process	6	0.0004	1	0.0256	0.015757	E	Lpl
GO:0046464	7,6,8	acylglycerol catabolic process	6	0.0004	1	0.0256	0.015757	E	Lpl
GO:0014015	9,8,7,10	positive regulation of gliogenesis	6	0.0004	1	0.0256	0.015757	E	Shh
GO:0042307	8,7,9,10,11,6,5	positive regulation of protein import into nucleus	6	0.0004	1	0.0256	0.015757	E	Shh
GO:0007229	7,6	integrin-mediated signaling pathway	75	0.0051	2	0.0513	0.0159075	E	Ctgf,Itgb1
GO:0007507	5,6	heart development	211	0.0144	3	0.0769	0.0160537	E	Shh,Foxp1,Itgb1
GO:0042098	7,6	T cell proliferation	78	0.0053	2	0.0513	0.0170838	E	Shh,Foxj1
GO:0051216	6,7,5	cartilage development	81	0.0055	2	0.0513	0.0182921	E	Ctgf,Bmp1
GO:0002011	8,7,9,6	morphogenesis of an epithelial sheet	7	0.0005	1	0.0256	0.0183355	E	Notch2
GO:0002923	10,7,11,9,6	regulation of humoral immune response mediated by circulating immunoglobulin	7	0.0005	1	0.0256	0.0183355	E	Foxj1
GO:0048713	10,9,11,7,8	regulation of oligodendrocyte differentiation	7	0.0005	1	0.0256	0.0183355	E	Shh
GO:0045651	9,8,7,10,11,12	positive regulation of macrophage differentiation	7	0.0005	1	0.0256	0.0183355	E	Lpl
GO:0021772	7,4,5,9,10,11,6	olfactory bulb development	7	0.0005	1	0.0256	0.0183355	E	Arx
GO:0051149	7,6,5	positive regulation of muscle cell differentiation	7	0.0005	1	0.0256	0.0183355	E	Shh
GO:0060664	5,7,8,9,6	epithelial cell proliferation involved in salivary gland morphogenesis	7	0.0005	1	0.0256	0.0183355	E	Shh
GO:0021892	9,10,7,6,8	cerebral cortex GABAergic interneuron differentiation	7	0.0005	1	0.0256	0.0183355	E	Arx
GO:0032434	7,8,9,12,11,10,6	regulation of proteasomal ubiquitin-dependent protein catabolic process	7	0.0005	1	0.0256	0.0183355	E	Shh
GO:0021513	6,8,9,7	spinal cord dorsal/ventral patterning	7	0.0005	1	0.0256	0.0183355	E	Shh
GO:0002697	6,4,5	regulation of immune effector process	82	0.0056	2	0.0513	0.0187018	E	Foxp1,Foxj1
GO:0044093	4	positive regulation of molecular function	226	0.0154	3	0.0769	0.0190198	E	Shh,Foxj1,Pdgfc
GO:0031589	4	cell-substrate adhesion	83	0.0057	2	0.0513	0.0191149	E	Ctgf,Itgb1
GO:0043009	5,6	chordate embryonic development	418	0.0285	4	0.1026	0.0196451	E	Shh,Itgb1,Foxa2,Vasp
GO:0016192	3,4,5	vesicle-mediated transport	419	0.0286	4	0.1026	0.0197857	E	Shh,Stxbp6,Itsn1,Sort1
GO:0051241	5,3,4	negative regulation of multicellular organismal process	85	0.0058	2	0.0513	0.0199513	E	Anxa2,Lgmn
GO:0009792	4,5	embryonic development ending in birth or egg hatching	421	0.0287	4	0.1026	0.0200686	E	Shh,Itgb1,Foxa2,Vasp
GO:0021521	10,11,8,7,6	ventral spinal cord interneuron specification	8	0.0005	1	0.0256	0.0209005	E	Shh
GO:0021514	8,9,6,5	ventral spinal cord interneuron differentiation	8	0.0005	1	0.0256	0.0209005	E	Shh
GO:0002645	6,4,5	positive regulation of tolerance induction	8	0.0005	1	0.0256	0.0209005	E	Foxj1
GO:0060441	7,9,8,10,6	branching involved in lung morphogenesis	8	0.0005	1	0.0256	0.0209005	E	Shh
GO:0032088	10,8,11,9	negative regulation of NF-kappaB transcription factor activity	8	0.0005	1	0.0256	0.0209005	E	Foxj1
GO:0021988	6,4,8,9,10,5	olfactory lobe development	8	0.0005	1	0.0256	0.0209005	E	Arx
GO:0046824	7,8,9,6,5	positive regulation of nucleocytoplasmic transport	8	0.0005	1	0.0256	0.0209005	E	Shh
GO:0045649	8,7,10,11,9,6	regulation of macrophage differentiation	8	0.0005	1	0.0256	0.0209005	E	Lpl
GO:0031330	7,5,6	negative regulation of cellular catabolic process	8	0.0005	1	0.0256	0.0209005	E	Shh
GO:0014003	6,9,7,10,8	oligodendrocyte development	8	0.0005	1	0.0256	0.0209005	E	Shh
GO:0060579	9,10,7,6	ventral spinal cord interneuron fate commitment	8	0.0005	1	0.0256	0.0209005	E	Shh
GO:0050819	6,4,5	negative regulation of coagulation	8	0.0005	1	0.0256	0.0209005	E	Anxa2
GO:0002643	5,4	regulation of tolerance induction	8	0.0005	1	0.0256	0.0209005	E	Foxj1
GO:0050878	4,3	regulation of body fluid levels	88	0.006	2	0.0513	0.0212306	E	Shh,Anxa2
GO:0045664	8,7,9,6	regulation of neuron differentiation	89	0.0061	2	0.0513	0.0216635	E	Foxa1,Foxa2
GO:0016331	6,8,7,9,5	morphogenesis of embryonic epithelium	90	0.0061	2	0.0513	0.0220996	E	Shh,Vasp
GO:0051179	2	localization	2671	0.1822	12	0.3077	0.0228531	E	Ctgf,Kcnk2,Shh,Alcam,Stxbp6,Itsn1,Itgb1,Arx,Foxj1,Sort1,Efnb3,Vasp
GO:0035113	6,5	embryonic appendage morphogenesis	92	0.0063	2	0.0513	0.0229812	E	Shh,Notch2
GO:0030326	7,6	embryonic limb morphogenesis	92	0.0063	2	0.0513	0.0229812	E	Shh,Notch2
GO:0033151	10,9,8,6,5	V(D)J recombination	9	0.0006	1	0.0256	0.0234521	E	Foxp1
GO:0060602	6,5	branch elongation of an epithelium	9	0.0006	1	0.0256	0.0234521	E	Shh
GO:0060693	7,6,8,9,10,5	regulation of branching involved in salivary gland morphogenesis	9	0.0006	1	0.0256	0.0234521	E	Ntn4
GO:0021940	7,8,5,6,9,10,11,12,13	positive regulation of granule cell precursor proliferation	9	0.0006	1	0.0256	0.0234521	E	Shh
GO:0045408	8,7,6	regulation of interleukin-6 biosynthetic process	9	0.0006	1	0.0256	0.0234521	E	Foxj1
GO:0002076	5,6,7,9	osteoblast development	9	0.0006	1	0.0256	0.0234521	E	Shh
GO:0048557	7,8,6	embryonic digestive tract morphogenesis	9	0.0006	1	0.0256	0.0234521	E	Shh
GO:0060513	5,7,8,9,10,11,6	prostatic bud formation	9	0.0006	1	0.0256	0.0234521	E	Shh
GO:0021936	6,7,5,8,10,11,12	regulation of granule cell precursor proliferation	9	0.0006	1	0.0256	0.0234521	E	Shh
GO:0032319	10,11,8,9	regulation of Rho GTPase activity	9	0.0006	1	0.0256	0.0234521	E	Foxj1
GO:0021511	5,7,8,6	spinal cord patterning	9	0.0006	1	0.0256	0.0234521	E	Shh
GO:0048708	8,9,6,7	astrocyte differentiation	9	0.0006	1	0.0256	0.0234521	E	Shh
GO:0060525	7,4,6,8	prostate glandular acinus development	9	0.0006	1	0.0256	0.0234521	E	Foxa1
GO:0007266	9,8	Rho protein signal transduction	95	0.0065	2	0.0513	0.0243266	E	Itsn1,Foxj1
GO:0030198	4	extracellular matrix organization	97	0.0066	2	0.0513	0.0252385	E	Anxa2,Col5a2
GO:0042445	5,3	hormone metabolic process	97	0.0066	2	0.0513	0.0252385	E	Shh,Foxa1
GO:0021700	3	developmental maturation	98	0.0067	2	0.0513	0.0256988	E	Ntn4,Foxa1
GO:0060601	6,8,7,9,5	lateral sprouting from an epithelium	10	0.0007	1	0.0256	0.0259903	E	Shh
GO:0021930	6,7,9,10,11	granule cell precursor proliferation	10	0.0007	1	0.0256	0.0259903	E	Shh
GO:0021534	4,5,7,8,9	cell proliferation in hindbrain	10	0.0007	1	0.0256	0.0259903	E	Shh
GO:0002467	6	germinal center formation	10	0.0007	1	0.0256	0.0259903	E	Foxj1
GO:0002052	9,7,8,5,6,10	positive regulation of neuroblast proliferation	10	0.0007	1	0.0256	0.0259903	E	Shh
GO:0046622	6,4,5	positive regulation of organ growth	10	0.0007	1	0.0256	0.0259903	E	Arx
GO:0060742	6,9,8,7,10	epithelial cell differentiation involved in prostate gland development	10	0.0007	1	0.0256	0.0259903	E	Foxa1
GO:0042226	7,5	interleukin-6 biosynthetic process	10	0.0007	1	0.0256	0.0259903	E	Foxj1
GO:0002070	6,7,5,10,9,11,8	epithelial cell maturation	10	0.0007	1	0.0256	0.0259903	E	Foxa1
GO:0002507	3	tolerance induction	10	0.0007	1	0.0256	0.0259903	E	Foxj1
GO:0021924	5,6,8,9,10	cell proliferation in the external granule layer	10	0.0007	1	0.0256	0.0259903	E	Shh
GO:0032388	6,7,5,4	positive regulation of intracellular transport	10	0.0007	1	0.0256	0.0259903	E	Shh
GO:0045861	8,9,6,7	negative regulation of proteolysis	10	0.0007	1	0.0256	0.0259903	E	Shh
GO:0030217	7,9,10,8,6	T cell differentiation	100	0.0068	2	0.0513	0.0266281	E	Shh,Foxj1
GO:0016044	3	membrane organization	261	0.0178	3	0.0769	0.026889	E	Shh,Itsn1,Sort1
GO:0050863	8,7,6	regulation of T cell activation	102	0.007	2	0.0513	0.0275687	E	Shh,Foxj1
GO:0046649	5,4	lymphocyte activation	264	0.018	3	0.0769	0.0276223	E	Shh,Foxp1,Foxj1
GO:0046636	10,9,8,7	negative regulation of alpha-beta T cell activation	11	0.0008	1	0.0256	0.0285152	E	Shh
GO:0008354	6,7,5,4	germ cell migration	11	0.0008	1	0.0256	0.0285152	E	Itgb1
GO:0042036	8,7,6,5	negative regulation of cytokine biosynthetic process	11	0.0008	1	0.0256	0.0285152	E	Foxj1
GO:0043409	9,10,8,7	negative regulation of MAPKKK cascade	11	0.0008	1	0.0256	0.0285152	E	Igf1r
GO:0045109	6,5	intermediate filament organization	11	0.0008	1	0.0256	0.0285152	E	Shh
GO:0040015	6,4,5	negative regulation of multicellular organism growth	11	0.0008	1	0.0256	0.0285152	E	Lgmn
GO:0030193	6,7,5	regulation of blood coagulation	11	0.0008	1	0.0256	0.0285152	E	Anxa2
GO:0008038	4	neuron recognition	11	0.0008	1	0.0256	0.0285152	E	Efnb3
GO:0033081	10,8,9,7,11,12,6	regulation of T cell differentiation in the thymus	11	0.0008	1	0.0256	0.0285152	E	Foxj1
GO:0002920	6,5	regulation of humoral immune response	11	0.0008	1	0.0256	0.0285152	E	Foxj1
GO:0021895	8,9,6,5,7	cerebral cortex neuron differentiation	11	0.0008	1	0.0256	0.0285152	E	Arx
GO:0006139	4	nucleobase, nucleoside, nucleotide and nucleic acid metabolic process	3112	0.2123	13	0.3333	0.0291185	E	Lmcd1,Ctgf,Dmrtb1,Shh,Ferd3l,Rfx2,Foxp1,Foxa1,Phf19,Foxa2,Notch2,Arx,Foxj1
GO:0046651	6,5	lymphocyte proliferation	107	0.0073	2	0.0513	0.029968	E	Shh,Foxj1
GO:0032943	5	mononuclear cell proliferation	107	0.0073	2	0.0513	0.029968	E	Shh,Foxj1
GO:0070661	4	leukocyte proliferation	109	0.0074	2	0.0513	0.0309461	E	Shh,Foxj1
GO:0048641	7,9,8,10,6	regulation of skeletal muscle tissue development	12	0.0008	1	0.0256	0.0310268	E	Shh
GO:0060736	7,6,8,4	prostate gland growth	12	0.0008	1	0.0256	0.0310268	E	Shh
GO:0060572	9,8,10,7	morphogenesis of an epithelial bud	12	0.0008	1	0.0256	0.0310268	E	Shh
GO:0021846	4,5,7,8,9	cell proliferation in forebrain	12	0.0008	1	0.0256	0.0310268	E	Arx
GO:0014013	8,7,9,6	regulation of gliogenesis	12	0.0008	1	0.0256	0.0310268	E	Shh
GO:0030238	4,5,6	male sex determination	12	0.0008	1	0.0256	0.0310268	E	Igf1r
GO:0002820	7,5,6	negative regulation of adaptive immune response	12	0.0008	1	0.0256	0.0310268	E	Foxj1
GO:0045214	6,8,7,9,11,12,10	sarcomere organization	12	0.0008	1	0.0256	0.0310268	E	Itgb1
GO:0002823	8,6,7	negative regulation of adaptive immune response based on somatic recombination of immune receptors built from immunoglobulin superfamily domains	12	0.0008	1	0.0256	0.0310268	E	Foxj1
GO:0048567	6,8,7,9,5	ectodermal gut morphogenesis	12	0.0008	1	0.0256	0.0310268	E	Shh
GO:0042551	6,9,7,10,5	neuron maturation	12	0.0008	1	0.0256	0.0310268	E	Ntn4
GO:0045685	9,8,10,6,7	regulation of glial cell differentiation	12	0.0008	1	0.0256	0.0310268	E	Shh
GO:0048009	9,8	insulin-like growth factor receptor signaling pathway	12	0.0008	1	0.0256	0.0310268	E	Igf1r
GO:0060560	5,4	developmental growth involved in morphogenesis	12	0.0008	1	0.0256	0.0310268	E	Shh
GO:0007439	6,7	ectodermal gut development	12	0.0008	1	0.0256	0.0310268	E	Shh
GO:0048745	7,8,6	smooth muscle tissue development	12	0.0008	1	0.0256	0.0310268	E	Foxp1
GO:0007548	4,5	sex differentiation	110	0.0075	2	0.0513	0.0314391	E	Dmrtb1,Shh
GO:0048583	4,3	regulation of response to stimulus	282	0.0192	3	0.0769	0.0322052	E	Foxp1,Anxa2,Foxj1
GO:0035107	5,4	appendage morphogenesis	113	0.0077	2	0.0513	0.0329328	E	Shh,Notch2
GO:0035108	6,5	limb morphogenesis	113	0.0077	2	0.0513	0.0329328	E	Shh,Notch2
GO:0010627	7,8,6	regulation of protein kinase cascade	113	0.0077	2	0.0513	0.0329328	E	Itsn1,Igf1r
GO:0042113	6,5	B cell activation	114	0.0078	2	0.0513	0.0334357	E	Foxp1,Foxj1
GO:0030539	6,7,8	male genitalia development	13	0.0009	1	0.0256	0.0335251	E	Shh
GO:0002707	8,9,6,7	negative regulation of lymphocyte mediated immunity	13	0.0009	1	0.0256	0.0335251	E	Foxj1
GO:0046323	8,9	glucose import	13	0.0009	1	0.0256	0.0335251	E	Sort1
GO:0021871	5,7,8,9,6	forebrain regionalization	13	0.0009	1	0.0256	0.0335251	E	Shh
GO:0031018	4,6,7	endocrine pancreas development	13	0.0009	1	0.0256	0.0335251	E	Foxa2
GO:0035088	6,7,4,8	establishment or maintenance of apical/basal cell polarity	13	0.0009	1	0.0256	0.0335251	E	Foxj1
GO:0002704	7,8,5,6	negative regulation of leukocyte mediated immunity	13	0.0009	1	0.0256	0.0335251	E	Foxj1
GO:0043433	9,7,10,8	negative regulation of transcription factor activity	13	0.0009	1	0.0256	0.0335251	E	Foxj1
GO:0045321	4,3	leukocyte activation	290	0.0198	3	0.0769	0.0343391	E	Shh,Foxp1,Foxj1
GO:0060173	5	limb development	117	0.008	2	0.0513	0.0349584	E	Shh,Notch2
GO:0048736	4	appendage development	117	0.008	2	0.0513	0.0349584	E	Shh,Notch2
GO:0008544	7,6,8,5	epidermis development	118	0.008	2	0.0513	0.0354707	E	Shh,Col5a2
GO:0060562	8,7,6,9,5	epithelial tube morphogenesis	119	0.0081	2	0.0513	0.0359852	E	Shh,Vasp
GO:0002763	8,7,6,9,10,11	positive regulation of myeloid leukocyte differentiation	14	0.001	1	0.0256	0.0360103	E	Lpl
GO:0042177	7,8,5,6	negative regulation of protein catabolic process	14	0.001	1	0.0256	0.0360103	E	Shh
GO:0014855	5	striated muscle cell proliferation	14	0.001	1	0.0256	0.0360103	E	Shh
GO:0021533	5,7,8,9	cell differentiation in hindbrain	14	0.001	1	0.0256	0.0360103	E	Foxa2
GO:0042306	8,9,10,7	regulation of protein import into nucleus	15	0.001	1	0.0256	0.0384824	E	Shh
GO:0060442	8,6,9,10,7,5	branching involved in prostate gland morphogenesis	15	0.001	1	0.0256	0.0384824	E	Shh
GO:0030225	7,9,10,8	macrophage differentiation	15	0.001	1	0.0256	0.0384824	E	Lpl
GO:0009967	7,6,5	positive regulation of signal transduction	124	0.0085	2	0.0513	0.0385912	E	Itsn1,Igf1r
GO:0001775	3	cell activation	308	0.021	3	0.0769	0.039345	E	Shh,Foxp1,Foxj1
GO:0010467	4	gene expression	2959	0.2019	12	0.3077	0.0405684	E	Lmcd1,Dmrtb1,Shh,Ferd3l,Rfx2,Foxp1,Foxa1,Phf19,Foxa2,Notch2,Arx,Foxj1
GO:0045995	5,4	regulation of embryonic development	16	0.0011	1	0.0256	0.0409413	E	Shh
GO:0050869	9,8,7,6	negative regulation of B cell activation	16	0.0011	1	0.0256	0.0409413	E	Foxj1
GO:0021795	8,5,7,9,10,6,11,12	cerebral cortex cell migration	16	0.0011	1	0.0256	0.0409413	E	Arx
GO:0010553	11,10,12,9,8	negative regulation of specific transcription from RNA polymerase II promoter	16	0.0011	1	0.0256	0.0409413	E	Foxj1
GO:0021782	5,8,6,9	glial cell development	16	0.0011	1	0.0256	0.0409413	E	Shh
GO:0043392	6	negative regulation of DNA binding	16	0.0011	1	0.0256	0.0409413	E	Foxj1
GO:0002698	6,7,4,5	negative regulation of immune effector process	16	0.0011	1	0.0256	0.0409413	E	Foxj1
GO:0008543	9,8	fibroblast growth factor receptor signaling pathway	16	0.0011	1	0.0256	0.0409413	E	Ctgf
GO:0001502	5,7,8,6	cartilage condensation	16	0.0011	1	0.0256	0.0409413	E	Ctgf
GO:0060425	6,7,8,5	lung morphogenesis	16	0.0011	1	0.0256	0.0409413	E	Shh
GO:0051147	6,5	regulation of muscle cell differentiation	16	0.0011	1	0.0256	0.0409413	E	Shh
GO:0044249	4	cellular biosynthetic process	3325	0.2268	13	0.3333	0.0424796	E	Lmcd1,Ctgf,Dmrtb1,Shh,Ferd3l,Rfx2,Foxp1,Foxa1,Phf19,Foxa2,Notch2,Arx,Foxj1
GO:0051249	7,6,5	regulation of lymphocyte activation	132	0.009	2	0.0513	0.0428695	E	Shh,Foxj1
GO:0060571	8,7,9,6	morphogenesis of an epithelial fold	17	0.0012	1	0.0256	0.0433873	E	Shh
GO:0051100	5	negative regulation of binding	17	0.0012	1	0.0256	0.0433873	E	Foxj1
GO:0050818	5,4	regulation of coagulation	17	0.0012	1	0.0256	0.0433873	E	Anxa2
GO:0045445	7,8,6,10,9,11	myoblast differentiation	17	0.0012	1	0.0256	0.0433873	E	Shh
GO:0055002	6,7,9,10,8	striated muscle cell development	17	0.0012	1	0.0256	0.0433873	E	Itgb1
GO:0030239	5,7,6,8,10,11,9	myofibril assembly	17	0.0012	1	0.0256	0.0433873	E	Itgb1
GO:0045944	10,9,11,8,7	positive regulation of transcription from RNA polymerase II promoter	324	0.0221	3	0.0769	0.0440169	E	Shh,Foxa1,Foxa2
GO:0010647	6,4,5	positive regulation of cell communication	137	0.0093	2	0.0513	0.0456063	E	Itsn1,Igf1r
GO:0048709	8,9,6,7	oligodendrocyte differentiation	18	0.0012	1	0.0256	0.0458202	E	Shh
GO:0030901	4,6,7,8	midbrain development	18	0.0012	1	0.0256	0.0458202	E	Shh
GO:0022029	7,6,8,9,10,5	telencephalon cell migration	18	0.0012	1	0.0256	0.0458202	E	Arx
GO:0048265	4,5	response to pain	18	0.0012	1	0.0256	0.0458202	E	Tacr1
GO:0032582	10,9,11,8,7	negative regulation of gene-specific transcription	18	0.0012	1	0.0256	0.0458202	E	Foxj1
GO:0031329	6,5	regulation of cellular catabolic process	18	0.0012	1	0.0256	0.0458202	E	Shh
GO:0009058	3	biosynthetic process	3382	0.2307	13	0.3333	0.0464862	E	Lmcd1,Ctgf,Dmrtb1,Shh,Ferd3l,Rfx2,Foxp1,Foxa1,Phf19,Foxa2,Notch2,Arx,Foxj1
GO:0043283	4	biopolymer metabolic process	5146	0.351	18	0.4615	0.0464949	E	Lmcd1,Ctgf,Dmrtb1,Shh,Ferd3l,Rfx2,Foxp1,Igf1r,Foxa1,Phf19,Foxa2,Notch2,Arx,Lgmn,Bmp1,Foxj1,Ptprk,Pdgfc
GO:0002694	6,5,4	regulation of leukocyte activation	140	0.0096	2	0.0513	0.0472698	E	Shh,Foxj1
GO:0033157	7,8,6	regulation of intracellular protein transport	19	0.0013	1	0.0256	0.0482403	E	Shh
GO:0021885	6,5,7,8,9	forebrain cell migration	19	0.0013	1	0.0256	0.0482403	E	Arx
GO:0009895	6,4,5	negative regulation of catabolic process	19	0.0013	1	0.0256	0.0482403	E	Shh
GO:0051222	6,8,7,5,4	positive regulation of protein transport	19	0.0013	1	0.0256	0.0482403	E	Shh
GO:0002064	5,6,9,8,10,7	epithelial cell development	19	0.0013	1	0.0256	0.0482403	E	Foxa1
GO:0045104	5,4	intermediate filament cytoskeleton organization	19	0.0013	1	0.0256	0.0482403	E	Shh
GO:0008045	8,10,9,5,13,11,14,12,6	motor axon guidance	19	0.0013	1	0.0256	0.0482403	E	Alcam
GO:0031069	5,8,7,9,10,4,6	hair follicle morphogenesis	19	0.0013	1	0.0256	0.0482403	E	Shh
GO:0050865	5,4	regulation of cell activation	142	0.0097	2	0.0513	0.0483874	E	Shh,Foxj1
GO:0009611	4	response to wounding	341	0.0233	3	0.0769	0.0491897	E	Shh,Anxa2,Notch2
GO:0043062	3	extracellular structure organization	145	0.0099	2	0.0513	0.050076	E	Anxa2,Col5a2
GO:0048008	9,8	platelet-derived growth factor receptor signaling pathway	20	0.0014	1	0.0256	0.0506474	E	Pdgfc
GO:0010741	8,9,7,6	negative regulation of protein kinase cascade	20	0.0014	1	0.0256	0.0506474	E	Igf1r
GO:0033002	4	muscle cell proliferation	20	0.0014	1	0.0256	0.0506474	E	Shh
GO:0009952	6,5	anterior/posterior pattern formation	147	0.01	2	0.0513	0.0512097	E	Shh,Foxa2
GO:0007267	4	cell-cell signaling	353	0.0241	3	0.0769	0.0529592	E	Pdyn,Shh,Foxa1
GO:0048806	5,6	genitalia development	21	0.0014	1	0.0256	0.0530418	E	Shh
GO:0046822	7,8,6	regulation of nucleocytoplasmic transport	21	0.0014	1	0.0256	0.0530418	E	Shh
GO:0046578	8,9,7	regulation of Ras protein signal transduction	151	0.0103	2	0.0513	0.0534953	E	Itsn1,Foxj1
GO:0010817	4	regulation of hormone levels	152	0.0104	2	0.0513	0.0540703	E	Shh,Foxa1
GO:0046637	10,8,9,7,11,12,6	regulation of alpha-beta T cell differentiation	22	0.0015	1	0.0256	0.0554233	E	Shh
GO:0031032	6,5	actomyosin structure organization	22	0.0015	1	0.0256	0.0554233	E	Itgb1
GO:0045103	3	intermediate filament-based process	22	0.0015	1	0.0256	0.0554233	E	Shh
GO:0042384	5	cilium assembly	22	0.0015	1	0.0256	0.0554233	E	Foxj1
GO:0046620	5,4	regulation of organ growth	22	0.0015	1	0.0256	0.0554233	E	Arx
GO:0021517	5,7,8,4	ventral spinal cord development	22	0.0015	1	0.0256	0.0554233	E	Shh
GO:0045893	9,8,10,7,6	positive regulation of transcription, DNA-dependent	361	0.0246	3	0.0769	0.0555219	E	Shh,Foxa1,Foxa2
GO:0051254	8,7,6,5	positive regulation of RNA metabolic process	362	0.0247	3	0.0769	0.0558449	E	Shh,Foxa1,Foxa2
GO:0043170	3	macromolecule metabolic process	5310	0.3622	18	0.4615	0.0567915	E	Lmcd1,Ctgf,Dmrtb1,Shh,Ferd3l,Rfx2,Foxp1,Igf1r,Foxa1,Phf19,Foxa2,Notch2,Arx,Lgmn,Bmp1,Foxj1,Ptprk,Pdgfc
GO:0030900	4,6,7,8	forebrain development	158	0.0108	2	0.0513	0.0575492	E	Shh,Arx
GO:0050679	7,5,6	positive regulation of epithelial cell proliferation	23	0.0016	1	0.0256	0.0577921	E	Foxp1
GO:0000082	8,5,6,7,4	G1/S transition of mitotic cell cycle	23	0.0016	1	0.0256	0.0577921	E	Itgb1
GO:0051091	9,7,10,8	positive regulation of transcription factor activity	23	0.0016	1	0.0256	0.0577921	E	Shh
GO:0055001	5,6	muscle cell development	23	0.0016	1	0.0256	0.0577921	E	Itgb1
GO:0050777	6,4,5	negative regulation of immune response	23	0.0016	1	0.0256	0.0577921	E	Foxj1
GO:0030336	7,6,5,8	negative regulation of cell migration	23	0.0016	1	0.0256	0.0577921	E	Shh
GO:0048547	5,7,6,8,4	gut morphogenesis	23	0.0016	1	0.0256	0.0577921	E	Shh
GO:0030162	7,8,6	regulation of proteolysis	23	0.0016	1	0.0256	0.0577921	E	Shh
GO:0001755	6,7,8,10,11,9,5	neural crest cell migration	23	0.0016	1	0.0256	0.0577921	E	Shh
GO:0001569	5,7,8,9,10,6	patterning of blood vessels	23	0.0016	1	0.0256	0.0577921	E	Shh
GO:0045639	7,6,5,8,9,10	positive regulation of myeloid cell differentiation	23	0.0016	1	0.0256	0.0577921	E	Lpl
GO:0043161	11,10,9	proteasomal ubiquitin-dependent protein catabolic process	24	0.0016	1	0.0256	0.0601483	E	Shh
GO:0001947	7,8,6	heart looping	24	0.0016	1	0.0256	0.0601483	E	Shh
GO:0010498	9,8	proteasomal protein catabolic process	24	0.0016	1	0.0256	0.0601483	E	Shh
GO:0001709	6,5,4	cell fate determination	24	0.0016	1	0.0256	0.0601483	E	Notch2
GO:0032386	6,5	regulation of intracellular transport	24	0.0016	1	0.0256	0.0601483	E	Shh
GO:0042733	8,6,7,5	embryonic digit morphogenesis	25	0.0017	1	0.0256	0.0624918	E	Shh
GO:0002637	8,6,7	regulation of immunoglobulin production	25	0.0017	1	0.0256	0.0624918	E	Foxp1
GO:0007530	4,5	sex determination	25	0.0017	1	0.0256	0.0624918	E	Igf1r
GO:0019835	4	cytolysis	25	0.0017	1	0.0256	0.0624918	E	Fgl2
GO:0034960	5	cellular biopolymer metabolic process	4682	0.3194	16	0.4103	0.0634032	E	Lmcd1,Ctgf,Dmrtb1,Shh,Ferd3l,Rfx2,Foxp1,Igf1r,Foxa1,Phf19,Foxa2,Notch2,Arx,Foxj1,Ptprk,Pdgfc
GO:0008285	6,4,5	negative regulation of cell proliferation	173	0.0118	2	0.0513	0.0664364	E	Shh,Foxj1
GO:0007628	5,6	adult walking behavior	27	0.0018	1	0.0256	0.067141	E	Efnb3
GO:0051271	6,4,5	negative regulation of cell motion	27	0.0018	1	0.0256	0.067141	E	Shh
GO:0032675	6,5	regulation of interleukin-6 production	27	0.0018	1	0.0256	0.067141	E	Foxj1
GO:0010927	4,5,6	cellular component assembly involved in morphogenesis	27	0.0018	1	0.0256	0.067141	E	Itgb1
GO:0002252	3,4	immune effector process	175	0.0119	2	0.0513	0.067639	E	Foxp1,Foxj1
GO:0050776	5,4	regulation of immune response	177	0.0121	2	0.0513	0.0688453	E	Foxp1,Foxj1
GO:0016202	6,8,7,9,5	regulation of striated muscle tissue development	28	0.0019	1	0.0256	0.0694469	E	Shh
GO:0048546	6,7,5	digestive tract morphogenesis	28	0.0019	1	0.0256	0.0694469	E	Shh
GO:0001658	7,9,8,6,10,5	branching involved in ureteric bud morphogenesis	28	0.0019	1	0.0256	0.0694469	E	Shh
GO:0048645	4,6,7,5	organ formation	28	0.0019	1	0.0256	0.0694469	E	Shh
GO:0060675	5,8,9,4	ureteric bud morphogenesis	28	0.0019	1	0.0256	0.0694469	E	Shh
GO:0048634	5,6,7,4	regulation of muscle development	28	0.0019	1	0.0256	0.0694469	E	Shh
GO:0042110	6,5	T cell activation	178	0.0121	2	0.0513	0.0694497	E	Shh,Foxj1
GO:0045941	8,9,6,7	positive regulation of transcription	404	0.0276	3	0.0769	0.0698754	E	Shh,Foxa1,Foxa2
GO:0022603	5,4	regulation of anatomical structure morphogenesis	180	0.0123	2	0.0513	0.0706611	E	Ntn4,Shh
GO:0044260	4	cellular macromolecule metabolic process	4788	0.3266	16	0.4103	0.0709759	E	Lmcd1,Ctgf,Dmrtb1,Shh,Ferd3l,Rfx2,Foxp1,Igf1r,Foxa1,Phf19,Foxa2,Notch2,Arx,Foxj1,Ptprk,Pdgfc
GO:0055123	5	digestive system development	29	0.002	1	0.0256	0.0717403	E	Shh
GO:0002761	7,6,9,10,8,5	regulation of myeloid leukocyte differentiation	29	0.002	1	0.0256	0.0717403	E	Lpl
GO:0032635	4	interleukin-6 production	29	0.002	1	0.0256	0.0717403	E	Foxj1
GO:0002700	7,5,6	regulation of production of molecular mediator of immune response	29	0.002	1	0.0256	0.0717403	E	Foxp1
GO:0051056	7,8,6	regulation of small GTPase mediated signal transduction	183	0.0125	2	0.0513	0.0724842	E	Itsn1,Foxj1
GO:0010628	7,5,6	positive regulation of gene expression	413	0.0282	3	0.0769	0.0729819	E	Shh,Foxa1,Foxa2
GO:0002889	9,10,8	regulation of immunoglobulin mediated immune response	30	0.002	1	0.0256	0.0740214	E	Foxj1
GO:0043388	6	positive regulation of DNA binding	30	0.002	1	0.0256	0.0740214	E	Shh
GO:0045665	7,9,8,10,6,5	negative regulation of neuron differentiation	30	0.002	1	0.0256	0.0740214	E	Foxa2
GO:0007405	4,7,8	neuroblast proliferation	30	0.002	1	0.0256	0.0740214	E	Shh
GO:0002712	8,9,7	regulation of B cell mediated immunity	30	0.002	1	0.0256	0.0740214	E	Foxj1
GO:0065009	3	regulation of molecular function	421	0.0287	3	0.0769	0.0757667	E	Shh,Foxj1,Pdgfc
GO:0016447	10,9,8,7,6,5	somatic recombination of immunoglobulin gene segments	31	0.0021	1	0.0256	0.0762901	E	Foxp1
GO:0021515	5,7,8	cell differentiation in spinal cord	31	0.0021	1	0.0256	0.0762901	E	Shh
GO:0048562	6,7,5	embryonic organ morphogenesis	31	0.0021	1	0.0256	0.0762901	E	Shh
GO:0045935	7,5,6	positive regulation of nucleobase, nucleoside, nucleotide and nucleic acid metabolic process	424	0.0289	3	0.0769	0.0768162	E	Shh,Foxa1,Foxa2
GO:0006996	3	organelle organization	1002	0.0684	5	0.1282	0.0773332	E	Shh,Itgb1,Foxj1,Sort1,Vasp
GO:0002684	5,3,4	positive regulation of immune system process	192	0.0131	2	0.0513	0.0779919	E	Foxp1,Foxj1
GO:0051099	5	positive regulation of binding	32	0.0022	1	0.0256	0.0785465	E	Shh
GO:0006641	7,6,8	triglyceride metabolic process	32	0.0022	1	0.0256	0.0785465	E	Lpl
GO:0043085	5	positive regulation of catalytic activity	194	0.0132	2	0.0513	0.0792227	E	Foxj1,Pdgfc
GO:0021954	9,6,10,7,8	central nervous system neuron development	33	0.0023	1	0.0256	0.0807906	E	Arx
GO:0014033	6,8,9,7	neural crest cell differentiation	33	0.0023	1	0.0256	0.0807906	E	Shh
GO:0016445	7,6,5,4	somatic diversification of immunoglobulins	33	0.0023	1	0.0256	0.0807906	E	Foxp1
GO:0014032	6,7,9,10,8	neural crest cell development	33	0.0023	1	0.0256	0.0807906	E	Shh
GO:0007265	8,7	Ras protein signal transduction	197	0.0134	2	0.0513	0.0810729	E	Itsn1,Foxj1
GO:0035265	3	organ growth	34	0.0023	1	0.0256	0.0830226	E	Arx
GO:0046634	9,8,7	regulation of alpha-beta T cell activation	34	0.0023	1	0.0256	0.0830226	E	Shh
GO:0046632	8,10,11,9,7	alpha-beta T cell differentiation	35	0.0024	1	0.0256	0.0852423	E	Shh
GO:0021536	4,5,7,8,9	diencephalon development	35	0.0024	1	0.0256	0.0852423	E	Arx
GO:0016444	8,7	somatic cell DNA recombination	35	0.0024	1	0.0256	0.0852423	E	Foxp1
GO:0032147	12,9,11	activation of protein kinase activity	35	0.0024	1	0.0256	0.0852423	E	Pdgfc
GO:0002562	9,8,7,5,4	somatic diversification of immune receptors via germline recombination within a single locus	35	0.0024	1	0.0256	0.0852423	E	Foxp1
GO:0048565	5,6	gut development	35	0.0024	1	0.0256	0.0852423	E	Shh
GO:0016050	4	vesicle organization	35	0.0024	1	0.0256	0.0852423	E	Sort1
GO:0033555	3,4	multicellular organismal response to stress	35	0.0024	1	0.0256	0.0852423	E	Tacr1
GO:0050769	8,7,6,9	positive regulation of neurogenesis	35	0.0024	1	0.0256	0.0852423	E	Shh
GO:0043410	9,10,8,7	positive regulation of MAPKKK cascade	35	0.0024	1	0.0256	0.0852423	E	Igf1r
GO:0045926	5,3,4	negative regulation of growth	35	0.0024	1	0.0256	0.0852423	E	Lgmn
GO:0010557	7,5,6	positive regulation of macromolecule biosynthetic process	448	0.0306	3	0.0769	0.0852982	E	Shh,Foxa1,Foxa2
GO:0065008	3	regulation of biological quality	1045	0.0713	5	0.1282	0.0857366	E	Ctgf,Kcnk2,Shh,Anxa2,Foxa1
GO:0015758	7,8	glucose transport	36	0.0025	1	0.0256	0.08745	E	Sort1
GO:0021987	4,7,9,5,10,11,6	cerebral cortex development	36	0.0025	1	0.0256	0.08745	E	Arx
GO:0006639	6,5,7	acylglycerol metabolic process	37	0.0025	1	0.0256	0.0896456	E	Lpl
GO:0008645	6,7	hexose transport	37	0.0025	1	0.0256	0.0896456	E	Sort1
GO:0015749	5,6	monosaccharide transport	37	0.0025	1	0.0256	0.0896456	E	Sort1
GO:0002200	6,4,3	somatic diversification of immune receptors	37	0.0025	1	0.0256	0.0896456	E	Foxp1
GO:0003002	5,4	regionalization	212	0.0145	2	0.0513	0.0903807	E	Shh,Foxa2
GO:0031328	7,5,6	positive regulation of cellular biosynthetic process	466	0.0318	3	0.0769	0.0917353	E	Shh,Foxa1,Foxa2
GO:0033500	6	carbohydrate homeostasis	38	0.0026	1	0.0256	0.0918292	E	Foxa1
GO:0001704	4,6,7,5	formation of primary germ layer	38	0.0026	1	0.0256	0.0918292	E	Foxa2
GO:0042593	7	glucose homeostasis	38	0.0026	1	0.0256	0.0918292	E	Foxa1
GO:0046486	5,6	glycerolipid metabolic process	38	0.0026	1	0.0256	0.0918292	E	Lpl
GO:0022607	3	cellular component assembly	467	0.0319	3	0.0769	0.0920942	E	Itgb1,Foxj1,Pdgfc
GO:0009891	6,4,5	positive regulation of biosynthetic process	468	0.0319	3	0.0769	0.0924532	E	Shh,Foxa1,Foxa2
GO:0050900	6,3,7,5	leukocyte migration	39	0.0027	1	0.0256	0.0940008	E	Foxj1
GO:0051223	7,6,5	regulation of protein transport	39	0.0027	1	0.0256	0.0940008	E	Shh
GO:0006638	5,6	neutral lipid metabolic process	39	0.0027	1	0.0256	0.0940008	E	Lpl
GO:0006662	4	glycerol ether metabolic process	39	0.0027	1	0.0256	0.0940008	E	Lpl
GO:0010551	10,9,11,8	regulation of specific transcription from RNA polymerase II promoter	39	0.0027	1	0.0256	0.0940008	E	Foxj1
GO:0032569	10,8,9	specific transcription from RNA polymerase II promoter	39	0.0027	1	0.0256	0.0940008	E	Foxj1
GO:0044238	3	primary metabolic process	6264	0.4273	19	0.4872	0.0957551	E	Lmcd1,Ctgf,Dmrtb1,Lpl,Shh,Ferd3l,Rfx2,Foxp1,Igf1r,Foxa1,Phf19,Foxa2,Notch2,Arx,Lgmn,Bmp1,Foxj1,Ptprk,Pdgfc
GO:0010720	7,5,6	positive regulation of cell development	40	0.0027	1	0.0256	0.0961605	E	Shh
GO:0002455	8,5,9	humoral immune response mediated by circulating immunoglobulin	41	0.0028	1	0.0256	0.0983083	E	Foxj1
GO:0001657	7,8,4	ureteric bud development	41	0.0028	1	0.0256	0.0983083	E	Shh
GO:0001570	5,7,8,9,6	vasculogenesis	41	0.0028	1	0.0256	0.0983083	E	Shh
GO:0021953	8,9,6,7	central nervous system neuron differentiation	42	0.0029	1	0.0256	0.100444	E	Arx
GO:0033077	8,10,11,9,7	T cell differentiation in the thymus	42	0.0029	1	0.0256	0.100444	E	Foxj1
GO:0042176	6,7,5	regulation of protein catabolic process	42	0.0029	1	0.0256	0.100444	E	Shh
GO:0002376	2	immune system process	794	0.0542	4	0.1026	0.100828	E	Lpl,Shh,Foxp1,Foxj1
GO:0051329	7,5,6	interphase of mitotic cell cycle	43	0.0029	1	0.0256	0.102569	E	Itgb1
GO:0051325	6,5	interphase	43	0.0029	1	0.0256	0.102569	E	Itgb1
GO:0043524	9,8,7,6	negative regulation of neuron apoptosis	43	0.0029	1	0.0256	0.102569	E	Itsn1
GO:0042475	7,8,6	odontogenesis of dentine-containing tooth	43	0.0029	1	0.0256	0.102569	E	Shh
GO:0045927	5,3,4	positive regulation of growth	43	0.0029	1	0.0256	0.102569	E	Arx
GO:0009966	6,5	regulation of signal transduction	501	0.0342	3	0.0769	0.104337	E	Itsn1,Igf1r,Foxj1
GO:0050896	2	response to stimulus	2216	0.1512	8	0.2051	0.104339	E	Tacr1,Shh,Foxp1,Anxa2,Notch2,Foxj1,Sort1,Efnb3
GO:0001649	5,6,8,4	osteoblast differentiation	44	0.003	1	0.0256	0.104681	E	Shh
GO:0070201	6,4,5	regulation of establishment of protein localization	44	0.003	1	0.0256	0.104681	E	Shh
GO:0002699	6,7,4,5	positive regulation of immune effector process	45	0.0031	1	0.0256	0.106782	E	Foxp1
GO:0008037	3	cell recognition	45	0.0031	1	0.0256	0.106782	E	Efnb3
GO:0014031	5,6,8,9,7	mesenchymal cell development	46	0.0031	1	0.0256	0.108871	E	Shh
GO:0007224	7,6	smoothened signaling pathway	46	0.0031	1	0.0256	0.108871	E	Shh
GO:0010001	7,8,5	glial cell differentiation	47	0.0032	1	0.0256	0.110948	E	Shh
GO:0046546	5,6,7	development of primary male sexual characteristics	47	0.0032	1	0.0256	0.110948	E	Shh
GO:0045637	6,5,8,9,7,4	regulation of myeloid cell differentiation	47	0.0032	1	0.0256	0.110948	E	Lpl
GO:0021510	4,6,7	spinal cord development	47	0.0032	1	0.0256	0.110948	E	Shh
GO:0042476	6,7,5	odontogenesis	47	0.0032	1	0.0256	0.110948	E	Shh
GO:0060606	5,7,6	tube closure	48	0.0033	1	0.0256	0.113014	E	Vasp
GO:0001843	7,6,9,8,10,12,11,13	neural tube closure	48	0.0033	1	0.0256	0.113014	E	Vasp
GO:0010604	6,4,5	positive regulation of macromolecule metabolic process	529	0.0361	3	0.0769	0.114404	E	Shh,Foxa1,Foxa2
GO:0048762	5,7,8,6	mesenchymal cell differentiation	49	0.0033	1	0.0256	0.115069	E	Shh
GO:0050730	9,10,11,8	regulation of peptidyl-tyrosine phosphorylation	49	0.0033	1	0.0256	0.115069	E	Pdgfc
GO:0001558	5,6,4	regulation of cell growth	49	0.0033	1	0.0256	0.115069	E	Ctgf
GO:0032583	9,8,10,7	regulation of gene-specific transcription	49	0.0033	1	0.0256	0.115069	E	Foxj1
GO:0046631	7,6	alpha-beta T cell activation	50	0.0034	1	0.0256	0.117111	E	Shh
GO:0060485	6,7,5	mesenchyme development	50	0.0034	1	0.0256	0.117111	E	Shh
GO:0050864	8,7,6	regulation of B cell activation	50	0.0034	1	0.0256	0.117111	E	Foxj1
GO:0042063	6,7	gliogenesis	50	0.0034	1	0.0256	0.117111	E	Shh
GO:0021543	6,8,4,9,10,5	pallium development	50	0.0034	1	0.0256	0.117111	E	Arx
GO:0031325	6,4,5	positive regulation of cellular metabolic process	537	0.0366	3	0.0769	0.117265	E	Shh,Foxa1,Foxa2
GO:0046661	4,5,6	male sex differentiation	51	0.0035	1	0.0256	0.119143	E	Shh
GO:0002377	5,6	immunoglobulin production	51	0.0035	1	0.0256	0.119143	E	Foxp1
GO:0014020	6,5,8,7,9,11,10,12	primary neural tube formation	51	0.0035	1	0.0256	0.119143	E	Vasp
GO:0050678	6,5	regulation of epithelial cell proliferation	51	0.0035	1	0.0256	0.119143	E	Foxp1
GO:0008152	2	metabolic process	7146	0.4875	20	0.5128	0.12093	E	Lmcd1,Ctgf,Dmrtb1,Lpl,Shh,Ferd3l,Rfx2,Foxp1,Igf1r,Foxa1,Phf19,Foxa2,Notch2,Arx,Lgmn,Bmp1,Foxj1,Ptprk,Loxl2,Pdgfc
GO:0032868	6	response to insulin stimulus	52	0.0035	1	0.0256	0.121163	E	Sort1
GO:0030183	7,9,10,8,6	B cell differentiation	52	0.0035	1	0.0256	0.121163	E	Foxp1
GO:0051345	6	positive regulation of hydrolase activity	52	0.0035	1	0.0256	0.121163	E	Foxj1
GO:0007243	7,6	protein kinase cascade	263	0.0179	2	0.0513	0.122129	E	Itsn1,Igf1r
GO:0022405	5	hair cycle process	53	0.0036	1	0.0256	0.123172	E	Shh
GO:0001942	8,7,9,6	hair follicle development	53	0.0036	1	0.0256	0.123172	E	Shh
GO:0009880	4,5	embryonic pattern specification	53	0.0036	1	0.0256	0.123172	E	Shh
GO:0022404	4	molting cycle process	53	0.0036	1	0.0256	0.123172	E	Shh
GO:0044237	3	cellular metabolic process	6119	0.4174	17	0.4359	0.124703	E	Lmcd1,Ctgf,Dmrtb1,Lpl,Shh,Ferd3l,Rfx2,Foxp1,Igf1r,Foxa1,Phf19,Foxa2,Notch2,Arx,Foxj1,Ptprk,Pdgfc
GO:0044242	5,6	cellular lipid catabolic process	54	0.0037	1	0.0256	0.125169	E	Lpl
GO:0048730	7,6,8,9,5	epidermis morphogenesis	54	0.0037	1	0.0256	0.125169	E	Shh
GO:0009893	5,3,4	positive regulation of metabolic process	560	0.0382	3	0.0769	0.125427	E	Shh,Foxa1,Foxa2
GO:0002822	7,6	regulation of adaptive immune response based on somatic recombination of immune receptors built from immunoglobulin superfamily domains	55	0.0038	1	0.0256	0.127156	E	Foxj1
GO:0002440	4,5	production of molecular mediator of immune response	55	0.0038	1	0.0256	0.127156	E	Foxp1
GO:0001656	6,7	metanephros development	55	0.0038	1	0.0256	0.127156	E	Shh
GO:0002819	6,5	regulation of adaptive immune response	55	0.0038	1	0.0256	0.127156	E	Foxj1
GO:0009894	5,4	regulation of catabolic process	55	0.0038	1	0.0256	0.127156	E	Shh
GO:0009605	3	response to external stimulus	565	0.0385	3	0.0769	0.127187	E	Shh,Anxa2,Notch2
GO:0042035	7,6,5	regulation of cytokine biosynthetic process	56	0.0038	1	0.0256	0.129131	E	Foxj1
GO:0042303	3	molting cycle	56	0.0038	1	0.0256	0.129131	E	Shh
GO:0042633	4	hair cycle	56	0.0038	1	0.0256	0.129131	E	Shh
GO:0044085	2	cellular component biogenesis	574	0.0392	3	0.0769	0.130337	E	Itgb1,Foxj1,Pdgfc
GO:0002573	6,8,9,7	myeloid leukocyte differentiation	57	0.0039	1	0.0256	0.131095	E	Lpl
GO:0048585	5,3,4	negative regulation of response to stimulus	57	0.0039	1	0.0256	0.131095	E	Foxj1
GO:0048568	5,6,4	embryonic organ development	58	0.004	1	0.0256	0.133047	E	Shh
GO:0022610	2	biological adhesion	582	0.0397	3	0.0769	0.133119	E	Ctgf,Alcam,Itgb1
GO:0007155	3	cell adhesion	582	0.0397	3	0.0769	0.133119	E	Ctgf,Alcam,Itgb1
GO:0010646	5,4	regulation of cell communication	585	0.0399	3	0.0769	0.134157	E	Itsn1,Igf1r,Foxj1
GO:0006959	4	humoral immune response	59	0.004	1	0.0256	0.134989	E	Foxj1
GO:0001841	5,7,8,10,9,11,6	neural tube formation	59	0.004	1	0.0256	0.134989	E	Vasp
GO:0032268	6,7,5	regulation of cellular protein metabolic process	291	0.0199	2	0.0513	0.139164	E	Shh,Pdgfc
GO:0043523	8,7	regulation of neuron apoptosis	62	0.0042	1	0.0256	0.140748	E	Itsn1
GO:0001838	4,6,7,9,8,10,5	embryonic epithelial tube formation	62	0.0042	1	0.0256	0.140748	E	Vasp
GO:0001764	6,7,8,5	neuron migration	62	0.0042	1	0.0256	0.140748	E	Arx
GO:0006606	8,9,7,6	protein import into nucleus	63	0.0043	1	0.0256	0.142646	E	Shh
GO:0032880	5,4	regulation of protein localization	63	0.0043	1	0.0256	0.142646	E	Shh
GO:0008344	4,5	adult locomotory behavior	63	0.0043	1	0.0256	0.142646	E	Efnb3
GO:0051170	8,7	nuclear import	64	0.0044	1	0.0256	0.144533	E	Shh
GO:0002706	8,6,7	regulation of lymphocyte mediated immunity	64	0.0044	1	0.0256	0.144533	E	Foxj1
GO:0035270	5	endocrine system development	65	0.0044	1	0.0256	0.146409	E	Foxa2
GO:0034504	7	protein localization in nucleus	66	0.0045	1	0.0256	0.148274	E	Shh
GO:0008643	4,5	carbohydrate transport	66	0.0045	1	0.0256	0.148274	E	Sort1
GO:0032318	9,10,7,8	regulation of Ras GTPase activity	66	0.0045	1	0.0256	0.148274	E	Foxj1
GO:0042089	6,4	cytokine biosynthetic process	67	0.0046	1	0.0256	0.150129	E	Foxj1
GO:0016049	5,3	cell growth	67	0.0046	1	0.0256	0.150129	E	Ctgf
GO:0003007	6,7,5	heart morphogenesis	68	0.0046	1	0.0256	0.151973	E	Shh
GO:0042107	5	cytokine metabolic process	68	0.0046	1	0.0256	0.151973	E	Foxj1
GO:0002703	7,5,6	regulation of leukocyte mediated immunity	68	0.0046	1	0.0256	0.151973	E	Foxj1
GO:0048878	5	chemical homeostasis	315	0.0215	2	0.0513	0.153313	E	Kcnk2,Foxa1
GO:0034754	6,4	cellular hormone metabolic process	70	0.0048	1	0.0256	0.155629	E	Shh
GO:0051402	6	neuron apoptosis	70	0.0048	1	0.0256	0.155629	E	Itsn1
GO:0030031	4	cell projection assembly	71	0.0048	1	0.0256	0.157441	E	Foxj1
GO:0043434	5	response to peptide hormone stimulus	72	0.0049	1	0.0256	0.159243	E	Sort1
GO:0040014	5,4	regulation of multicellular organism growth	72	0.0049	1	0.0256	0.159243	E	Lgmn
GO:0043408	8,9,7	regulation of MAPKKK cascade	73	0.005	1	0.0256	0.161034	E	Igf1r
GO:0030334	6,5,7,4	regulation of cell migration	74	0.005	1	0.0256	0.162814	E	Shh
GO:0007218	8,7	neuropeptide signaling pathway	75	0.0051	1	0.0256	0.164585	E	Pdyn
GO:0006950	3	response to stress	1086	0.0741	4	0.1026	0.167711	E	Tacr1,Shh,Anxa2,Notch2
GO:0030879	6,7	mammary gland development	77	0.0053	1	0.0256	0.168094	E	Igf1r
GO:0043087	6	regulation of GTPase activity	77	0.0053	1	0.0256	0.168094	E	Foxj1
GO:0018212	9,8	peptidyl-tyrosine modification	77	0.0053	1	0.0256	0.168094	E	Pdgfc
GO:0018108	10,8,9	peptidyl-tyrosine phosphorylation	77	0.0053	1	0.0256	0.168094	E	Pdgfc
GO:0048706	6,7	embryonic skeletal system development	78	0.0053	1	0.0256	0.169833	E	Shh
GO:0007369	6,5	gastrulation	78	0.0053	1	0.0256	0.169833	E	Foxa2
GO:0051246	6,5	regulation of protein metabolic process	349	0.0238	2	0.0513	0.17241	E	Shh,Pdgfc
GO:0017038	5,6,7	protein import	80	0.0055	1	0.0256	0.173281	E	Shh
GO:0016064	7,8	immunoglobulin mediated immune response	80	0.0055	1	0.0256	0.173281	E	Foxj1
GO:0019724	6,7	B cell mediated immunity	82	0.0056	1	0.0256	0.176689	E	Foxj1
GO:0008361	4	regulation of cell size	82	0.0056	1	0.0256	0.176689	E	Ctgf
GO:0050790	4	regulation of catalytic activity	360	0.0246	2	0.0513	0.178313	E	Foxj1,Pdgfc
GO:0048589	3	developmental growth	83	0.0057	1	0.0256	0.178377	E	Shh
GO:0033365	6	protein localization in organelle	84	0.0057	1	0.0256	0.180056	E	Shh
GO:0060341	5,4	regulation of cellular localization	85	0.0058	1	0.0256	0.181724	E	Shh
GO:0032101	5,4	regulation of response to external stimulus	85	0.0058	1	0.0256	0.181724	E	Anxa2
GO:0006310	7,6	DNA recombination	86	0.0059	1	0.0256	0.183383	E	Foxp1
GO:0051050	5,6,4,3	positive regulation of transport	86	0.0059	1	0.0256	0.183383	E	Shh
GO:0016485	7,6	protein processing	86	0.0059	1	0.0256	0.183383	E	Shh
GO:0007186	7,6	G-protein coupled receptor protein signaling pathway	1776	0.1212	5	0.1282	0.186449	E	Tacr1,Hcrtr1,Kcnk2,Pdyn,Gpr37
GO:0045137	4,5,6	development of primary sexual characteristics	88	0.006	1	0.0256	0.18667	E	Shh
GO:0040012	4,3	regulation of locomotion	88	0.006	1	0.0256	0.18667	E	Shh
GO:0051270	5,4	regulation of cell motion	89	0.0061	1	0.0256	0.188299	E	Shh
GO:0007264	7,6	small GTPase mediated signal transduction	381	0.026	2	0.0513	0.189168	E	Itsn1,Foxj1
GO:0051604	6,5	protein maturation	90	0.0061	1	0.0256	0.189918	E	Shh
GO:0008219	3	cell death	773	0.0527	3	0.0769	0.190858	E	Itsn1,Fgl2,Notch2
GO:0030534	3,4	adult behavior	91	0.0062	1	0.0256	0.191527	E	Efnb3
GO:0006259	6,5	DNA metabolic process	388	0.0265	2	0.0513	0.19266	E	Ctgf,Foxp1
GO:0016265	2	death	782	0.0533	3	0.0769	0.193047	E	Itsn1,Fgl2,Notch2
GO:0045860	11,8,10	positive regulation of protein kinase activity	94	0.0064	1	0.0256	0.196297	E	Pdgfc
GO:0032269	7,8,5,6	negative regulation of cellular protein metabolic process	95	0.0065	1	0.0256	0.197868	E	Shh
GO:0044092	4	negative regulation of molecular function	95	0.0065	1	0.0256	0.197868	E	Foxj1
GO:0009056	3	catabolic process	1352	0.0922	4	0.1026	0.201554	E	Lpl,Shh,Lgmn,Bmp1
GO:0051248	7,6,5	negative regulation of protein metabolic process	99	0.0068	1	0.0256	0.204055	E	Shh
GO:0033674	10,7,9	positive regulation of kinase activity	99	0.0068	1	0.0256	0.204055	E	Pdgfc
GO:0006913	7,6	nucleocytoplasmic transport	99	0.0068	1	0.0256	0.204055	E	Shh
GO:0051169	6,5	nuclear transport	100	0.0068	1	0.0256	0.205579	E	Shh
GO:0051347	6	positive regulation of transferase activity	100	0.0068	1	0.0256	0.205579	E	Pdgfc
GO:0009725	4	response to hormone stimulus	103	0.007	1	0.0256	0.210092	E	Sort1
GO:0006470	9,7,8	protein amino acid dephosphorylation	103	0.007	1	0.0256	0.210092	E	Ptprk
GO:0001822	5,6	kidney development	105	0.0072	1	0.0256	0.213055	E	Shh
GO:0042391	8,6	regulation of membrane potential	105	0.0072	1	0.0256	0.213055	E	Kcnk2
GO:0035264	3	multicellular organism growth	105	0.0072	1	0.0256	0.213055	E	Lgmn
GO:0006508	7,6	proteolysis	901	0.0615	3	0.0769	0.216579	E	Shh,Lgmn,Bmp1
GO:0001932	8,9,10,7	regulation of protein amino acid phosphorylation	109	0.0074	1	0.0256	0.21887	E	Pdgfc
GO:0030163	6,5	protein catabolic process	930	0.0634	3	0.0769	0.220751	E	Shh,Lgmn,Bmp1
GO:0006793	4	phosphorus metabolic process	938	0.064	3	0.0769	0.221794	E	Igf1r,Ptprk,Pdgfc
GO:0006796	5	phosphate metabolic process	938	0.064	3	0.0769	0.221794	E	Igf1r,Ptprk,Pdgfc
GO:0007242	6,5	intracellular signaling cascade	967	0.066	3	0.0769	0.225186	E	Itsn1,Igf1r,Foxj1
GO:0001817	5,4	regulation of cytokine production	114	0.0078	1	0.0256	0.225936	E	Foxj1
GO:0043285	5	biopolymer catabolic process	982	0.067	3	0.0769	0.226703	E	Shh,Lgmn,Bmp1
GO:0006511	10,8,9	ubiquitin-dependent protein catabolic process	116	0.0079	1	0.0256	0.2287	E	Shh
GO:0043687	8,7	post-translational protein modification	1006	0.0686	3	0.0769	0.228799	E	Igf1r,Ptprk,Pdgfc
GO:0006955	3	immune response	474	0.0323	2	0.0513	0.229953	E	Foxp1,Foxj1
GO:0042981	7,6	regulation of apoptosis	475	0.0324	2	0.0513	0.230323	E	Itsn1,Notch2
GO:0009057	4	macromolecule catabolic process	1039	0.0709	3	0.0769	0.231027	E	Shh,Lgmn,Bmp1
GO:0043067	6,5	regulation of programmed cell death	482	0.0329	2	0.0513	0.23287	E	Itsn1,Notch2
GO:0010941	5,4	regulation of cell death	485	0.0331	2	0.0513	0.23394	E	Itsn1,Notch2
GO:0002250	4	adaptive immune response	120	0.0082	1	0.0256	0.234123	E	Foxj1
GO:0002460	5	adaptive immune response based on somatic recombination of immune receptors built from immunoglobulin superfamily domains	120	0.0082	1	0.0256	0.234123	E	Foxj1
GO:0009719	3	response to endogenous stimulus	121	0.0083	1	0.0256	0.235457	E	Sort1
GO:0048705	6,7,5	skeletal system morphogenesis	123	0.0084	1	0.0256	0.238099	E	Ctgf
GO:0002449	5,6	lymphocyte mediated immunity	124	0.0085	1	0.0256	0.239407	E	Foxj1
GO:0016042	4,5	lipid catabolic process	125	0.0085	1	0.0256	0.240707	E	Lpl
GO:0043010	7,8	camera-type eye development	126	0.0086	1	0.0256	0.241998	E	Shh
GO:0030099	5,7,8,6	myeloid cell differentiation	127	0.0087	1	0.0256	0.243281	E	Lpl
GO:0016311	6	dephosphorylation	127	0.0087	1	0.0256	0.243281	E	Ptprk
GO:0031399	7,8,6	regulation of protein modification process	129	0.0088	1	0.0256	0.245822	E	Pdgfc
GO:0043623	6,5	cellular protein complex assembly	129	0.0088	1	0.0256	0.245822	E	Pdgfc
GO:0006605	7,6,8	protein targeting	129	0.0088	1	0.0256	0.245822	E	Shh
GO:0006260	7,6	DNA replication	130	0.0089	1	0.0256	0.247079	E	Ctgf
GO:0002443	4,5	leukocyte mediated immunity	137	0.0093	1	0.0256	0.255653	E	Foxj1
GO:0009968	7,6,5	negative regulation of signal transduction	138	0.0094	1	0.0256	0.256845	E	Igf1r
GO:0044255	4,5	cellular lipid metabolic process	564	0.0385	2	0.0513	0.257263	E	Lpl,Shh
GO:0042592	4	homeostatic process	568	0.0387	2	0.0513	0.2582	E	Kcnk2,Foxa1
GO:0016055	7,6	Wnt receptor signaling pathway	140	0.0096	1	0.0256	0.259205	E	Kremen1
GO:0045859	10,7,9	regulation of protein kinase activity	141	0.0096	1	0.0256	0.260374	E	Pdgfc
GO:0080134	5,4	regulation of response to stress	144	0.0098	1	0.0256	0.263831	E	Anxa2
GO:0001816	3	cytokine production	144	0.0098	1	0.0256	0.263831	E	Foxj1
GO:0051726	5,4	regulation of cell cycle	145	0.0099	1	0.0256	0.264967	E	Itgb1
GO:0043549	9,6,8	regulation of kinase activity	146	0.01	1	0.0256	0.266096	E	Pdgfc
GO:0010648	6,4,5	negative regulation of cell communication	147	0.01	1	0.0256	0.267217	E	Igf1r
GO:0000165	8,7	MAPKKK cascade	148	0.0101	1	0.0256	0.268331	E	Igf1r
GO:0051338	5	regulation of transferase activity	149	0.0102	1	0.0256	0.269436	E	Pdgfc
GO:0006813	7,8	potassium ion transport	151	0.0103	1	0.0256	0.271624	E	Kcnk2
GO:0051336	5	regulation of hydrolase activity	152	0.0104	1	0.0256	0.272707	E	Foxj1
GO:0006629	4	lipid metabolic process	664	0.0453	2	0.0513	0.273977	E	Lpl,Shh
GO:0016337	4	cell-cell adhesion	154	0.0105	1	0.0256	0.27485	E	Ctgf
GO:0006468	9,7,8	protein amino acid phosphorylation	674	0.046	2	0.0513	0.274921	E	Igf1r,Pdgfc
GO:0018193	8,7	peptidyl-amino acid modification	155	0.0106	1	0.0256	0.27591	E	Pdgfc
GO:0008202	5,6	steroid metabolic process	155	0.0106	1	0.0256	0.27591	E	Shh
GO:0001654	6,7	eye development	157	0.0107	1	0.0256	0.278008	E	Shh
GO:0006915	5	apoptosis	731	0.0499	2	0.0513	0.27801	E	Itsn1,Notch2
GO:0012501	4	programmed cell death	742	0.0506	2	0.0513	0.278183	E	Itsn1,Notch2
GO:0006461	5,4	protein complex assembly	178	0.0121	1	0.0256	0.298285	E	Pdgfc
GO:0070271	3	protein complex biogenesis	178	0.0121	1	0.0256	0.298285	E	Pdgfc
GO:0007268	5,6	synaptic transmission	194	0.0132	1	0.0256	0.311706	E	Pdyn
GO:0051049	5,4	regulation of transport	201	0.0137	1	0.0256	0.317059	E	Shh
GO:0043066	8,7,6,5	negative regulation of apoptosis	209	0.0143	1	0.0256	0.322809	E	Itsn1
GO:0043065	8,6,7	positive regulation of apoptosis	213	0.0145	1	0.0256	0.325539	E	Notch2
GO:0043069	7,6,5,4	negative regulation of programmed cell death	214	0.0146	1	0.0256	0.326207	E	Itsn1
GO:0043068	7,5,6	positive regulation of programmed cell death	215	0.0147	1	0.0256	0.32687	E	Notch2
GO:0060548	6,4,5	negative regulation of cell death	215	0.0147	1	0.0256	0.32687	E	Itsn1
GO:0010942	6,4,5	positive regulation of cell death	216	0.0147	1	0.0256	0.327526	E	Notch2
GO:0006873	7,5	cellular ion homeostasis	218	0.0149	1	0.0256	0.328821	E	Kcnk2
GO:0055082	6,4	cellular chemical homeostasis	225	0.0153	1	0.0256	0.333176	E	Kcnk2
GO:0042325	8,7	regulation of phosphorylation	231	0.0158	1	0.0256	0.336693	E	Pdgfc
GO:0019226	5	transmission of nerve impulse	233	0.0159	1	0.0256	0.337821	E	Pdyn
GO:0019220	7,6	regulation of phosphate metabolic process	237	0.0162	1	0.0256	0.340014	E	Pdgfc
GO:0051174	6,5	regulation of phosphorus metabolic process	237	0.0162	1	0.0256	0.340014	E	Pdgfc
GO:0007626	4	locomotory behavior	237	0.0162	1	0.0256	0.340014	E	Efnb3
GO:0050801	6	ion homeostasis	248	0.0169	1	0.0256	0.345614	E	Kcnk2
GO:0001701	6,7	in utero embryonic development	252	0.0172	1	0.0256	0.347499	E	Itgb1
GO:0000278	4	mitotic cell cycle	255	0.0174	1	0.0256	0.34886	E	Itgb1
GO:0007423	5,6	sensory organ development	255	0.0174	1	0.0256	0.34886	E	Shh
GO:0034622	5,4	cellular macromolecular complex assembly	276	0.0188	1	0.0256	0.3572	E	Pdgfc
GO:0019725	5,3	cellular homeostasis	293	0.02	1	0.0256	0.362516	E	Kcnk2
GO:0015672	6,7	monovalent inorganic cation transport	297	0.0203	1	0.0256	0.363592	E	Kcnk2
GO:0006886	6,5,7	intracellular protein transport	305	0.0208	1	0.0256	0.365553	E	Shh
GO:0032879	4,3	regulation of localization	307	0.0209	1	0.0256	0.366005	E	Shh
GO:0034621	4,3	cellular macromolecular complex subunit organization	308	0.021	1	0.0256	0.366225	E	Pdgfc
GO:0007276	4,3	gamete generation	309	0.0211	1	0.0256	0.366441	E	Itgb1
GO:0022403	5,4	cell cycle phase	324	0.0221	1	0.0256	0.36924	E	Itgb1
GO:0034613	5	cellular protein localization	324	0.0221	1	0.0256	0.36924	E	Shh
GO:0070727	4	cellular macromolecule localization	326	0.0222	1	0.0256	0.369552	E	Shh
GO:0065003	4	macromolecular complex assembly	327	0.0223	1	0.0256	0.369703	E	Pdgfc
GO:0019953	3	sexual reproduction	360	0.0246	1	0.0256	0.372833	E	Itgb1
GO:0043933	3	macromolecular complex subunit organization	364	0.0248	1	0.0256	0.372984	E	Pdgfc
GO:0008150	1	biological_process	14659	1	39	1	1	D	Tacr1,Lmcd1,Ntn4,Ctgf,Hcrtr1,Kcnk2,Pdyn,Dmrtb1,Lpl,Shh,Gpr37,Ferd3l,Alcam,Stxbp6,Itsn1,Rfx2,Foxp1,Igf1r,Anxa2,Foxa1,Itgb1,Fgl2,Phf19,Sel1l,Foxa2,Notch2,Arx,Lgmn,Bmp1,Col5a2,Kremen1,Foxj1,Ptprk,Angptl6,Sort1,Efnb3,Vasp,Loxl2,Pdgfc
GO:0022402	4,3	cell cycle process	377	0.0257	1	0.0256	0.373161	D	Itgb1
GO:0007610	3	behavior	384	0.0262	1	0.0256	0.373065	D	Efnb3
GO:0046907	5,4	intracellular transport	423	0.0289	1	0.0256	0.370328	D	Shh
GO:0030001	6,7	metal ion transport	431	0.0294	1	0.0256	0.369347	D	Kcnk2
GO:0019941	9,7,8	modification-dependent protein catabolic process	483	0.0329	1	0.0256	0.36008	D	Shh
GO:0043632	6	modification-dependent macromolecule catabolic process	483	0.0329	1	0.0256	0.36008	D	Shh
GO:0051603	8,7	proteolysis involved in cellular protein catabolic process	497	0.0339	1	0.0256	0.356846	D	Shh
GO:0044257	7,6	cellular protein catabolic process	499	0.034	1	0.0256	0.356362	D	Shh
GO:0006812	5,6	cation transport	499	0.034	1	0.0256	0.356362	D	Kcnk2
GO:0034962	6	cellular biopolymer catabolic process	551	0.0376	1	0.0256	0.342095	D	Shh
GO:0044265	5	cellular macromolecule catabolic process	608	0.0415	1	0.0256	0.323592	D	Shh
GO:0051649	4,3	establishment of localization in cell	626	0.0427	1	0.0256	0.317312	D	Shh
GO:0055114	3	oxidation reduction	635	0.0433	1	0.0256	0.314111	D	Loxl2
GO:0007049	3	cell cycle	640	0.0437	1	0.0256	0.312318	D	Itgb1
GO:0015031	4,5,6	protein transport	651	0.0444	1	0.0256	0.308338	D	Shh
GO:0045184	3,4,5	establishment of protein localization	658	0.0449	1	0.0256	0.305782	D	Shh
GO:0051641	3	cellular localization	666	0.0454	1	0.0256	0.302841	D	Shh
GO:0006811	4,5	ion transport	682	0.0465	1	0.0256	0.296906	D	Kcnk2
GO:0042221	3	response to chemical stimulus	695	0.0474	1	0.0256	0.29204	D	Sort1
GO:0016310	6	phosphorylation	816	0.0557	2	0.0513	0.276169	D	Igf1r,Pdgfc
GO:0044248	4	cellular catabolic process	828	0.0565	2	0.0513	0.275365	D	Lpl,Shh
GO:0008104	4	protein localization	756	0.0516	1	0.0256	0.268927	D	Shh
GO:0033036	3	macromolecule localization	791	0.054	1	0.0256	0.255643	D	Shh
GO:0006464	7,6	protein modification process	1195	0.0815	3	0.0769	0.232136	D	Igf1r,Ptprk,Pdgfc
GO:0043412	5	biopolymer modification	1238	0.0845	3	0.0769	0.230018	D	Igf1r,Ptprk,Pdgfc
GO:0006810	3,4	transport	2263	0.1544	5	0.1282	0.168867	D	Kcnk2,Shh,Stxbp6,Itsn1,Sort1
GO:0051234	2,3	establishment of localization	2276	0.1553	5	0.1282	0.16768	D	Kcnk2,Shh,Stxbp6,Itsn1,Sort1
GO:0019538	5,4	protein metabolic process	2592	0.1768	6	0.1538	0.162376	D	Shh,Igf1r,Lgmn,Bmp1,Ptprk,Pdgfc
GO:0044267	6,5	cellular protein metabolic process	2121	0.1447	4	0.1026	0.151823	D	Shh,Igf1r,Ptprk,Pdgfc
GO:0050877	4	neurological system process	1741	0.1188	1	0.0256	0.0378033	D	Pdyn
GO:0003008	3	system process	1900	0.1296	1	0.0256	0.0257514	D	Pdyn

## Sheet: Shh+Ptch1- genes GO mol fun
GO_ID	LEVEL(S)	TERM	NB_IN_REF	FREQ_IN_REF	NB_IN_SET	FREQ_IN_SET	P_VALUE	ENRICHMENT/DEPLETION	GENES_IN_SET
GO:0043237	5	laminin-1 binding	2	0.0001	2	0.0465	7.40164e-06	E	Ntn4,Shh
GO:0005102	4	receptor binding	614	0.0393	9	0.2093	3.10846e-05	E	Ctgf,Pdyn,Shh,Itgb1,Fgl2,Bmp1,Angptl6,Efnb3,Pdgfc
GO:0005201	3	extracellular matrix structural constituent	24	0.0015	3	0.0698	3.7262e-05	E	Col4a2,Col4a1,Col5a2
GO:0043236	4	laminin binding	6	0.0004	2	0.0465	0.0001099	E	Ntn4,Shh
GO:0005515	3	protein binding	5218	0.334	25	0.5814	0.0004953	E	Lmcd1,Ntn4,Ctgf,Pdyn,Dmrtb1,Shh,Alcam,Itsn1,Foxp1,Igf1r,Anxa2,Foxa1,Itgb1,Fgl2,Phf19,Col4a1,Lgi3,Notch2,Bmp1,Col5a2,Angptl6,Efnb3,Vasp,Nos1ap,Pdgfc
GO:0019838	4	growth factor binding	59	0.0038	3	0.0698	0.000547	E	Ctgf,Igf1r,Col4a1
GO:0008201	6	heparin binding	73	0.0047	3	0.0698	0.0010095	E	Ctgf,Lpl,Fstl1
GO:0005178	5	integrin binding	20	0.0013	2	0.0465	0.0013413	E	Ctgf,Itgb1
GO:0005520	5	insulin-like growth factor binding	20	0.0013	2	0.0465	0.0013413	E	Ctgf,Igf1r
GO:0030528	2	transcription regulator activity	1043	0.0668	9	0.2093	0.0013977	E	Lmcd1,Dmrtb1,Ferd3l,Rfx2,Foxp1,Foxa1,Foxa2,Arx,Foxj1
GO:0050840	3	extracellular matrix binding	23	0.0015	2	0.0465	0.001772	E	Ntn4,Shh
GO:0005539	5	glycosaminoglycan binding	98	0.0063	3	0.0698	0.0023145	E	Ctgf,Lpl,Fstl1
GO:0017129	4	triglyceride binding	1	0.0001	1	0.0233	0.0027527	E	Lpl
GO:0003705	6,4	RNA polymerase II transcription factor activity, enhancer binding	29	0.0019	2	0.0465	0.002799	E	Foxp1,Foxa2
GO:0030247	4	polysaccharide binding	112	0.0072	3	0.0698	0.0033452	E	Ctgf,Lpl,Fstl1
GO:0005488	2	binding	10579	0.6772	37	0.8605	0.0037336	E	Tacr1,Lmcd1,Ntn4,Ctgf,Hcrtr1,Kcnk2,Pdyn,Dmrtb1,Lpl,Shh,Ferd3l,Alcam,Itsn1,Rfx2,Foxp1,Igf1r,Anxa2,Foxa1,Itgb1,Fgl2,Phf19,Col4a1,Sel1l,Lgi3,Foxa2,Notch2,Arx,Bmp1,Col5a2,Foxj1,Angptl6,Efnb3,Vasp,Nos1ap,Fstl1,Loxl2,Pdgfc
GO:0001871	3	pattern binding	119	0.0076	3	0.0698	0.0039469	E	Ctgf,Lpl,Fstl1
GO:0016499	6,7,8	orexin receptor activity	2	0.0001	1	0.0233	0.0054906	E	Hcrtr1
GO:0005161	5	platelet-derived growth factor receptor binding	2	0.0001	1	0.0233	0.0054906	E	Pdgfc
GO:0005113	5	patched binding	2	0.0001	1	0.0233	0.0054906	E	Shh
GO:0004465	6	lipoprotein lipase activity	2	0.0001	1	0.0233	0.0054906	E	Lpl
GO:0050998	5	nitric-oxide synthase binding	2	0.0001	1	0.0233	0.0054906	E	Nos1ap
GO:0043565	5	sequence-specific DNA binding	468	0.03	5	0.1163	0.0072409	E	Foxp1,Foxa1,Foxa2,Arx,Foxj1
GO:0003700	5,3	transcription factor activity	672	0.043	6	0.1395	0.007525	E	Dmrtb1,Foxp1,Foxa1,Foxa2,Arx,Foxj1
GO:0046875	5	ephrin receptor binding	3	0.0002	1	0.0233	0.0082138	E	Efnb3
GO:0004995	6,7,8,9	tachykinin receptor activity	3	0.0002	1	0.0233	0.0082138	E	Tacr1
GO:0016564	3	transcription repressor activity	176	0.0113	3	0.0698	0.0111087	E	Lmcd1,Ferd3l,Foxp1
GO:0032403	4	protein complex binding	63	0.004	2	0.0465	0.0123101	E	Ctgf,Itgb1
GO:0055102	4	lipase inhibitor activity	5	0.0003	1	0.0233	0.0136161	E	Anxa2
GO:0001515	5	opioid peptide activity	5	0.0003	1	0.0233	0.0136161	E	Pdyn
GO:0004859	5	phospholipase inhibitor activity	5	0.0003	1	0.0233	0.0136161	E	Anxa2
GO:0048407	5	platelet-derived growth factor binding	9	0.0006	1	0.0233	0.0242463	E	Col4a1
GO:0003702	3	RNA polymerase II transcription factor activity	95	0.0061	2	0.0465	0.0258627	E	Foxp1,Foxa2
GO:0008528	5,6,7	peptide receptor activity, G-protein coupled	96	0.0061	2	0.0465	0.0263432	E	Tacr1,Hcrtr1
GO:0001653	4,5	peptide receptor activity	100	0.0064	2	0.0465	0.0282953	E	Tacr1,Hcrtr1
GO:0004806	6	triacylglycerol lipase activity	13	0.0008	1	0.0233	0.034647	E	Lpl
GO:0046332	4	SMAD binding	13	0.0008	1	0.0233	0.034647	E	Col5a2
GO:0030165	5	PDZ domain binding	14	0.0009	1	0.0233	0.0372118	E	Nos1ap
GO:0019209	4	kinase activator activity	14	0.0009	1	0.0233	0.0372118	E	Itsn1
GO:0030246	3	carbohydrate binding	294	0.0188	3	0.0698	0.0383497	E	Ctgf,Lpl,Fstl1
GO:0016641	5	oxidoreductase activity, acting on the CH-NH2 group of donors, oxygen as acceptor	15	0.001	1	0.0233	0.0397625	E	Loxl2
GO:0005184	6	neuropeptide hormone activity	16	0.001	1	0.0233	0.0422992	E	Pdyn
GO:0016566	4	specific transcriptional repressor activity	17	0.0011	1	0.0233	0.0448219	E	Foxp1
GO:0042277	3	peptide binding	131	0.0084	2	0.0465	0.0448382	E	Tacr1,Hcrtr1
GO:0016638	4	oxidoreductase activity, acting on the CH-NH2 group of donors	18	0.0012	1	0.0233	0.0473307	E	Loxl2
GO:0003677	4	DNA binding	1699	0.1088	8	0.186	0.0503966	E	Dmrtb1,Ferd3l,Rfx2,Foxp1,Foxa1,Foxa2,Arx,Foxj1
GO:0005509	6	calcium ion binding	835	0.0535	5	0.1163	0.0519967	E	Itsn1,Anxa2,Notch2,Bmp1,Fstl1
GO:0005544	5	calcium-dependent phospholipid binding	20	0.0013	1	0.0233	0.052307	E	Anxa2
GO:0019904	4	protein domain specific binding	151	0.0097	2	0.0465	0.0565544	E	Vasp,Nos1ap
GO:0008083	5	growth factor activity	153	0.0098	2	0.0465	0.0577602	E	Bmp1,Pdgfc
GO:0005198	2	structural molecule activity	375	0.024	3	0.0698	0.0645073	E	Col4a2,Col4a1,Col5a2
GO:0008134	4	transcription factor binding	198	0.0127	2	0.0465	0.0859568	E	Lmcd1,Foxa1
GO:0042923	4	neuropeptide binding	35	0.0022	1	0.0233	0.087908	E	Tacr1
GO:0008188	5,6,7,8	neuropeptide receptor activity	35	0.0022	1	0.0233	0.087908	E	Tacr1
GO:0005044	6	scavenger receptor activity	36	0.0023	1	0.0233	0.090176	E	Loxl2
GO:0003676	3	nucleic acid binding	2464	0.1577	9	0.2093	0.0995592	E	Dmrtb1,Ferd3l,Rfx2,Foxp1,Foxa1,Phf19,Foxa2,Arx,Foxj1
GO:0004872	4	receptor activity	2616	0.1675	9	0.2093	0.114981	E	Tacr1,Hcrtr1,Gpr37,Igf1r,Itgb1,Notch2,Ptprk,Sort1,Loxl2
GO:0004197	7	cysteine-type endopeptidase activity	48	0.0031	1	0.0233	0.116402	E	Lgmn
GO:0005507	7	copper ion binding	54	0.0035	1	0.0233	0.128847	E	Loxl2
GO:0004714	8,7	transmembrane receptor protein tyrosine kinase activity	55	0.0035	1	0.0233	0.130879	E	Igf1r
GO:0046872	5	metal ion binding	3667	0.2347	11	0.2558	0.131448	E	Lmcd1,Kcnk2,Dmrtb1,Itsn1,Foxp1,Anxa2,Phf19,Notch2,Bmp1,Fstl1,Loxl2
GO:0043169	4	cation binding	3696	0.2366	11	0.2558	0.132629	E	Lmcd1,Kcnk2,Dmrtb1,Itsn1,Foxp1,Anxa2,Phf19,Notch2,Bmp1,Fstl1,Loxl2
GO:0060089	2	molecular transducer activity	2846	0.1822	9	0.2093	0.133864	E	Tacr1,Hcrtr1,Gpr37,Igf1r,Itgb1,Notch2,Ptprk,Sort1,Loxl2
GO:0004871	3	signal transducer activity	2846	0.1822	9	0.2093	0.133864	E	Tacr1,Hcrtr1,Gpr37,Igf1r,Itgb1,Notch2,Ptprk,Sort1,Loxl2
GO:0043167	3	ion binding	3743	0.2396	11	0.2558	0.134318	E	Lmcd1,Kcnk2,Dmrtb1,Itsn1,Foxp1,Anxa2,Phf19,Notch2,Bmp1,Fstl1,Loxl2
GO:0008233	4	peptidase activity	583	0.0373	3	0.0698	0.140224	E	Shh,Lgmn,Bmp1
GO:0019207	3	kinase regulator activity	60	0.0038	1	0.0233	0.140861	E	Itsn1
GO:0005089	7	Rho guanyl-nucleotide exchange factor activity	62	0.004	1	0.0233	0.144772	E	Itsn1
GO:0003714	6,4	transcription corepressor activity	62	0.004	1	0.0233	0.144772	E	Lmcd1
GO:0019199	7,6	transmembrane receptor protein kinase activity	68	0.0044	1	0.0233	0.156227	E	Igf1r
GO:0005088	6	Ras guanyl-nucleotide exchange factor activity	72	0.0046	1	0.0233	0.163637	E	Itsn1
GO:0017124	5	SH3 domain binding	73	0.0047	1	0.0233	0.165462	E	Vasp
GO:0016298	5	lipase activity	75	0.0048	1	0.0233	0.169078	E	Lpl
GO:0008289	3	lipid binding	338	0.0216	2	0.0465	0.172629	E	Lpl,Anxa2
GO:0046982	5	protein heterodimerization activity	79	0.0051	1	0.0233	0.176179	E	Foxp1
GO:0004175	6	endopeptidase activity	345	0.0221	2	0.0465	0.176513	E	Lgmn,Bmp1
GO:0030594	4,5	neurotransmitter receptor activity	83	0.0053	1	0.0233	0.183106	E	Tacr1
GO:0042165	3	neurotransmitter binding	83	0.0053	1	0.0233	0.183106	E	Tacr1
GO:0008092	4	cytoskeletal protein binding	365	0.0234	2	0.0465	0.187255	E	Anxa2,Vasp
GO:0005249	10,9	voltage-gated potassium channel activity	87	0.0056	1	0.0233	0.189863	E	Kcnk2
GO:0004725	8	protein tyrosine phosphatase activity	92	0.0059	1	0.0233	0.198075	E	Ptprk
GO:0005543	4	phospholipid binding	93	0.006	1	0.0233	0.199687	E	Anxa2
GO:0004222	7	metalloendopeptidase activity	99	0.0063	1	0.0233	0.209143	E	Bmp1
GO:0004091	5	carboxylesterase activity	102	0.0065	1	0.0233	0.213736	E	Lpl
GO:0005179	5	hormone activity	112	0.0072	1	0.0233	0.228414	E	Pdyn
GO:0030955	7	potassium ion binding	118	0.0076	1	0.0233	0.236766	E	Kcnk2
GO:0022843	9,8	voltage-gated cation channel activity	118	0.0076	1	0.0233	0.236766	E	Kcnk2
GO:0005267	9,8	potassium channel activity	118	0.0076	1	0.0233	0.236766	E	Kcnk2
GO:0005085	5	guanyl-nucleotide exchange factor activity	131	0.0084	1	0.0233	0.253738	E	Itsn1
GO:0008234	6	cysteine-type peptidase activity	132	0.0085	1	0.0233	0.254982	E	Lgmn
GO:0070011	5	peptidase activity, acting on L-amino acid peptides	552	0.0353	2	0.0465	0.258365	E	Lgmn,Bmp1
GO:0003712	5,3	transcription cofactor activity	136	0.0087	1	0.0233	0.259871	E	Lmcd1
GO:0042803	5	protein homodimerization activity	136	0.0087	1	0.0233	0.259871	E	Foxp1
GO:0004721	7	phosphoprotein phosphatase activity	142	0.0091	1	0.0233	0.266949	E	Ptprk
GO:0030234	2	enzyme regulator activity	622	0.0398	2	0.0465	0.271024	E	Itsn1,Anxa2
GO:0016788	4	hydrolase activity, acting on ester bonds	640	0.041	2	0.0465	0.273147	E	Lpl,Ptprk
GO:0004713	7	protein tyrosine kinase activity	151	0.0097	1	0.0233	0.277009	E	Igf1r
GO:0019899	4	enzyme binding	155	0.0099	1	0.0233	0.281271	E	Nos1ap
GO:0008237	6	metallopeptidase activity	169	0.0108	1	0.0233	0.295216	E	Bmp1
GO:0005244	7,8	voltage-gated ion channel activity	172	0.011	1	0.0233	0.298013	E	Kcnk2
GO:0022832	7	voltage-gated channel activity	172	0.011	1	0.0233	0.298013	E	Kcnk2
GO:0005125	5	cytokine activity	182	0.0117	1	0.0233	0.306868	E	Bmp1
GO:0005083	5	small GTPase regulator activity	195	0.0125	1	0.0233	0.317343	E	Itsn1
GO:0004857	3	enzyme inhibitor activity	198	0.0127	1	0.0233	0.3196	E	Anxa2
GO:0042802	4	identical protein binding	205	0.0131	1	0.0233	0.324642	E	Foxp1
GO:0031420	6	alkali metal ion binding	205	0.0131	1	0.0233	0.324642	E	Kcnk2
GO:0008047	3	enzyme activator activity	228	0.0146	1	0.0233	0.33909	E	Itsn1
GO:0016791	6	phosphatase activity	229	0.0147	1	0.0233	0.339648	E	Ptprk
GO:0005261	8,7	cation channel activity	234	0.015	1	0.0233	0.342354	E	Kcnk2
GO:0046983	4	protein dimerization activity	246	0.0157	1	0.0233	0.348293	E	Foxp1
GO:0003779	5	actin binding	265	0.017	1	0.0233	0.356181	E	Vasp
GO:0022836	6	gated channel activity	267	0.0171	1	0.0233	0.356908	E	Kcnk2
GO:0046873	7	metal ion transmembrane transporter activity	272	0.0174	1	0.0233	0.358646	E	Kcnk2
GO:0042578	5	phosphoric ester hydrolase activity	296	0.0189	1	0.0233	0.365432	E	Ptprk
GO:0030695	4	GTPase regulator activity	330	0.0211	1	0.0233	0.371075	E	Itsn1
GO:0060589	3	nucleoside-triphosphatase regulator activity	335	0.0214	1	0.0233	0.371552	E	Itsn1
GO:0005216	6,7	ion channel activity	345	0.0221	1	0.0233	0.372255	E	Kcnk2
GO:0022838	6	substrate specific channel activity	356	0.0228	1	0.0233	0.372662	E	Kcnk2
GO:0022803	4	passive transmembrane transporter activity	360	0.023	1	0.0233	0.372718	E	Kcnk2
GO:0015267	5	channel activity	360	0.023	1	0.0233	0.372718	E	Kcnk2
GO:0003674	1	molecular_function	15621	1	43	1	1	D	Tacr1,Lmcd1,Ntn4,Ctgf,Hcrtr1,Kcnk2,Pdyn,Dmrtb1,Lpl,Shh,Gpr37,Ferd3l,Alcam,Itsn1,Rfx2,Foxp1,Igf1r,Anxa2,Foxa1,Col4a2,Itgb1,Fgl2,Phf19,Col4a1,Sel1l,Lgi3,Foxa2,Notch2,Arx,Lgmn,Bmp1,Col5a2,Kremen1,Foxj1,Ptprk,Angptl6,Sort1,Efnb3,Vasp,Nos1ap,Fstl1,Loxl2,Pdgfc
GO:0008324	6	cation transmembrane transporter activity	475	0.0304	1	0.0233	0.357778	D	Kcnk2
GO:0004672	6	protein kinase activity	548	0.0351	1	0.0233	0.336863	D	Igf1r
GO:0015075	5	ion transmembrane transporter activity	647	0.0414	1	0.0233	0.30145	D	Kcnk2
GO:0016773	5	phosphotransferase activity, alcohol group as acceptor	652	0.0417	1	0.0233	0.299542	D	Igf1r
GO:0016491	3	oxidoreductase activity	680	0.0435	1	0.0233	0.28875	D	Loxl2
GO:0022891	4	substrate-specific transmembrane transporter activity	704	0.0451	1	0.0233	0.279397	D	Kcnk2
GO:0022857	3	transmembrane transporter activity	780	0.0499	1	0.0233	0.249715	D	Kcnk2
GO:0016301	5	kinase activity	790	0.0506	1	0.0233	0.245847	D	Igf1r
GO:0022892	3	substrate-specific transporter activity	809	0.0518	1	0.0233	0.238546	D	Kcnk2
GO:0016772	4	transferase activity, transferring phosphorus-containing groups	914	0.0585	1	0.0233	0.199814	D	Igf1r
GO:0008270	7	zinc ion binding	1954	0.1251	5	0.1163	0.183956	D	Lmcd1,Dmrtb1,Foxp1,Phf19,Bmp1
GO:0004888	5	transmembrane receptor activity	1985	0.1271	5	0.1163	0.182558	D	Tacr1,Hcrtr1,Gpr37,Igf1r,Loxl2
GO:0016787	3	hydrolase activity	2064	0.1321	5	0.1163	0.177915	D	Lpl,Shh,Lgmn,Bmp1,Ptprk
GO:0005215	2	transporter activity	985	0.0631	1	0.0233	0.175679	D	Kcnk2
GO:0046914	6	transition metal ion binding	2435	0.1559	6	0.1395	0.16568	D	Lmcd1,Dmrtb1,Foxp1,Phf19,Bmp1,Loxl2
GO:0004930	6	G-protein coupled receptor activity	1711	0.1095	3	0.0698	0.156565	D	Tacr1,Hcrtr1,Gpr37
GO:0005524	7	ATP binding	1365	0.0874	1	0.0233	0.0805188	D	Igf1r
GO:0032559	6	adenyl ribonucleotide binding	1380	0.0883	1	0.0233	0.0778778	D	Igf1r
GO:0030554	5	adenyl nucleotide binding	1443	0.0924	1	0.0233	0.0675791	D	Igf1r
GO:0016740	3	transferase activity	1641	0.1051	1	0.0233	0.0425356	D	Igf1r
GO:0032555	5	purine ribonucleotide binding	1697	0.1086	1	0.0233	0.037154	D	Igf1r
GO:0032553	4	ribonucleotide binding	1697	0.1086	1	0.0233	0.037154	D	Igf1r
GO:0017076	4	purine nucleotide binding	1760	0.1127	1	0.0233	0.0318418	D	Igf1r
GO:0000166	3	nucleotide binding	1977	0.1266	1	0.0233	0.018418	D	Igf1r
GO:0003824	2	catalytic activity	4857	0.3109	7	0.1628	0.0135561	D	Lpl,Shh,Igf1r,Lgmn,Bmp1,Ptprk,Loxl2

## Sheet: Shh-Ptch1+ genes GO bio pro
GO_ID	LEVEL(S)	TERM	NB_IN_REF	FREQ_IN_REF	NB_IN_SET	FREQ_IN_SET	P_VALUE	ENRICHMENT/DEPLETION	GENES_IN_SET
GO:0006355	8,7,9,6	regulation of transcription, DNA-dependent	1766	0.1205	161	0.5095	8.86161e-66	E	Foxd3,Pou3f1,Mta2,Foxf2,Etv6,Mybbp1a,Nhlh2,Tbx20,Rere,Lmo3,Zfp462,Onecut2,Smad4,Mycl1,Ebf1,Gtf2e2,Cited2,Lhx9,Nfyb,Nfia,Pou2f2,Cdca7l,E2f4,Foxn3,Ebf3,Prox1,Mxd3,Maf,Myt1l,Tcf4,Sox4,Hmga1,Onecut1,Lbh,E2f3,Lhx1,Rcor2,Foxq1,Grin1,Isl1,Bach2,Hmgb1,Hoxb2,Gli1,St18,E2f1,Nkx2-3,Pbx3,Tfdp1,Nfyc,Nfib,Cic,Cbfa2t2,Irx3,Gatad2a,Hhex,Mybl2,Pcgf6,Dnmt1,Ctbp2,Lbx1,Otp,Lhx2,Pou3f3,Isl2,Irx1,Phb2,Ss18l1,Dach1,Dpf…
GO:0006351	8,6,7	transcription, DNA-dependent	1781	0.1215	161	0.5095	3.07943e-65	E	Foxd3,Pou3f1,Mta2,Foxf2,Etv6,Mybbp1a,Nhlh2,Tbx20,Rere,Lmo3,Zfp462,Onecut2,Smad4,Mycl1,Ebf1,Gtf2e2,Cited2,Lhx9,Nfyb,Nfia,Pou2f2,Cdca7l,E2f4,Foxn3,Ebf3,Prox1,Mxd3,Maf,Myt1l,Tcf4,Sox4,Hmga1,Onecut1,Lbh,E2f3,Lhx1,Rcor2,Foxq1,Grin1,Isl1,Bach2,Hmgb1,Hoxb2,Gli1,St18,E2f1,Nkx2-3,Pbx3,Tfdp1,Nfyc,Nfib,Cic,Cbfa2t2,Irx3,Gatad2a,Hhex,Mybl2,Pcgf6,Dnmt1,Ctbp2,Lbx1,Otp,Lhx2,Pou3f3,Isl2,Irx1,Phb2,Ss18l1,Dach1,Dpf…
GO:0051252	7,6,5	regulation of RNA metabolic process	1782	0.1216	161	0.5095	3.34454e-65	E	Foxd3,Pou3f1,Mta2,Foxf2,Etv6,Mybbp1a,Nhlh2,Tbx20,Rere,Lmo3,Zfp462,Onecut2,Smad4,Mycl1,Ebf1,Gtf2e2,Cited2,Lhx9,Nfyb,Nfia,Pou2f2,Cdca7l,E2f4,Foxn3,Ebf3,Prox1,Mxd3,Maf,Myt1l,Tcf4,Sox4,Hmga1,Onecut1,Lbh,E2f3,Lhx1,Rcor2,Foxq1,Grin1,Isl1,Bach2,Hmgb1,Hoxb2,Gli1,St18,E2f1,Nkx2-3,Pbx3,Tfdp1,Nfyc,Nfib,Cic,Cbfa2t2,Irx3,Gatad2a,Hhex,Mybl2,Pcgf6,Dnmt1,Ctbp2,Lbx1,Otp,Lhx2,Pou3f3,Isl2,Irx1,Phb2,Ss18l1,Dach1,Dpf…
GO:0032774	5,7,6	RNA biosynthetic process	1785	0.1218	161	0.5095	4.28338e-65	E	Foxd3,Pou3f1,Mta2,Foxf2,Etv6,Mybbp1a,Nhlh2,Tbx20,Rere,Lmo3,Zfp462,Onecut2,Smad4,Mycl1,Ebf1,Gtf2e2,Cited2,Lhx9,Nfyb,Nfia,Pou2f2,Cdca7l,E2f4,Foxn3,Ebf3,Prox1,Mxd3,Maf,Myt1l,Tcf4,Sox4,Hmga1,Onecut1,Lbh,E2f3,Lhx1,Rcor2,Foxq1,Grin1,Isl1,Bach2,Hmgb1,Hoxb2,Gli1,St18,E2f1,Nkx2-3,Pbx3,Tfdp1,Nfyc,Nfib,Cic,Cbfa2t2,Irx3,Gatad2a,Hhex,Mybl2,Pcgf6,Dnmt1,Ctbp2,Lbx1,Otp,Lhx2,Pou3f3,Isl2,Irx1,Phb2,Ss18l1,Dach1,Dpf…
GO:0045449	7,8,6	regulation of transcription	1847	0.126	163	0.5158	1.02082e-64	E	Foxd3,Pou3f1,Mta2,Foxf2,Etv6,Mybbp1a,Nhlh2,Tbx20,Rere,Lmo3,Zfp462,Onecut2,Smad4,Mycl1,Ebf1,Gtf2e2,Cited2,Lhx9,Nfyb,Nfia,Pou2f2,Cdca7l,E2f4,Foxn3,Ebf3,Prox1,Mxd3,Maf,Myt1l,Tcf4,Sox4,Hmga1,Onecut1,Lbh,E2f3,Lhx1,Rcor2,Foxq1,Grin1,Isl1,Bach2,Hmgb1,Hoxb2,Gli1,Id4,St18,E2f1,Nkx2-3,Pbx3,Tfdp1,Nfyc,Nfib,Cic,Cbfa2t2,Irx3,Gatad2a,Hhex,Mybl2,Pcgf6,Dnmt1,Ctbp2,Lbx1,Polr3k,Otp,Lhx2,Pou3f3,Isl2,Irx1,Phb2,Ss18l…
GO:0010468	6,5	regulation of gene expression	2019	0.1377	169	0.5348	2.84499e-64	E	Foxd3,Pou3f1,Mta2,Foxf2,Etv6,Mybbp1a,Nhlh2,Tbx20,Rere,Lmo3,Zfp462,Onecut2,Smad4,Mycl1,Ebf1,Gtf2e2,Cited2,Lhx9,Nfyb,Nfia,Pou2f2,Cdca7l,E2f4,Foxn3,Ebf3,Prox1,Mxd3,Maf,Myt1l,Tcf4,Sox4,Hmga1,Onecut1,Lbh,E2f3,Lhx1,Rcor2,Foxq1,Grin1,Isl1,Bach2,Brca1,Hmgb1,Ngfr,Hoxb2,Gli1,Id4,St18,E2f1,Nkx2-3,Apba2,Pbx3,Tfdp1,Nfyc,Nfib,Cic,Cbfa2t2,Irx3,Gatad2a,Hhex,Mybl2,Pcgf6,Dnmt1,Ctbp2,Lbx1,Polr3k,Otp,Lhx2,Pou3f3,Isl…
GO:0019219	6,5	regulation of nucleobase, nucleoside, nucleotide and nucleic acid metabolic process	1948	0.1329	166	0.5253	5.88678e-64	E	Foxd3,Pou3f1,Mta2,Foxf2,Etv6,Mybbp1a,Nhlh2,Tbx20,Rere,Lmo3,Zfp462,Onecut2,Smad4,Gabbr1,Mycl1,Ebf1,Gtf2e2,Cited2,Lhx9,Nfyb,Nfia,Pou2f2,Cdca7l,E2f4,Foxn3,Ebf3,Prox1,Mxd3,Maf,Myt1l,Tcf4,Sox4,Hmga1,Onecut1,Lbh,E2f3,Lhx1,Rcor2,Foxq1,Grin1,Isl1,Bach2,Hmgb1,Hoxb2,Gli1,Id4,St18,E2f1,Nkx2-3,Pbx3,Tfdp1,Nfyc,Nfib,Cic,Cbfa2t2,Irx3,Gatad2a,Hhex,Mybl2,Pcgf6,Dnmt1,Ctbp2,Lbx1,Polr3k,Otp,Lhx2,Pou3f3,Isl2,Irx1,Phb…
GO:0019222	4,3	regulation of metabolic process	2493	0.1701	182	0.5759	3.4793e-61	E	Foxd3,Pou3f1,Mta2,Nkx1-1,Foxf2,Etv6,Mybbp1a,Nhlh2,Tbx20,Mapt,Rere,Lmo3,Zfp462,Onecut2,Smad4,Gabbr1,Mycl1,Ebf1,Gtf2e2,Cited2,Lhx9,Nfyb,Nfia,Pou2f2,Cdca7l,E2f4,Foxn3,Ebf3,Prox1,Mxd3,Maf,Myt1l,Acvr2a,Tcf4,Sox4,Hmga1,Bmpr2,Onecut1,Lbh,Apc,E2f3,Lhx1,Rcor2,Foxq1,Grin1,Isl1,Bach2,Brca1,Hmgb1,Ngfr,Hoxb2,Gli1,Id4,St18,E2f1,Nkx2-3,Apba2,Pbx3,Tfdp1,Nfyc,Nfib,Cic,Cbfa2t2,Irx3,Gatad2a,Hhex,Mybl2,Pcgf6,Dnmt1,C…
GO:0080090	5,4	regulation of primary metabolic process	2278	0.1554	174	0.5506	1.44141e-60	E	Foxd3,Pou3f1,Mta2,Foxf2,Etv6,Mybbp1a,Nhlh2,Tbx20,Mapt,Rere,Lmo3,Zfp462,Onecut2,Smad4,Gabbr1,Mycl1,Ebf1,Gtf2e2,Cited2,Lhx9,Nfyb,Nfia,Pou2f2,Cdca7l,E2f4,Foxn3,Ebf3,Prox1,Mxd3,Maf,Myt1l,Acvr2a,Tcf4,Sox4,Hmga1,Bmpr2,Onecut1,Lbh,Apc,E2f3,Lhx1,Rcor2,Foxq1,Grin1,Isl1,Bach2,Hmgb1,Hoxb2,Gli1,Id4,St18,E2f1,Nkx2-3,Pbx3,Tfdp1,Nfyc,Nfib,Cic,Cbfa2t2,Irx3,Gatad2a,Hhex,Mybl2,Pcgf6,Dnmt1,Ctbp2,Lbx1,Polr3k,Otp,Lhx…
GO:0031326	6,5	regulation of cellular biosynthetic process	2058	0.1404	166	0.5253	2.1541e-60	E	Foxd3,Pou3f1,Mta2,Foxf2,Etv6,Mybbp1a,Nhlh2,Tbx20,Rere,Lmo3,Zfp462,Onecut2,Smad4,Gabbr1,Mycl1,Ebf1,Gtf2e2,Cited2,Lhx9,Nfyb,Nfia,Pou2f2,Cdca7l,E2f4,Foxn3,Ebf3,Prox1,Mxd3,Maf,Myt1l,Tcf4,Sox4,Hmga1,Onecut1,Lbh,E2f3,Lhx1,Rcor2,Foxq1,Grin1,Isl1,Bach2,Hmgb1,Hoxb2,Gli1,Id4,St18,E2f1,Nkx2-3,Pbx3,Tfdp1,Nfyc,Nfib,Cic,Cbfa2t2,Irx3,Gatad2a,Hhex,Mybl2,Pcgf6,Dnmt1,Ctbp2,Lbx1,Polr3k,Otp,Lhx2,Pou3f3,Isl2,Irx1,Phb…
GO:0010556	6,5	regulation of macromolecule biosynthetic process	1979	0.135	163	0.5158	2.64754e-60	E	Foxd3,Pou3f1,Mta2,Foxf2,Etv6,Mybbp1a,Nhlh2,Tbx20,Rere,Lmo3,Zfp462,Onecut2,Smad4,Mycl1,Ebf1,Gtf2e2,Cited2,Lhx9,Nfyb,Nfia,Pou2f2,Cdca7l,E2f4,Foxn3,Ebf3,Prox1,Mxd3,Maf,Myt1l,Tcf4,Sox4,Hmga1,Onecut1,Lbh,E2f3,Lhx1,Rcor2,Foxq1,Grin1,Isl1,Bach2,Hmgb1,Hoxb2,Gli1,Id4,St18,E2f1,Nkx2-3,Pbx3,Tfdp1,Nfyc,Nfib,Cic,Cbfa2t2,Irx3,Gatad2a,Hhex,Mybl2,Pcgf6,Dnmt1,Ctbp2,Lbx1,Polr3k,Otp,Lhx2,Pou3f3,Isl2,Irx1,Phb2,Ss18l…
GO:0009889	5,4	regulation of biosynthetic process	2062	0.1407	166	0.5253	2.87324e-60	E	Foxd3,Pou3f1,Mta2,Foxf2,Etv6,Mybbp1a,Nhlh2,Tbx20,Rere,Lmo3,Zfp462,Onecut2,Smad4,Gabbr1,Mycl1,Ebf1,Gtf2e2,Cited2,Lhx9,Nfyb,Nfia,Pou2f2,Cdca7l,E2f4,Foxn3,Ebf3,Prox1,Mxd3,Maf,Myt1l,Tcf4,Sox4,Hmga1,Onecut1,Lbh,E2f3,Lhx1,Rcor2,Foxq1,Grin1,Isl1,Bach2,Hmgb1,Hoxb2,Gli1,Id4,St18,E2f1,Nkx2-3,Pbx3,Tfdp1,Nfyc,Nfib,Cic,Cbfa2t2,Irx3,Gatad2a,Hhex,Mybl2,Pcgf6,Dnmt1,Ctbp2,Lbx1,Polr3k,Otp,Lhx2,Pou3f3,Isl2,Irx1,Phb…
GO:0060255	5,4	regulation of macromolecule metabolic process	2289	0.1561	174	0.5506	3.03534e-60	E	Foxd3,Pou3f1,Mta2,Foxf2,Etv6,Mybbp1a,Nhlh2,Tbx20,Mapt,Rere,Lmo3,Zfp462,Onecut2,Smad4,Mycl1,Ebf1,Gtf2e2,Cited2,Lhx9,Nfyb,Nfia,Pou2f2,Cdca7l,E2f4,Foxn3,Ebf3,Prox1,Mxd3,Maf,Myt1l,Acvr2a,Tcf4,Sox4,Hmga1,Bmpr2,Onecut1,Lbh,Apc,E2f3,Lhx1,Rcor2,Foxq1,Grin1,Isl1,Bach2,Brca1,Hmgb1,Ngfr,Hoxb2,Gli1,Id4,St18,E2f1,Nkx2-3,Apba2,Pbx3,Tfdp1,Nfyc,Nfib,Cic,Cbfa2t2,Irx3,Gatad2a,Hhex,Mybl2,Pcgf6,Dnmt1,Ctbp2,Lbx1,Polr…
GO:0031323	5,4	regulation of cellular metabolic process	2363	0.1612	176	0.557	8.5548e-60	E	Foxd3,Pou3f1,Mta2,Nkx1-1,Foxf2,Etv6,Mybbp1a,Nhlh2,Tbx20,Mapt,Rere,Lmo3,Zfp462,Onecut2,Smad4,Gabbr1,Mycl1,Ebf1,Gtf2e2,Cited2,Lhx9,Nfyb,Nfia,Pou2f2,Cdca7l,E2f4,Foxn3,Ebf3,Prox1,Mxd3,Maf,Myt1l,Acvr2a,Tcf4,Sox4,Hmga1,Bmpr2,Onecut1,Lbh,Apc,E2f3,Lhx1,Rcor2,Foxq1,Grin1,Isl1,Bach2,Hmgb1,Hoxb2,Gli1,Id4,St18,E2f1,Nkx2-3,Pbx3,Tfdp1,Nfyc,Nfib,Cic,Cbfa2t2,Irx3,Gatad2a,Hhex,Mybl2,Pcgf6,Dnmt1,Ctbp2,Lbx1,Polr3k,…
GO:0006350	7,5	transcription	2108	0.1438	165	0.5222	5.27026e-58	E	Foxd3,Pou3f1,Mta2,Foxf2,Etv6,Mybbp1a,Nhlh2,Tbx20,Rere,Lmo3,Zfp462,Onecut2,Smad4,Mycl1,Ebf1,Gtf2e2,Cited2,Lhx9,Nfyb,Nfia,Pou2f2,Cdca7l,E2f4,Foxn3,Ebf3,Prox1,Mxd3,Maf,Myt1l,Tcf4,Sox4,Hmga1,Onecut1,Lbh,E2f3,Lhx1,Polr1d,Rcor2,Foxq1,Grin1,Isl1,Bach2,Hmgb1,Hoxb2,Gli1,Id4,St18,E2f1,Nkx2-3,Pbx3,Tfdp1,Nfyc,Nfib,Cic,Cbfa2t2,Irx3,Gatad2a,Hhex,Mybl2,Pcgf6,Dnmt1,Ctbp2,Lbx1,Polr3k,Otp,Lhx2,Pou3f3,Isl2,Irx1,Phb…
GO:0016070	6,5	RNA metabolic process	2221	0.1515	161	0.5095	1.69618e-51	E	Foxd3,Pou3f1,Mta2,Foxf2,Etv6,Mybbp1a,Nhlh2,Tbx20,Rere,Lmo3,Zfp462,Onecut2,Smad4,Mycl1,Ebf1,Gtf2e2,Cited2,Lhx9,Nfyb,Nfia,Pou2f2,Cdca7l,E2f4,Foxn3,Ebf3,Prox1,Mxd3,Maf,Myt1l,Tcf4,Sox4,Hmga1,Onecut1,Lbh,E2f3,Lhx1,Rcor2,Foxq1,Grin1,Isl1,Bach2,Hmgb1,Hoxb2,Gli1,St18,E2f1,Nkx2-3,Pbx3,Tfdp1,Nfyc,Nfib,Cic,Cbfa2t2,Irx3,Gatad2a,Hhex,Mybl2,Pcgf6,Dnmt1,Ctbp2,Lbx1,Otp,Lhx2,Pou3f3,Isl2,Irx1,Phb2,Ss18l1,Dach1,Dpf…
GO:0007275	3	multicellular organismal development	2476	0.1689	166	0.5253	9.25247e-49	E	Foxd3,Pou3f1,Pvrl1,Foxf2,Fgf15,Ldb1,Nhlh2,Tbx20,Ret,Rere,Wnt7a,Nde1,Onecut2,Dcc,Smad4,Ddr1,Ebf1,Cited2,Lhx9,Pou2f2,Nnat,Plcg1,E2f4,L1cam,Dlk1,Ebf3,Prox1,Maf,Myt1l,Acvr2a,Tcf4,Sema5a,Sox4,Plxna2,Bmpr2,Onecut1,Lbh,Apc,Lhx1,Sema3f,Foxq1,Grin1,Sorl1,Isl1,Brca1,Hmgb1,Ngfr,Hoxb2,Gli1,Dpysl5,Id4,Ntng1,Sema3a,Ednrb,E2f1,Nkx2-3,Plxna3,Apba2,Pbx3,Frat1,Tfdp1,Nfib,Cbfa2t2,Irx3,Peg10,Gatad2a,Rab3a,Hhex,Dll1,…
GO:0034961	6	cellular biopolymer biosynthetic process	2575	0.1757	169	0.5348	1.2956e-48	E	Foxd3,Pou3f1,Mta2,Foxf2,Etv6,Mybbp1a,Nhlh2,Tbx20,Rere,Lmo3,Zfp462,Onecut2,Smad4,Mycl1,Ebf1,Rps12,Gtf2e2,Cited2,Lhx9,Nfyb,Nfia,Pou2f2,Cdca7l,Rps4x,E2f4,Foxn3,Ebf3,Prox1,Mxd3,Maf,Myt1l,Tcf4,Sox4,Hmga1,Onecut1,Lbh,E2f3,Lhx1,Polr1d,Rcor2,Foxq1,Grin1,Isl1,Bach2,Brca1,Hmgb1,Hoxb2,Gli1,Id4,St18,E2f1,Nkx2-3,Pbx3,Tfdp1,Nfyc,Nfib,Cic,Cbfa2t2,Irx3,Gatad2a,Hhex,Mybl2,Pcgf6,Dnmt1,Ctbp2,Lbx1,Polr3k,Otp,Lhx2,Po…
GO:0043284	5	biopolymer biosynthetic process	2576	0.1757	169	0.5348	1.3697e-48	E	Foxd3,Pou3f1,Mta2,Foxf2,Etv6,Mybbp1a,Nhlh2,Tbx20,Rere,Lmo3,Zfp462,Onecut2,Smad4,Mycl1,Ebf1,Rps12,Gtf2e2,Cited2,Lhx9,Nfyb,Nfia,Pou2f2,Cdca7l,Rps4x,E2f4,Foxn3,Ebf3,Prox1,Mxd3,Maf,Myt1l,Tcf4,Sox4,Hmga1,Onecut1,Lbh,E2f3,Lhx1,Polr1d,Rcor2,Foxq1,Grin1,Isl1,Bach2,Brca1,Hmgb1,Hoxb2,Gli1,Id4,St18,E2f1,Nkx2-3,Pbx3,Tfdp1,Nfyc,Nfib,Cic,Cbfa2t2,Irx3,Gatad2a,Hhex,Mybl2,Pcgf6,Dnmt1,Ctbp2,Lbx1,Polr3k,Otp,Lhx2,Po…
GO:0007399	5	nervous system development	797	0.0544	96	0.3038	2.22224e-46	E	Pou3f1,Ldb1,Ret,Wnt7a,Nde1,Onecut2,Dcc,Smad4,Cited2,L1cam,Myt1l,Sema5a,Plxna2,Apc,Lhx1,Sema3f,Grin1,Isl1,Ngfr,Hoxb2,Gli1,Dpysl5,Id4,Ntng1,Sema3a,Ednrb,E2f1,Plxna3,Pbx3,Nfib,Irx3,Gatad2a,Rab3a,Hhex,Dll1,Zic5,Lbx1,Otp,Lhx2,Pou3f3,Isl2,Ss18l1,Slitrk1,Celsr3,Gata2,Mdga1,Neurod4,Sox5,Mib1,Lhx5,Phox2b,Pbx1,Epha4,Gdf11,Pak1,Sema6c,Ptch1,Nfasc,Cdc42,Robo1,Myt1,Robo2,Gbx2,Gap43,Pax5,Pax6,Neurog1,Hoxa2,Egr…
GO:0010467	4	gene expression	2959	0.2019	176	0.557	4.81249e-45	E	Foxd3,Pou3f1,Mta2,Foxf2,Etv6,Mybbp1a,Nhlh2,Tbx20,Rere,Lmo3,Zfp462,Onecut2,Smad4,Mycl1,Ebf1,Rps12,Gtf2e2,Cited2,Lhx9,Nfyb,Nfia,Pou2f2,Cdca7l,Rps4x,E2f4,Foxn3,Ebf3,Prox1,Mxd3,Maf,Myt1l,Tcf4,Sox4,Hmga1,Onecut1,Scg5,Lbh,E2f3,Lhx1,Polr1d,Rcor2,Foxq1,Grin1,Isl1,Bach2,Brca1,Hmgb1,Ngfr,Hoxb2,Gli1,Id4,St18,E2f1,Nkx2-3,Apba2,Pbx3,Tfdp1,Nfyc,Nfib,Cic,Cbfa2t2,Irx3,Gatad2a,Hhex,Mybl2,Pcgf6,Dnmt1,Ctbp2,Lbx1,Po…
GO:0034645	5	cellular macromolecule biosynthetic process	2761	0.1883	169	0.5348	2.53159e-44	E	Foxd3,Pou3f1,Mta2,Foxf2,Etv6,Mybbp1a,Nhlh2,Tbx20,Rere,Lmo3,Zfp462,Onecut2,Smad4,Mycl1,Ebf1,Rps12,Gtf2e2,Cited2,Lhx9,Nfyb,Nfia,Pou2f2,Cdca7l,Rps4x,E2f4,Foxn3,Ebf3,Prox1,Mxd3,Maf,Myt1l,Tcf4,Sox4,Hmga1,Onecut1,Lbh,E2f3,Lhx1,Polr1d,Rcor2,Foxq1,Grin1,Isl1,Bach2,Brca1,Hmgb1,Hoxb2,Gli1,Id4,St18,E2f1,Nkx2-3,Pbx3,Tfdp1,Nfyc,Nfib,Cic,Cbfa2t2,Irx3,Gatad2a,Hhex,Mybl2,Pcgf6,Dnmt1,Ctbp2,Lbx1,Polr3k,Otp,Lhx2,Po…
GO:0009059	4	macromolecule biosynthetic process	2768	0.1888	169	0.5348	3.60848e-44	E	Foxd3,Pou3f1,Mta2,Foxf2,Etv6,Mybbp1a,Nhlh2,Tbx20,Rere,Lmo3,Zfp462,Onecut2,Smad4,Mycl1,Ebf1,Rps12,Gtf2e2,Cited2,Lhx9,Nfyb,Nfia,Pou2f2,Cdca7l,Rps4x,E2f4,Foxn3,Ebf3,Prox1,Mxd3,Maf,Myt1l,Tcf4,Sox4,Hmga1,Onecut1,Lbh,E2f3,Lhx1,Polr1d,Rcor2,Foxq1,Grin1,Isl1,Bach2,Brca1,Hmgb1,Hoxb2,Gli1,Id4,St18,E2f1,Nkx2-3,Pbx3,Tfdp1,Nfyc,Nfib,Cic,Cbfa2t2,Irx3,Gatad2a,Hhex,Mybl2,Pcgf6,Dnmt1,Ctbp2,Lbx1,Polr3k,Otp,Lhx2,Po…
GO:0032502	2	developmental process	2915	0.1989	171	0.5411	1.94858e-42	E	Foxd3,Pou3f1,Pvrl1,Foxf2,Fgf15,Etv6,Ldb1,Nhlh2,Tbx20,Ret,Rere,Wnt7a,Nde1,Onecut2,Dcc,Smad4,Ddr1,Ebf1,Cited2,Lhx9,Pou2f2,Nnat,Plcg1,E2f4,L1cam,Dlk1,Ebf3,Prox1,Maf,Myt1l,Acvr2a,Tcf4,Sema5a,Sox4,Plxna2,Dlg4,Bmpr2,Onecut1,Lbh,Apc,Lhx1,Sema3f,Foxq1,Grin1,Sorl1,Isl1,Brca1,Hmgb1,Ngfr,Hoxb2,Gli1,Dpysl5,Id4,Ntng1,Sema3a,Ednrb,E2f1,Nkx2-3,Plxna3,Apba2,Pbx3,Frat1,Tfdp1,Nfib,Cbfa2t2,Irx3,Peg10,Gatad2a,Rab3a,…
GO:0048731	4	system development	1989	0.1357	141	0.4462	2.19526e-42	E	Foxd3,Pou3f1,Pvrl1,Foxf2,Fgf15,Ldb1,Tbx20,Ret,Wnt7a,Nde1,Onecut2,Dcc,Smad4,Ddr1,Cited2,Lhx9,Pou2f2,E2f4,L1cam,Dlk1,Prox1,Maf,Myt1l,Acvr2a,Sema5a,Sox4,Plxna2,Bmpr2,Onecut1,Apc,Lhx1,Sema3f,Foxq1,Grin1,Isl1,Hmgb1,Ngfr,Hoxb2,Gli1,Dpysl5,Id4,Ntng1,Sema3a,Ednrb,E2f1,Nkx2-3,Plxna3,Pbx3,Tfdp1,Nfib,Cbfa2t2,Irx3,Peg10,Gatad2a,Rab3a,Hhex,Dll1,Zic5,Lbx1,Otp,Lhx2,Pou3f3,Isl2,Phb2,Ss18l1,Slitrk1,Celsr3,Gata2,M…
GO:0048856	3	anatomical structure development	2121	0.1447	143	0.4525	1.5849e-40	E	Foxd3,Pou3f1,Pvrl1,Foxf2,Fgf15,Ldb1,Tbx20,Ret,Wnt7a,Nde1,Onecut2,Dcc,Smad4,Ddr1,Cited2,Lhx9,Pou2f2,E2f4,L1cam,Dlk1,Prox1,Maf,Myt1l,Acvr2a,Sema5a,Sox4,Plxna2,Bmpr2,Onecut1,Apc,Lhx1,Sema3f,Foxq1,Grin1,Isl1,Hmgb1,Ngfr,Hoxb2,Gli1,Dpysl5,Id4,Ntng1,Sema3a,Ednrb,E2f1,Nkx2-3,Plxna3,Pbx3,Tfdp1,Nfib,Cbfa2t2,Irx3,Peg10,Gatad2a,Rab3a,Hhex,Dll1,Zic5,Lbx1,Otp,Lhx2,Pou3f3,Isl2,Phb2,Ss18l1,Slitrk1,Celsr3,Gata2,M…
GO:0006139	4	nucleobase, nucleoside, nucleotide and nucleic acid metabolic process	3112	0.2123	172	0.5443	3.5823e-39	E	Foxd3,Pou3f1,Mta2,Foxf2,Etv6,Mybbp1a,Nhlh2,Tbx20,Rere,Lmo3,Zfp462,Onecut2,Smad4,Gabbr1,Mycl1,Ebf1,Gtf2e2,Cited2,Lhx9,Nfyb,Nfia,Pou2f2,Cdca7l,E2f4,Foxn3,Ebf3,Prox1,Mxd3,Maf,Myt1l,Tcf4,Sox4,Hmga1,Onecut1,Lbh,E2f3,Lhx1,Polr1d,Rcor2,Foxq1,Grin1,Isl1,Bach2,Brca1,Hmgb1,Hoxb2,Gli1,Id4,St18,E2f1,Nkx2-3,Pbx3,Tfdp1,Nfyc,Nfib,Cic,Cbfa2t2,Irx3,Gatad2a,Hhex,Mybl2,Pcgf6,Dnmt1,Ctbp2,Lbx1,Polr3k,Otp,Lhx2,Pou3f3,…
GO:0022008	5,6	neurogenesis	489	0.0334	71	0.2247	4.22677e-39	E	Pou3f1,Ldb1,Ret,Wnt7a,Nde1,Onecut2,Dcc,Smad4,L1cam,Sema5a,Apc,Lhx1,Sema3f,Grin1,Isl1,Ngfr,Dpysl5,Id4,Ntng1,Sema3a,Plxna3,Pbx3,Irx3,Rab3a,Dll1,Lbx1,Otp,Lhx2,Isl2,Ss18l1,Slitrk1,Celsr3,Gata2,Mdga1,Neurod4,Sox5,Mib1,Lhx5,Phox2b,Pbx1,Epha4,Pak1,Nfasc,Cdc42,Robo1,Robo2,Gbx2,Gap43,Pax6,Neurog1,Hoxa2,Egr2,Ephb1,Nkx6-2,Gli2,Limk1,Bhlhe22,Ntng2,Gas1,Evl,Ctnnb1,Ascl1,Chrnb2,Dcx,Pax3,Smarca4,Irx5,Pou3f4,Rho…
GO:0050789	3,2	regulation of biological process	6253	0.4266	247	0.7816	8.42653e-39	E	Foxd3,Pou3f1,Mta2,Nkx1-1,Foxf2,Etv6,Ldb1,Mybbp1a,Nhlh2,Tbx20,Mapt,Ret,Rere,Lmo3,Wnt7a,Zfp462,Onecut2,Smad4,Gabbr1,Ddr1,Mycl1,Ebf1,Chrna4,Gtf2e2,Cited2,Lhx9,Nfyb,Nfia,Pou2f2,Grm4,Nnat,Cdca7l,Plcg1,E2f4,Foxn3,L1cam,Ebf3,Prox1,Mxd3,Csnk1d,Maf,Myt1l,Acvr2a,Tcf4,Csnk2a1,Sox4,Mfap4,Plxna2,Dlg4,Hmga1,Bmpr2,Onecut1,Nos1,Scg5,Lbh,Apc,E2f3,Hspd1,Lhx1,Rcor2,Sema3f,Foxq1,Grin1,Sncg,Isl1,Bach2,Grik5,Brca1,Hmg…
GO:0044249	4	cellular biosynthetic process	3325	0.2268	177	0.5601	1.81078e-38	E	Foxd3,Pou3f1,Mta2,Foxf2,Etv6,Mybbp1a,Nhlh2,Tbx20,Rere,Lmo3,Zfp462,Onecut2,Smad4,Gabbr1,Mycl1,Ebf1,Rps12,Gtf2e2,Cited2,Lhx9,Nfyb,Nfia,Pou2f2,Cdca7l,Rps4x,E2f4,Gad1,Foxn3,Ebf3,Prox1,Mxd3,Maf,Myt1l,Tcf4,Sox4,Hmga1,Onecut1,Nos1,Lbh,E2f3,Lhx1,Polr1d,Rcor2,Foxq1,Grin1,Sorl1,Isl1,Bach2,Brca1,Hmgb1,Hoxb2,Gli1,Id4,St18,E2f1,Nkx2-3,Pbx3,Tfdp1,Nfyc,Nfib,Cic,Cbfa2t2,Irx3,Gatad2a,Hhex,Mybl2,Pcgf6,Dnmt1,Ctbp2,…
GO:0030154	4	cell differentiation	1535	0.1047	119	0.3766	1.93654e-38	E	Foxd3,Pou3f1,Fgf15,Etv6,Ldb1,Nhlh2,Ret,Wnt7a,Nde1,Onecut2,Dcc,Smad4,Cited2,Pou2f2,E2f4,L1cam,Prox1,Maf,Myt1l,Sema5a,Sox4,Onecut1,Apc,Lhx1,Sema3f,Grin1,Isl1,Hmgb1,Ngfr,Gli1,Dpysl5,Id4,Ntng1,Sema3a,Ednrb,Nkx2-3,Plxna3,Pbx3,Cbfa2t2,Irx3,Peg10,Rab3a,Hhex,Dll1,Zic5,Lbx1,Otp,Lhx2,Isl2,Ss18l1,Slitrk1,Celsr3,Gata2,Mdga1,Neurod4,Sox5,Mib1,Hmgb3,Lhx5,Phox2b,Pbx1,Epha4,Cebpe,Sox9,Gdf11,Pak1,Id1,Sema6c,Ptch1…
GO:0050794	4,3	regulation of cellular process	6001	0.4094	241	0.7627	3.31492e-38	E	Foxd3,Pou3f1,Mta2,Nkx1-1,Foxf2,Etv6,Ldb1,Mybbp1a,Nhlh2,Tbx20,Mapt,Ret,Rere,Lmo3,Wnt7a,Zfp462,Onecut2,Smad4,Gabbr1,Ddr1,Mycl1,Ebf1,Chrna4,Gtf2e2,Cited2,Lhx9,Nfyb,Nfia,Pou2f2,Grm4,Nnat,Cdca7l,Plcg1,E2f4,Foxn3,L1cam,Ebf3,Prox1,Mxd3,Csnk1d,Maf,Myt1l,Acvr2a,Tcf4,Csnk2a1,Sox4,Mfap4,Plxna2,Dlg4,Hmga1,Bmpr2,Onecut1,Scg5,Lbh,Apc,E2f3,Hspd1,Lhx1,Rcor2,Sema3f,Foxq1,Grin1,Sncg,Isl1,Bach2,Grik5,Brca1,Hmgb1,Ng…
GO:0030182	7,8,5	neuron differentiation	414	0.0282	65	0.2057	7.77715e-38	E	Ldb1,Ret,Wnt7a,Onecut2,Dcc,Smad4,L1cam,Sema5a,Apc,Lhx1,Sema3f,Grin1,Isl1,Ngfr,Dpysl5,Id4,Ntng1,Sema3a,Plxna3,Pbx3,Irx3,Rab3a,Dll1,Lbx1,Otp,Lhx2,Isl2,Ss18l1,Slitrk1,Celsr3,Gata2,Neurod4,Sox5,Mib1,Lhx5,Phox2b,Pbx1,Epha4,Pak1,Nfasc,Cdc42,Robo1,Robo2,Gbx2,Gap43,Pax6,Neurog1,Hoxa2,Egr2,Ephb1,Nkx6-2,Gli2,Limk1,Bhlhe22,Ntng2,Gas1,Evl,Ascl1,Chrnb2,Dcx,Pax3,Irx5,Pou3f4,Rhoa,Dbx1
GO:0048869	3	cellular developmental process	1611	0.1099	121	0.3829	8.64138e-38	E	Foxd3,Pou3f1,Fgf15,Etv6,Ldb1,Nhlh2,Ret,Wnt7a,Nde1,Onecut2,Dcc,Smad4,Cited2,Pou2f2,E2f4,L1cam,Prox1,Maf,Myt1l,Sema5a,Sox4,Onecut1,Apc,Lhx1,Sema3f,Grin1,Isl1,Hmgb1,Ngfr,Gli1,Dpysl5,Id4,Ntng1,Sema3a,Ednrb,Nkx2-3,Plxna3,Pbx3,Cbfa2t2,Irx3,Peg10,Rab3a,Hhex,Dll1,Zic5,Lbx1,Otp,Lhx2,Isl2,Ss18l1,Slitrk1,Celsr3,Gata2,Mdga1,Neurod4,Sox5,Mib1,Pdpn,Hmgb3,Lhx5,Phox2b,Pard3,Pbx1,Epha4,Cebpe,Sox9,Gdf11,Pak1,Id1,S…
GO:0009058	3	biosynthetic process	3382	0.2307	177	0.5601	1.9669e-37	E	Foxd3,Pou3f1,Mta2,Foxf2,Etv6,Mybbp1a,Nhlh2,Tbx20,Rere,Lmo3,Zfp462,Onecut2,Smad4,Gabbr1,Mycl1,Ebf1,Rps12,Gtf2e2,Cited2,Lhx9,Nfyb,Nfia,Pou2f2,Cdca7l,Rps4x,E2f4,Gad1,Foxn3,Ebf3,Prox1,Mxd3,Maf,Myt1l,Tcf4,Sox4,Hmga1,Onecut1,Nos1,Lbh,E2f3,Lhx1,Polr1d,Rcor2,Foxq1,Grin1,Sorl1,Isl1,Bach2,Brca1,Hmgb1,Hoxb2,Gli1,Id4,St18,E2f1,Nkx2-3,Pbx3,Tfdp1,Nfyc,Nfib,Cic,Cbfa2t2,Irx3,Gatad2a,Hhex,Mybl2,Pcgf6,Dnmt1,Ctbp2,…
GO:0048468	4,5	cell development	765	0.0522	84	0.2658	4.32577e-37	E	Pou3f1,Fgf15,Ldb1,Ret,Wnt7a,Nde1,Onecut2,Dcc,Smad4,Pou2f2,E2f4,L1cam,Prox1,Maf,Sema5a,Onecut1,Apc,Lhx1,Sema3f,Grin1,Isl1,Ngfr,Dpysl5,Id4,Ntng1,Sema3a,Ednrb,Plxna3,Pbx3,Irx3,Rab3a,Dll1,Lbx1,Otp,Lhx2,Isl2,Ss18l1,Slitrk1,Celsr3,Gata2,Mdga1,Neurod4,Sox5,Mib1,Lhx5,Phox2b,Pbx1,Epha4,Sox9,Gdf11,Pak1,Id1,Nfasc,Cdc42,Robo1,Pax2,Robo2,Gbx2,Gap43,Pax6,Neurog1,Hoxa2,Egr2,Sox15,Ephb1,Nkx6-2,Gli2,Limk1,Bhlhe22…
GO:0048699	6,7	generation of neurons	458	0.0312	67	0.212	4.84429e-37	E	Ldb1,Ret,Wnt7a,Nde1,Onecut2,Dcc,Smad4,L1cam,Sema5a,Apc,Lhx1,Sema3f,Grin1,Isl1,Ngfr,Dpysl5,Id4,Ntng1,Sema3a,Plxna3,Pbx3,Irx3,Rab3a,Dll1,Lbx1,Otp,Lhx2,Isl2,Ss18l1,Slitrk1,Celsr3,Gata2,Mdga1,Neurod4,Sox5,Mib1,Lhx5,Phox2b,Pbx1,Epha4,Pak1,Nfasc,Cdc42,Robo1,Robo2,Gbx2,Gap43,Pax6,Neurog1,Hoxa2,Egr2,Ephb1,Nkx6-2,Gli2,Limk1,Bhlhe22,Ntng2,Gas1,Evl,Ascl1,Chrnb2,Dcx,Pax3,Irx5,Pou3f4,Rhoa,Dbx1
GO:0065007	2	biological regulation	6588	0.4494	250	0.7911	2.60327e-36	E	Foxd3,Pou3f1,Mta2,Nkx1-1,Foxf2,Etv6,Ldb1,Mybbp1a,Nhlh2,Tbx20,Mapt,Ret,Rere,Lmo3,Wnt7a,Zfp462,Onecut2,Smad4,Gabbr1,Ddr1,Mycl1,Ebf1,Chrna4,Gtf2e2,Cited2,Lhx9,Nfyb,Nfia,Pou2f2,Grm4,Nnat,Cdca7l,Plcg1,E2f4,Gad1,Foxn3,L1cam,Ebf3,Prox1,Mxd3,Csnk1d,Maf,Myt1l,Acvr2a,Tcf4,Csnk2a1,Sox4,Mfap4,Plxna2,Dlg4,Hmga1,Bmpr2,Onecut1,Nos1,Scg5,Lbh,Apc,E2f3,Hspd1,Lhx1,Rcor2,Sema3f,Foxq1,Grin1,Pex5l,Sncg,Isl1,Bach2,Grik…
GO:0048513	4,5	organ development	1641	0.1119	114	0.3608	4.29194e-32	E	Foxd3,Pou3f1,Pvrl1,Foxf2,Fgf15,Ldb1,Tbx20,Ret,Wnt7a,Nde1,Onecut2,Smad4,Ddr1,Cited2,Lhx9,Pou2f2,E2f4,Prox1,Maf,Acvr2a,Sema5a,Sox4,Plxna2,Bmpr2,Onecut1,Apc,Lhx1,Sema3f,Foxq1,Grin1,Isl1,Hmgb1,Ngfr,Hoxb2,Gli1,Id4,Sema3a,Ednrb,E2f1,Nkx2-3,Plxna3,Tfdp1,Nfib,Cbfa2t2,Irx3,Peg10,Gatad2a,Rab3a,Hhex,Dll1,Zic5,Lbx1,Otp,Lhx2,Pou3f3,Phb2,Gata2,Neurod4,Sox5,Mib1,Pdpn,Hmgb3,Lhx5,Prkaca,Phox2b,Pbx1,Cebpe,Sox9,Gdf…
GO:0009653	4,3	anatomical structure morphogenesis	1186	0.0809	95	0.3006	5.93816e-31	E	Foxd3,Pvrl1,Foxf2,Ldb1,Tbx20,Ret,Wnt7a,Onecut2,Dcc,Smad4,Ddr1,Cited2,Lhx9,E2f4,L1cam,Prox1,Acvr2a,Sema5a,Bmpr2,Onecut1,Apc,Lhx1,Sema3f,Foxq1,Grin1,Isl1,Ngfr,Hoxb2,Gli1,Dpysl5,Ntng1,Sema3a,Nkx2-3,Plxna3,Cbfa2t2,Gatad2a,Rab3a,Hhex,Dll1,Zic5,Lbx1,Lhx2,Isl2,Phb2,Slitrk1,Celsr3,Gata2,Mib1,Pdpn,Lhx5,Prkaca,Pard3,Pbx1,Epha4,Sox9,Gdf11,Id1,Ptch1,Wnt7b,Nfasc,Cdc42,Sp8,Sp3,Robo1,Pax2,Robo2,Gbx2,Gap43,Pax5,…
GO:0006357	9,8,10,7	regulation of transcription from RNA polymerase II promoter	552	0.0377	64	0.2025	2.55113e-29	E	Foxd3,Pou3f1,Mta2,Zfp462,Onecut2,Smad4,Cited2,Nfia,E2f4,Maf,Tcf4,Sox4,Onecut1,Lbh,Grin1,Isl1,Hmgb1,Gli1,St18,E2f1,Nkx2-3,Nfib,Hhex,Pcgf6,Lbx1,Pou3f3,Nfya,Gata2,Sox5,Pbx1,Supt5h,Sox9,Atf5,Id1,Meis2,Pax2,Arnt,Pax5,Pax6,Plagl1,Hoxa2,Egr2,Sox15,Tle1,Nkx6-2,Sox11,Id2,Lcor,Hes6,Gli2,Taf9,Dnmt3a,Onecut3,Zbtb7b,Rara,Zfhx3,Ctnnb1,Ascl1,Pax3,Smarca4,Arnt2,Bcor,Rhoa,Gata3
GO:0006366	9,7,8	transcription from RNA polymerase II promoter	586	0.04	65	0.2057	1.16602e-28	E	Foxd3,Pou3f1,Mta2,Zfp462,Onecut2,Smad4,Gtf2e2,Cited2,Nfia,E2f4,Maf,Tcf4,Sox4,Onecut1,Lbh,Grin1,Isl1,Hmgb1,Gli1,St18,E2f1,Nkx2-3,Nfib,Hhex,Pcgf6,Lbx1,Pou3f3,Nfya,Gata2,Sox5,Pbx1,Supt5h,Sox9,Atf5,Id1,Meis2,Pax2,Arnt,Pax5,Pax6,Plagl1,Hoxa2,Egr2,Sox15,Tle1,Nkx6-2,Sox11,Id2,Lcor,Hes6,Gli2,Taf9,Dnmt3a,Onecut3,Zbtb7b,Rara,Zfhx3,Ctnnb1,Ascl1,Pax3,Smarca4,Arnt2,Bcor,Rhoa,Gata3
GO:0048522	5,3,4	positive regulation of cellular process	1069	0.0729	87	0.2753	1.21404e-28	E	Pou3f1,Mta2,Tbx20,Wnt7a,Zfp462,Onecut2,Smad4,Ebf1,Cited2,Nfyb,Nfia,Pou2f2,Nnat,Cdca7l,L1cam,Ebf3,Prox1,Maf,Acvr2a,Sox4,Bmpr2,Onecut1,Apc,E2f3,Hspd1,Lhx1,Grin1,Isl1,Brca1,Hmgb1,Ngfr,Gli1,Id4,E2f1,Nkx2-3,Tfdp1,Nfyc,Nfib,Irx3,Hhex,Otp,Pou3f3,Nfya,Gata2,Sox5,Mib1,Pdpn,Lhx5,Phox2b,Pbx1,Supt5h,Sox9,Wnt7b,Esrrg,Meis2,Pax2,Arnt,Pax6,Plagl1,Trim24,Casp3,Neurog1,Hoxa2,Egr2,Sox15,Cadm1,Ebf2,Nkx6-2,Sox11,Id2…
GO:0034960	5	cellular biopolymer metabolic process	4682	0.3194	195	0.6171	3.19171e-28	E	Foxd3,Pou3f1,Mta2,Foxf2,Etv6,Mybbp1a,Nhlh2,Tbx20,Mapt,Ret,Rere,Lmo3,Zfp462,Onecut2,Smad4,Ddr1,Mycl1,Ebf1,Rps12,Gtf2e2,Cited2,Lhx9,Nfyb,Nfia,Pou2f2,Cdca7l,Rps4x,E2f4,Foxn3,Ebf3,Prox1,Mxd3,Csnk1d,Maf,Myt1l,Acvr2a,Tcf4,Csnk2a1,Sox4,Hmga1,Bmpr2,Onecut1,Nos1,Lbh,Apc,E2f3,Hspd1,Lhx1,Polr1d,Rcor2,Foxq1,Grin1,Isl1,Bach2,Brca1,Hmgb1,Hoxb2,Gli1,Id4,St18,E2f1,Nkx2-3,Pbx3,Tfdp1,Nfyc,Nfib,Cic,Cbfa2t2,Irx3,Gat…
GO:0044260	4	cellular macromolecule metabolic process	4788	0.3266	196	0.6203	2.18149e-27	E	Foxd3,Pou3f1,Mta2,Foxf2,Etv6,Mybbp1a,Nhlh2,Tbx20,Mapt,Ret,Rere,Lmo3,Zfp462,Onecut2,Smad4,Ddr1,Mycl1,Ebf1,Rps12,Gtf2e2,Cited2,Lhx9,Nfyb,Nfia,Pou2f2,Cdca7l,Rps4x,E2f4,Foxn3,Ebf3,Prox1,Mxd3,Csnk1d,Maf,Myt1l,Acvr2a,Tcf4,Csnk2a1,Sox4,Hmga1,Bmpr2,Onecut1,Nos1,Lbh,Apc,E2f3,Hspd1,Lhx1,Polr1d,Rcor2,Foxq1,Grin1,Isl1,Bach2,Brca1,Hmgb1,Hoxb2,Gli1,Mdh2,Id4,St18,E2f1,Nkx2-3,Pbx3,Tfdp1,Nfyc,Nfib,Cic,Cbfa2t2,Irx…
GO:0000904	5,6,7	cell morphogenesis involved in differentiation	231	0.0158	42	0.1329	4.28899e-27	E	Wnt7a,Dcc,Smad4,L1cam,Prox1,Sema5a,Apc,Sema3f,Grin1,Isl1,Ngfr,Dpysl5,Ntng1,Sema3a,Plxna3,Rab3a,Lhx2,Isl2,Slitrk1,Celsr3,Epha4,Sox9,Id1,Nfasc,Robo1,Pax2,Robo2,Gbx2,Gap43,Pax6,Hoxa2,Egr2,Ephb1,Gli2,Limk1,Hnrnpab,Ntng2,Gas1,Evl,Ctnnb1,Chrnb2,Dcx
GO:0045941	8,9,6,7	positive regulation of transcription	404	0.0276	53	0.1677	7.34031e-27	E	Pou3f1,Mta2,Tbx20,Zfp462,Onecut2,Smad4,Ebf1,Cited2,Nfyb,Nfia,Pou2f2,Ebf3,Maf,Sox4,E2f3,Grin1,Isl1,Hmgb1,Gli1,E2f1,Nkx2-3,Tfdp1,Nfyc,Nfib,Pou3f3,Nfya,Gata2,Sox5,Pbx1,Sox9,Esrrg,Meis2,Pax2,Arnt,Pax6,Plagl1,Trim24,Hoxa2,Egr2,Sox15,Ebf2,Sox11,Gli2,Taf9,Hnrnpab,Zbtb7b,Rara,Ctnnb1,Etv5,Ascl1,Pax3,Arnt2,Gata3
GO:0045935	7,5,6	positive regulation of nucleobase, nucleoside, nucleotide and nucleic acid metabolic process	424	0.0289	54	0.1709	1.00947e-26	E	Pou3f1,Mta2,Tbx20,Zfp462,Onecut2,Smad4,Ebf1,Cited2,Nfyb,Nfia,Pou2f2,Ebf3,Maf,Sox4,E2f3,Grin1,Isl1,Hmgb1,Gli1,E2f1,Nkx2-3,Tfdp1,Nfyc,Nfib,Pou3f3,Nfya,Gata2,Sox5,Pbx1,Supt5h,Sox9,Esrrg,Meis2,Pax2,Arnt,Pax6,Plagl1,Trim24,Hoxa2,Egr2,Sox15,Ebf2,Sox11,Gli2,Taf9,Hnrnpab,Zbtb7b,Rara,Ctnnb1,Etv5,Ascl1,Pax3,Arnt2,Gata3
GO:0007417	5,6	central nervous system development	327	0.0223	48	0.1519	1.49296e-26	E	Ldb1,Wnt7a,Nde1,Dcc,Cited2,Plxna2,Lhx1,Grin1,Isl1,Ngfr,Hoxb2,Gli1,Id4,E2f1,Plxna3,Pbx3,Nfib,Hhex,Zic5,Lbx1,Otp,Lhx2,Pou3f3,Isl2,Gata2,Sox5,Lhx5,Phox2b,Gdf11,Gbx2,Pax6,Hoxa2,Egr2,Zic1,Ephb1,Nkx6-2,Gli2,Gas1,Ctnnb1,Pten,Ascl1,Chrnb2,Dcx,Pax3,Smarca4,Pou3f4,Arnt2,Dbx1
GO:0010628	7,5,6	positive regulation of gene expression	413	0.0282	53	0.1677	2.16467e-26	E	Pou3f1,Mta2,Tbx20,Zfp462,Onecut2,Smad4,Ebf1,Cited2,Nfyb,Nfia,Pou2f2,Ebf3,Maf,Sox4,E2f3,Grin1,Isl1,Hmgb1,Gli1,E2f1,Nkx2-3,Tfdp1,Nfyc,Nfib,Pou3f3,Nfya,Gata2,Sox5,Pbx1,Sox9,Esrrg,Meis2,Pax2,Arnt,Pax6,Plagl1,Trim24,Hoxa2,Egr2,Sox15,Ebf2,Sox11,Gli2,Taf9,Hnrnpab,Zbtb7b,Rara,Ctnnb1,Etv5,Ascl1,Pax3,Arnt2,Gata3
GO:0048518	4,2,3	positive regulation of biological process	1212	0.0827	89	0.2816	4.35766e-26	E	Pou3f1,Mta2,Tbx20,Wnt7a,Zfp462,Onecut2,Smad4,Ebf1,Cited2,Nfyb,Nfia,Pou2f2,Nnat,Cdca7l,Plcg1,L1cam,Ebf3,Prox1,Maf,Acvr2a,Sox4,Bmpr2,Onecut1,Apc,E2f3,Hspd1,Lhx1,Grin1,Isl1,Brca1,Hmgb1,Ngfr,Gli1,Id4,E2f1,Nkx2-3,Tfdp1,Nfyc,Nfib,Irx3,Hhex,Otp,Pou3f3,Nfya,Gata2,Sox5,Mib1,Pdpn,Lhx5,Prkaca,Phox2b,Pbx1,Supt5h,Sox9,Wnt7b,Esrrg,Meis2,Pax2,Arnt,Pax6,Plagl1,Trim24,Casp3,Neurog1,Hoxa2,Egr2,Sox15,Cadm1,Ebf2,Nkx…
GO:0032501	2	multicellular organismal process	4300	0.2933	180	0.5696	3.26422e-25	E	Foxd3,Pou3f1,Nkx1-1,Pvrl1,Foxf2,Fgf15,Ldb1,Nhlh2,Tbx20,Ret,Rere,Wnt7a,Nde1,Onecut2,Dcc,Smad4,Ddr1,Ebf1,Chrna4,Cited2,Lhx9,Pou2f2,Grm4,Nnat,Plcg1,E2f4,Gad1,L1cam,Dlk1,Ebf3,Prox1,Maf,Myt1l,Acvr2a,Tcf4,Sema5a,Sox4,Plxna2,Dlg4,Bmpr2,Onecut1,Nos1,Lbh,Apc,Hspd1,Accn2,Lhx1,Sema3f,Foxq1,Grin1,Sorl1,Sncg,Isl1,Grik5,Brca1,Hmgb1,Ngfr,Hoxb2,Gli1,Dpysl5,Id4,Ntng1,Sema3a,Ednrb,E2f1,Nkx2-3,Plxna3,Apba2,Pbx3,Fra…
GO:0043170	3	macromolecule metabolic process	5310	0.3622	204	0.6456	3.39491e-25	E	Foxd3,Pou3f1,Mta2,Foxf2,Etv6,Mybbp1a,Nhlh2,Tbx20,Mapt,Ret,Rere,Lmo3,Zfp462,Onecut2,Smad4,Ddr1,Mycl1,Ebf1,Rps12,Gtf2e2,Cited2,Lhx9,Nfyb,Nfia,Pou2f2,Cdca7l,Rps4x,E2f4,Foxn3,Ebf3,Prox1,Mxd3,Csnk1d,Maf,Myt1l,Acvr2a,Tcf4,Csnk2a1,Sox4,Hmga1,Bmpr2,Onecut1,Nos1,Scg5,Lbh,Apc,E2f3,Hspd1,Lhx1,Polr1d,Rcor2,Foxq1,Grin1,Isl1,Bach2,Brca1,Hmgb1,Ngfr,Hoxb2,Gli1,Mdh2,Id4,St18,E2f1,Nkx2-3,Apba2,Pbx3,Tfdp1,Nfyc,Nfib…
GO:0043283	4	biopolymer metabolic process	5146	0.351	200	0.6329	4.50101e-25	E	Foxd3,Pou3f1,Mta2,Foxf2,Etv6,Mybbp1a,Nhlh2,Tbx20,Mapt,Ret,Rere,Lmo3,Zfp462,Onecut2,Smad4,Ddr1,Mycl1,Ebf1,Rps12,Gtf2e2,Cited2,Lhx9,Nfyb,Nfia,Pou2f2,Cdca7l,Rps4x,E2f4,Foxn3,Ebf3,Prox1,Mxd3,Csnk1d,Maf,Myt1l,Acvr2a,Tcf4,Csnk2a1,Sox4,Hmga1,Bmpr2,Onecut1,Nos1,Scg5,Lbh,Apc,E2f3,Hspd1,Lhx1,Polr1d,Rcor2,Foxq1,Grin1,Isl1,Bach2,Brca1,Hmgb1,Hoxb2,Gli1,Id4,St18,E2f1,Nkx2-3,Pbx3,Tfdp1,Nfyc,Nfib,Cic,Cbfa2t2,Irx…
GO:0010557	7,5,6	positive regulation of macromolecule biosynthetic process	448	0.0306	53	0.1677	1.11572e-24	E	Pou3f1,Mta2,Tbx20,Zfp462,Onecut2,Smad4,Ebf1,Cited2,Nfyb,Nfia,Pou2f2,Ebf3,Maf,Sox4,E2f3,Grin1,Isl1,Hmgb1,Gli1,E2f1,Nkx2-3,Tfdp1,Nfyc,Nfib,Pou3f3,Nfya,Gata2,Sox5,Pbx1,Sox9,Esrrg,Meis2,Pax2,Arnt,Pax6,Plagl1,Trim24,Hoxa2,Egr2,Sox15,Ebf2,Sox11,Gli2,Taf9,Hnrnpab,Zbtb7b,Rara,Ctnnb1,Etv5,Ascl1,Pax3,Arnt2,Gata3
GO:0051254	8,7,6,5	positive regulation of RNA metabolic process	362	0.0247	48	0.1519	1.46639e-24	E	Pou3f1,Mta2,Tbx20,Zfp462,Onecut2,Smad4,Cited2,Nfyb,Nfia,Maf,Sox4,E2f3,Grin1,Isl1,Hmgb1,Gli1,E2f1,Nkx2-3,Tfdp1,Nfyc,Nfib,Pou3f3,Nfya,Gata2,Sox5,Pbx1,Supt5h,Sox9,Esrrg,Meis2,Pax2,Arnt,Pax6,Plagl1,Hoxa2,Egr2,Sox15,Sox11,Gli2,Taf9,Hnrnpab,Zbtb7b,Rara,Ctnnb1,Ascl1,Pax3,Arnt2,Gata3
GO:0010604	6,4,5	positive regulation of macromolecule metabolic process	529	0.0361	57	0.1804	1.83794e-24	E	Pou3f1,Mta2,Tbx20,Zfp462,Onecut2,Smad4,Ebf1,Cited2,Nfyb,Nfia,Pou2f2,Ebf3,Maf,Acvr2a,Sox4,Bmpr2,Apc,E2f3,Grin1,Isl1,Hmgb1,Gli1,E2f1,Nkx2-3,Tfdp1,Nfyc,Nfib,Pou3f3,Nfya,Gata2,Sox5,Pbx1,Supt5h,Sox9,Esrrg,Meis2,Pax2,Arnt,Pax6,Plagl1,Trim24,Hoxa2,Egr2,Sox15,Ebf2,Sox11,Gli2,Taf9,Hnrnpab,Zbtb7b,Rara,Ctnnb1,Etv5,Ascl1,Pax3,Arnt2,Gata3
GO:0031325	6,4,5	positive regulation of cellular metabolic process	537	0.0366	57	0.1804	3.91399e-24	E	Pou3f1,Mta2,Tbx20,Zfp462,Onecut2,Smad4,Ebf1,Cited2,Nfyb,Nfia,Pou2f2,Ebf3,Maf,Acvr2a,Sox4,Bmpr2,Apc,E2f3,Grin1,Isl1,Hmgb1,Gli1,E2f1,Nkx2-3,Tfdp1,Nfyc,Nfib,Pou3f3,Nfya,Gata2,Sox5,Pbx1,Supt5h,Sox9,Esrrg,Meis2,Pax2,Arnt,Pax6,Plagl1,Trim24,Hoxa2,Egr2,Sox15,Ebf2,Sox11,Gli2,Taf9,Hnrnpab,Zbtb7b,Rara,Ctnnb1,Etv5,Ascl1,Pax3,Arnt2,Gata3
GO:0031328	7,5,6	positive regulation of cellular biosynthetic process	466	0.0318	53	0.1677	7.31281e-24	E	Pou3f1,Mta2,Tbx20,Zfp462,Onecut2,Smad4,Ebf1,Cited2,Nfyb,Nfia,Pou2f2,Ebf3,Maf,Sox4,E2f3,Grin1,Isl1,Hmgb1,Gli1,E2f1,Nkx2-3,Tfdp1,Nfyc,Nfib,Pou3f3,Nfya,Gata2,Sox5,Pbx1,Sox9,Esrrg,Meis2,Pax2,Arnt,Pax6,Plagl1,Trim24,Hoxa2,Egr2,Sox15,Ebf2,Sox11,Gli2,Taf9,Hnrnpab,Zbtb7b,Rara,Ctnnb1,Etv5,Ascl1,Pax3,Arnt2,Gata3
GO:0009891	6,4,5	positive regulation of biosynthetic process	468	0.0319	53	0.1677	8.96091e-24	E	Pou3f1,Mta2,Tbx20,Zfp462,Onecut2,Smad4,Ebf1,Cited2,Nfyb,Nfia,Pou2f2,Ebf3,Maf,Sox4,E2f3,Grin1,Isl1,Hmgb1,Gli1,E2f1,Nkx2-3,Tfdp1,Nfyc,Nfib,Pou3f3,Nfya,Gata2,Sox5,Pbx1,Sox9,Esrrg,Meis2,Pax2,Arnt,Pax6,Plagl1,Trim24,Hoxa2,Egr2,Sox15,Ebf2,Sox11,Gli2,Taf9,Hnrnpab,Zbtb7b,Rara,Ctnnb1,Etv5,Ascl1,Pax3,Arnt2,Gata3
GO:0045893	9,8,10,7,6	positive regulation of transcription, DNA-dependent	361	0.0246	47	0.1487	1.03349e-23	E	Pou3f1,Mta2,Tbx20,Zfp462,Onecut2,Smad4,Cited2,Nfyb,Nfia,Maf,Sox4,E2f3,Grin1,Isl1,Hmgb1,Gli1,E2f1,Nkx2-3,Tfdp1,Nfyc,Nfib,Pou3f3,Nfya,Gata2,Sox5,Pbx1,Sox9,Esrrg,Meis2,Pax2,Arnt,Pax6,Plagl1,Hoxa2,Egr2,Sox15,Sox11,Gli2,Taf9,Hnrnpab,Zbtb7b,Rara,Ctnnb1,Ascl1,Pax3,Arnt2,Gata3
GO:0000902	4,5,6	cell morphogenesis	346	0.0236	46	0.1456	1.32109e-23	E	Wnt7a,Dcc,Smad4,L1cam,Prox1,Sema5a,Apc,Sema3f,Grin1,Isl1,Ngfr,Dpysl5,Ntng1,Sema3a,Plxna3,Rab3a,Lhx2,Isl2,Slitrk1,Celsr3,Pdpn,Pard3,Epha4,Sox9,Id1,Nfasc,Cdc42,Robo1,Pax2,Robo2,Gbx2,Gap43,Pax6,Hoxa2,Egr2,Ephb1,Gli2,Limk1,Hnrnpab,Ntng2,Gas1,Evl,Ctnnb1,Chrnb2,Dcx,Rhoa
GO:0048666	8,5,9,6	neuron development	303	0.0207	43	0.1361	3.04262e-23	E	Ret,Wnt7a,Onecut2,Dcc,L1cam,Sema5a,Apc,Sema3f,Grin1,Isl1,Ngfr,Dpysl5,Ntng1,Sema3a,Plxna3,Pbx3,Rab3a,Lhx2,Isl2,Ss18l1,Slitrk1,Celsr3,Neurod4,Epha4,Pak1,Nfasc,Robo1,Robo2,Gbx2,Gap43,Pax6,Hoxa2,Egr2,Ephb1,Gli2,Limk1,Ntng2,Gas1,Evl,Ascl1,Chrnb2,Dcx,Irx5
GO:0009893	5,3,4	positive regulation of metabolic process	560	0.0382	57	0.1804	3.18217e-23	E	Pou3f1,Mta2,Tbx20,Zfp462,Onecut2,Smad4,Ebf1,Cited2,Nfyb,Nfia,Pou2f2,Ebf3,Maf,Acvr2a,Sox4,Bmpr2,Apc,E2f3,Grin1,Isl1,Hmgb1,Gli1,E2f1,Nkx2-3,Tfdp1,Nfyc,Nfib,Pou3f3,Nfya,Gata2,Sox5,Pbx1,Supt5h,Sox9,Esrrg,Meis2,Pax2,Arnt,Pax6,Plagl1,Trim24,Hoxa2,Egr2,Sox15,Ebf2,Sox11,Gli2,Taf9,Hnrnpab,Zbtb7b,Rara,Ctnnb1,Etv5,Ascl1,Pax3,Arnt2,Gata3
GO:0007409	6,8,7,11,9,12,10	axonogenesis	187	0.0128	35	0.1108	3.8095e-23	E	Wnt7a,Dcc,L1cam,Sema5a,Apc,Sema3f,Grin1,Isl1,Ngfr,Dpysl5,Ntng1,Sema3a,Plxna3,Rab3a,Lhx2,Isl2,Slitrk1,Celsr3,Epha4,Nfasc,Robo1,Robo2,Gbx2,Gap43,Pax6,Hoxa2,Egr2,Ephb1,Gli2,Limk1,Ntng2,Gas1,Evl,Chrnb2,Dcx
GO:0030030	3	cell projection organization	331	0.0226	44	0.1392	1.3328e-22	E	Wnt7a,Onecut2,Dcc,E2f4,L1cam,Sema5a,Onecut1,Apc,Ttyh1,Sema3f,Grin1,Isl1,Ngfr,Dpysl5,Ntng1,Sema3a,Plxna3,Rab3a,Lhx2,Isl2,Ss18l1,Slitrk1,Celsr3,Epha4,Pak1,Nfasc,Cdc42,Robo1,Robo2,Gbx2,Gap43,Pax6,Hoxa2,Egr2,Ephb1,Vav2,Gli2,Limk1,Ntng2,Gas1,Evl,Chrnb2,Dcx,Nckap1
GO:0048812	5,7,6,10,8,11,9	neuron projection morphogenesis	198	0.0135	35	0.1108	2.77576e-22	E	Wnt7a,Dcc,L1cam,Sema5a,Apc,Sema3f,Grin1,Isl1,Ngfr,Dpysl5,Ntng1,Sema3a,Plxna3,Rab3a,Lhx2,Isl2,Slitrk1,Celsr3,Epha4,Nfasc,Robo1,Robo2,Gbx2,Gap43,Pax6,Hoxa2,Egr2,Ephb1,Gli2,Limk1,Ntng2,Gas1,Evl,Chrnb2,Dcx
GO:0048523	5,3,4	negative regulation of cellular process	1007	0.0687	75	0.2373	3.80157e-22	E	Foxd3,Mta2,Foxf2,Ldb1,Mybbp1a,Tbx20,Mapt,Onecut2,Smad4,Ddr1,Cited2,Prox1,Mxd3,Tcf4,Onecut1,Apc,Rcor2,Sema3f,Grin1,Isl1,Ngfr,Id4,St18,Sema3a,Plxna3,Nfib,Cbfa2t2,Irx3,Hhex,Pcgf6,Dnmt1,Ctbp2,Dll1,Lbx1,Pou3f3,Isl2,Phb2,Mib1,Hmgb3,Phox2b,Pbx1,Sox9,Gdf11,Atf5,Id1,Ptch1,Adcyap1,Pax2,Adnp,Pax5,Pax6,Trim24,Cux2,Casp3,Hoxa2,E2f7,Sox15,Tle1,Nkx6-2,Id2,Lcor,Gli2,Dnmt3a,Rara,Gas1,Zfhx3,Evl,Ctnnb1,Pten,Pax3,Sm…
GO:0048667	6,9,7,10,8	cell morphogenesis involved in neuron differentiation	201	0.0137	35	0.1108	4.66077e-22	E	Wnt7a,Dcc,L1cam,Sema5a,Apc,Sema3f,Grin1,Isl1,Ngfr,Dpysl5,Ntng1,Sema3a,Plxna3,Rab3a,Lhx2,Isl2,Slitrk1,Celsr3,Epha4,Nfasc,Robo1,Robo2,Gbx2,Gap43,Pax6,Hoxa2,Egr2,Ephb1,Gli2,Limk1,Ntng2,Gas1,Evl,Chrnb2,Dcx
GO:0032989	3,4,5	cellular component morphogenesis	377	0.0257	46	0.1456	4.957e-22	E	Wnt7a,Dcc,Smad4,L1cam,Prox1,Sema5a,Apc,Sema3f,Grin1,Isl1,Ngfr,Dpysl5,Ntng1,Sema3a,Plxna3,Rab3a,Lhx2,Isl2,Slitrk1,Celsr3,Pdpn,Pard3,Epha4,Sox9,Id1,Nfasc,Cdc42,Robo1,Pax2,Robo2,Gbx2,Gap43,Pax6,Hoxa2,Egr2,Ephb1,Gli2,Limk1,Hnrnpab,Ntng2,Gas1,Evl,Ctnnb1,Chrnb2,Dcx,Rhoa
GO:0031175	4,9,6,10,7	neuron projection development	230	0.0157	37	0.1171	5.00308e-22	E	Wnt7a,Dcc,L1cam,Sema5a,Apc,Sema3f,Grin1,Isl1,Ngfr,Dpysl5,Ntng1,Sema3a,Plxna3,Rab3a,Lhx2,Isl2,Ss18l1,Slitrk1,Celsr3,Epha4,Pak1,Nfasc,Robo1,Robo2,Gbx2,Gap43,Pax6,Hoxa2,Egr2,Ephb1,Gli2,Limk1,Ntng2,Gas1,Evl,Chrnb2,Dcx
GO:0048858	4,5,6,7	cell projection morphogenesis	205	0.014	35	0.1108	9.16702e-22	E	Wnt7a,Dcc,L1cam,Sema5a,Apc,Sema3f,Grin1,Isl1,Ngfr,Dpysl5,Ntng1,Sema3a,Plxna3,Rab3a,Lhx2,Isl2,Slitrk1,Celsr3,Epha4,Nfasc,Robo1,Robo2,Gbx2,Gap43,Pax6,Hoxa2,Egr2,Ephb1,Gli2,Limk1,Ntng2,Gas1,Evl,Chrnb2,Dcx
GO:0032990	4,5,6	cell part morphogenesis	213	0.0145	35	0.1108	3.38222e-21	E	Wnt7a,Dcc,L1cam,Sema5a,Apc,Sema3f,Grin1,Isl1,Ngfr,Dpysl5,Ntng1,Sema3a,Plxna3,Rab3a,Lhx2,Isl2,Slitrk1,Celsr3,Epha4,Nfasc,Robo1,Robo2,Gbx2,Gap43,Pax6,Hoxa2,Egr2,Ephb1,Gli2,Limk1,Ntng2,Gas1,Evl,Chrnb2,Dcx
GO:0006928	3,4	cell motion	403	0.0275	46	0.1456	7.85846e-21	E	Fgf15,Ret,Nde1,Onecut2,Dcc,L1cam,Sema5a,Plxna2,Onecut1,Apc,Sema3f,Isl1,Hmgb1,Ngfr,Dpysl5,Sema3a,Ednrb,Nkx2-3,Plxna3,Sst,Lhx2,Pou3f3,Isl2,Mdga1,Neurod4,Pdpn,Phox2b,Epha4,Nfasc,Robo1,Robo2,Gbx2,Gap43,Pax6,Hoxa2,Egr2,Ephb1,Vav2,Gli2,Gas1,Evl,Pten,Ascl1,Dcx,Pax3,Nckap1
GO:0051674	3	localization of cell	403	0.0275	46	0.1456	7.85846e-21	E	Fgf15,Ret,Nde1,Onecut2,Dcc,L1cam,Sema5a,Plxna2,Onecut1,Apc,Sema3f,Isl1,Hmgb1,Ngfr,Dpysl5,Sema3a,Ednrb,Nkx2-3,Plxna3,Sst,Lhx2,Pou3f3,Isl2,Mdga1,Neurod4,Pdpn,Phox2b,Epha4,Nfasc,Robo1,Robo2,Gbx2,Gap43,Pax6,Hoxa2,Egr2,Ephb1,Vav2,Gli2,Gas1,Evl,Pten,Ascl1,Dcx,Pax3,Nckap1
GO:0048519	4,2,3	negative regulation of biological process	1118	0.0763	76	0.2405	4.40644e-20	E	Foxd3,Mta2,Foxf2,Ldb1,Mybbp1a,Tbx20,Mapt,Onecut2,Smad4,Ddr1,Cited2,Prox1,Mxd3,Tcf4,Onecut1,Nos1,Apc,Rcor2,Sema3f,Grin1,Isl1,Ngfr,Id4,St18,Sema3a,Plxna3,Nfib,Cbfa2t2,Irx3,Hhex,Pcgf6,Dnmt1,Ctbp2,Dll1,Lbx1,Pou3f3,Isl2,Phb2,Mib1,Hmgb3,Phox2b,Pbx1,Sox9,Gdf11,Atf5,Id1,Ptch1,Adcyap1,Pax2,Adnp,Pax5,Pax6,Trim24,Cux2,Casp3,Hoxa2,E2f7,Sox15,Tle1,Nkx6-2,Id2,Lcor,Gli2,Dnmt3a,Rara,Gas1,Zfhx3,Evl,Ctnnb1,Pten,Pa…
GO:0044237	3	cellular metabolic process	6119	0.4174	211	0.6677	7.07205e-20	E	Foxd3,Pou3f1,Mta2,Nkx1-1,Foxf2,Etv6,Mybbp1a,Nhlh2,Tbx20,Mapt,Ret,Rere,Lmo3,Cyc1,Zfp462,Onecut2,Smad4,Gabbr1,Ddr1,Mycl1,Ebf1,Rps12,Gtf2e2,Cited2,Lhx9,Nfyb,Nfia,Pou2f2,Cdca7l,Rps4x,Plcg1,E2f4,Gad1,Foxn3,Ebf3,Prox1,Mxd3,Csnk1d,Maf,Myt1l,Acvr2a,Tcf4,Csnk2a1,Sox4,Hmga1,Bmpr2,Onecut1,Nos1,Lbh,Apc,E2f3,Hspd1,Lhx1,Polr1d,Rcor2,Foxq1,Grin1,Sorl1,Isl1,Bach2,Brca1,Hmgb1,Hoxb2,Gli1,Mdh2,Id4,St18,E2f1,Nkx2-3,…
GO:0051960	5,6,4	regulation of nervous system development	128	0.0087	27	0.0854	1.64986e-19	E	Wnt7a,Lhx1,Sema3f,Grin1,Isl1,Gli1,Id4,Sema3a,Plxna3,Irx3,Dll1,Lbx1,Otp,Isl2,Sox5,Mib1,Lhx5,Phox2b,Pbx1,Pax6,Hoxa2,Nkx6-2,Gli2,Limk1,Ascl1,Chrnb2,Rhoa
GO:0045944	10,9,11,8,7	positive regulation of transcription from RNA polymerase II promoter	324	0.0221	40	0.1266	1.95873e-19	E	Pou3f1,Mta2,Zfp462,Onecut2,Smad4,Cited2,Nfia,Maf,Sox4,Grin1,Isl1,Hmgb1,Gli1,E2f1,Nkx2-3,Nfib,Pou3f3,Nfya,Gata2,Sox5,Pbx1,Sox9,Meis2,Pax2,Arnt,Pax6,Plagl1,Hoxa2,Egr2,Sox15,Sox11,Gli2,Taf9,Zbtb7b,Rara,Ctnnb1,Ascl1,Pax3,Arnt2,Gata3
GO:0045165	5,4	cell fate commitment	144	0.0098	28	0.0886	3.4697e-19	E	Onecut2,Smad4,Prox1,Onecut1,Isl1,Dll1,Lbx1,Isl2,Gata2,Neurod4,Sox5,Sox9,Cdc42,Pax2,Gap43,Pax6,Casp3,Neurog1,Hoxa2,Nkx6-2,Gli2,Gas1,Ctnnb1,Ascl1,Pax3,Smarca4,Dbx1,Gata3
GO:0009987	2	cellular process	11167	0.7618	299	0.9462	3.54531e-19	E	Foxd3,Pou3f1,Mta2,Nkx1-1,Pvrl1,Foxf2,Pcdh1,Fgf15,Etv6,Ldb1,Mybbp1a,Nhlh2,Tbx20,Daam2,Mapt,Ret,Rere,Lmo3,Wnt7a,Nde1,Cyc1,Zfp462,Onecut2,Dcc,Smad4,Gabbr1,Ddr1,Mycl1,Ebf1,Rps12,Chrna4,Gtf2e2,Cited2,Lhx9,Nfyb,Nfia,Pou2f2,Grm4,Nnat,Cdca7l,Rps4x,Plcg1,E2f4,Pcdh10,Gad1,Foxn3,L1cam,Ebf3,Prox1,Mxd3,Thbs3,Csnk1d,Maf,Myt1l,Acvr2a,Tcf4,Sema5a,Csnk2a1,Sox4,Mfap4,Plxna2,Dlg4,Hmga1,Bmpr2,Onecut1,Nos1,Scg5,Lbh,A…
GO:0009888	5,6,4	tissue development	637	0.0435	55	0.1741	4.47492e-19	E	Pou3f1,Foxf2,Fgf15,Ret,Wnt7a,Onecut2,Smad4,Ddr1,Cited2,E2f4,Prox1,Maf,Acvr2a,Bmpr2,Onecut1,Apc,Lhx1,Sema3f,Foxq1,Isl1,Ngfr,Hoxb2,Sema3a,Ednrb,Nkx2-3,Tfdp1,Cbfa2t2,Gatad2a,Zic5,Lhx2,Phb2,Sox5,Mib1,Prkaca,Pbx1,Sox9,Pak1,Ptch1,Pax2,Gbx2,Pax6,Sox15,Plxna1,Gli2,Hnrnpab,Rara,Ctnnb1,Etv5,Pten,Pax3,Smarca4,Nckap1,Col1a1,Rhoa,Dner
GO:0044238	3	primary metabolic process	6264	0.4273	212	0.6709	6.38871e-19	E	Foxd3,Pou3f1,Mta2,Foxf2,Etv6,Mybbp1a,Nhlh2,Tbx20,Mapt,Ret,Rere,Lmo3,Zfp462,Onecut2,Smad4,Gabbr1,Ddr1,Mycl1,Ebf1,Rps12,Gtf2e2,Cited2,Lhx9,Nfyb,Nfia,Pou2f2,Cdca7l,Rps4x,Plcg1,E2f4,Foxn3,Ebf3,Prox1,Mxd3,Csnk1d,Maf,Myt1l,Acvr2a,Tcf4,Csnk2a1,Sox4,Hmga1,Bmpr2,Onecut1,Nos1,Scg5,Lbh,Apc,E2f3,Hspd1,Lhx1,Polr1d,Rcor2,Foxq1,Grin1,Sorl1,Isl1,Bach2,Brca1,Hmgb1,Hoxb2,Gli1,Mdh2,Id4,St18,E2f1,Nkx2-3,Pbx3,Tfdp1,N…
GO:0051239	4,3	regulation of multicellular organismal process	666	0.0454	56	0.1772	6.93042e-19	E	Ldb1,Wnt7a,Smad4,Prox1,Maf,Dlg4,Apc,Hspd1,Lhx1,Sema3f,Grin1,Sncg,Isl1,Grik5,Hmgb1,Ngfr,Gli1,Id4,Sema3a,Plxna3,Pbx3,Irx3,Rab3a,Hhex,Dll1,Lbx1,Otp,Isl2,Phb2,Gata2,Sox5,Mib1,Hmgb3,Lhx5,Prkaca,Phox2b,Pbx1,Sox9,Id1,Ptch1,Wnt7b,Pax6,Hoxa2,Egr2,Sox15,Nkx6-2,Id2,Gli2,Limk1,Ctnnb1,Etv5,Ascl1,Chrnb2,Irx5,Rhoa,Gata3
GO:0007420	5,6,7	brain development	253	0.0173	34	0.1076	8.31959e-18	E	Ldb1,Wnt7a,Nde1,Plxna2,Lhx1,Grin1,Isl1,Hoxb2,Gli1,Id4,E2f1,Plxna3,Nfib,Hhex,Zic5,Otp,Lhx2,Pou3f3,Gata2,Lhx5,Phox2b,Gbx2,Pax6,Hoxa2,Egr2,Zic1,Gli2,Gas1,Ctnnb1,Ascl1,Chrnb2,Dcx,Smarca4,Pou3f4
GO:0060284	6,5	regulation of cell development	135	0.0092	26	0.0823	8.65276e-18	E	Wnt7a,Smad4,Prox1,Sema3f,Grin1,Isl1,Id4,Sema3a,Plxna3,Irx3,Dll1,Lbx1,Otp,Isl2,Sox5,Mib1,Phox2b,Pbx1,Pax6,Hoxa2,Nkx6-2,Gli2,Limk1,Ascl1,Chrnb2,Rhoa
GO:0045664	8,7,9,6	regulation of neuron differentiation	89	0.0061	22	0.0696	1.08133e-17	E	Wnt7a,Sema3f,Grin1,Isl1,Id4,Sema3a,Plxna3,Irx3,Dll1,Lbx1,Isl2,Sox5,Mib1,Phox2b,Pbx1,Pax6,Hoxa2,Gli2,Limk1,Ascl1,Chrnb2,Rhoa
GO:0007411	7,9,8,4,12,10,13,11,5	axon guidance	100	0.0068	23	0.0728	1.09951e-17	E	L1cam,Sema5a,Sema3f,Isl1,Ngfr,Dpysl5,Sema3a,Plxna3,Lhx2,Isl2,Epha4,Nfasc,Robo1,Robo2,Gbx2,Gap43,Pax6,Hoxa2,Egr2,Ephb1,Gli2,Gas1,Evl
GO:0050767	7,6,8,5	regulation of neurogenesis	114	0.0078	24	0.0759	1.8867e-17	E	Wnt7a,Sema3f,Grin1,Isl1,Id4,Sema3a,Plxna3,Irx3,Dll1,Lbx1,Otp,Isl2,Sox5,Mib1,Phox2b,Pbx1,Pax6,Hoxa2,Nkx6-2,Gli2,Limk1,Ascl1,Chrnb2,Rhoa
GO:0009887	5,6,4	organ morphogenesis	785	0.0536	58	0.1835	6.19076e-17	E	Pvrl1,Foxf2,Tbx20,Ret,Wnt7a,Onecut2,Smad4,Ddr1,Cited2,Lhx9,E2f4,Prox1,Sema5a,Bmpr2,Onecut1,Apc,Foxq1,Isl1,Ngfr,Hoxb2,Gli1,Sema3a,Nkx2-3,Cbfa2t2,Gatad2a,Hhex,Dll1,Zic5,Lbx1,Phb2,Gata2,Mib1,Prkaca,Pbx1,Sox9,Gdf11,Id1,Ptch1,Sp3,Pax2,Gbx2,Pax5,Pax6,Neurog1,Hoxa2,Ephb1,Plxna1,Gli2,Bhlhe22,Gas1,Ctnnb1,Etv5,Pten,Pax3,Smarca4,Irx5,Nckap1,Col1a1
GO:0016481	8,9,6,7	negative regulation of transcription	312	0.0213	35	0.1108	8.08802e-16	E	Foxd3,Mta2,Foxf2,Mybbp1a,Tbx20,Mxd3,Tcf4,Rcor2,St18,Cbfa2t2,Hhex,Pcgf6,Dnmt1,Ctbp2,Pou3f3,Sox9,Id1,Pax2,Pax5,Trim24,Cux2,Hoxa2,Sox15,Tle1,Nkx6-2,Id2,Lcor,Gli2,Dnmt3a,Rara,Zfhx3,Ctnnb1,Pax3,Smarca4,Bcor
GO:0045595	5,4	regulation of cell differentiation	335	0.0229	36	0.1139	1.18731e-15	E	Ldb1,Wnt7a,Smad4,Prox1,Maf,Apc,Sema3f,Grin1,Isl1,Hmgb1,Id4,Sema3a,Plxna3,Irx3,Dll1,Lbx1,Otp,Isl2,Sox5,Mib1,Hmgb3,Phox2b,Pbx1,Sox9,Gdf11,Wnt7b,Pax6,Hoxa2,Nkx6-2,Id2,Gli2,Limk1,Ctnnb1,Ascl1,Chrnb2,Rhoa
GO:0045892	9,8,10,7,6	negative regulation of transcription, DNA-dependent	264	0.018	32	0.1013	1.63316e-15	E	Foxd3,Mta2,Foxf2,Tbx20,Tcf4,St18,Cbfa2t2,Hhex,Pcgf6,Dnmt1,Ctbp2,Pou3f3,Sox9,Id1,Pax2,Pax5,Trim24,Cux2,Hoxa2,Sox15,Tle1,Nkx6-2,Id2,Lcor,Gli2,Dnmt3a,Rara,Zfhx3,Ctnnb1,Pax3,Smarca4,Bcor
GO:0051253	8,7,6,5	negative regulation of RNA metabolic process	266	0.0181	32	0.1013	2.02897e-15	E	Foxd3,Mta2,Foxf2,Tbx20,Tcf4,St18,Cbfa2t2,Hhex,Pcgf6,Dnmt1,Ctbp2,Pou3f3,Sox9,Id1,Pax2,Pax5,Trim24,Cux2,Hoxa2,Sox15,Tle1,Nkx6-2,Id2,Lcor,Gli2,Dnmt3a,Rara,Zfhx3,Ctnnb1,Pax3,Smarca4,Bcor
GO:0048729	6,5,7,4	tissue morphogenesis	311	0.0212	34	0.1076	4.61634e-15	E	Foxf2,Ret,Wnt7a,Onecut2,Smad4,Ddr1,E2f4,Prox1,Bmpr2,Onecut1,Apc,Foxq1,Ngfr,Hoxb2,Sema3a,Nkx2-3,Cbfa2t2,Gatad2a,Zic5,Phb2,Mib1,Prkaca,Pbx1,Sox9,Ptch1,Pax2,Pax6,Plxna1,Gli2,Ctnnb1,Etv5,Pax3,Smarca4,Nckap1
GO:0045934	7,5,6	negative regulation of nucleobase, nucleoside, nucleotide and nucleic acid metabolic process	333	0.0227	35	0.1108	5.93935e-15	E	Foxd3,Mta2,Foxf2,Mybbp1a,Tbx20,Mxd3,Tcf4,Rcor2,St18,Cbfa2t2,Hhex,Pcgf6,Dnmt1,Ctbp2,Pou3f3,Sox9,Id1,Pax2,Pax5,Trim24,Cux2,Hoxa2,Sox15,Tle1,Nkx6-2,Id2,Lcor,Gli2,Dnmt3a,Rara,Zfhx3,Ctnnb1,Pax3,Smarca4,Bcor
GO:0007389	4,3	pattern specification process	280	0.0191	32	0.1013	8.76592e-15	E	Ldb1,Tbx20,Wnt7a,Smad4,Cited2,Acvr2a,Sema5a,Bmpr2,Apc,Lhx1,Hoxb2,Gli1,Frat1,Hhex,Dll1,Lhx2,Mib1,Pbx1,Gdf11,Ptch1,Sp8,Gbx2,Pax6,Hoxa2,Egr2,Zic1,Gli2,Gas1,Ctnnb1,Ascl1,Peg12,Nckap1
GO:0010629	7,5,6	negative regulation of gene expression	339	0.0231	35	0.1108	1.01931e-14	E	Foxd3,Mta2,Foxf2,Mybbp1a,Tbx20,Mxd3,Tcf4,Rcor2,St18,Cbfa2t2,Hhex,Pcgf6,Dnmt1,Ctbp2,Pou3f3,Sox9,Id1,Pax2,Pax5,Trim24,Cux2,Hoxa2,Sox15,Tle1,Nkx6-2,Id2,Lcor,Gli2,Dnmt3a,Rara,Zfhx3,Ctnnb1,Pax3,Smarca4,Bcor
GO:0010558	7,5,6	negative regulation of macromolecule biosynthetic process	345	0.0235	35	0.1108	1.72805e-14	E	Foxd3,Mta2,Foxf2,Mybbp1a,Tbx20,Mxd3,Tcf4,Rcor2,St18,Cbfa2t2,Hhex,Pcgf6,Dnmt1,Ctbp2,Pou3f3,Sox9,Id1,Pax2,Pax5,Trim24,Cux2,Hoxa2,Sox15,Tle1,Nkx6-2,Id2,Lcor,Gli2,Dnmt3a,Rara,Zfhx3,Ctnnb1,Pax3,Smarca4,Bcor
GO:0016043	2	cellular component organization	1801	0.1229	88	0.2785	2.70329e-14	E	Mta2,Foxf2,Daam2,Mapt,Rere,Wnt7a,Nde1,Onecut2,Dcc,Smad4,Gtf2e2,E2f4,L1cam,Prox1,Sema5a,Dlg4,Onecut1,Apc,Ttyh1,Sema3f,Grin1,Sorl1,Isl1,Grik5,Brca1,Ngfr,Dpysl5,Ntng1,Sema3a,Plxna3,Clcn5,Rab3a,Lhx2,Isl2,Ss18l1,Slitrk1,Celsr3,Gata2,Eed,Myst2,Mib1,Pdpn,Pard3,Aebp2,Epha4,Cebpe,Sox9,Pak1,Id1,Wnt7b,Nfasc,Cdc42,Robo1,Pax2,Robo2,Gbx2,Gap43,Kdm5b,Pax5,Pax6,Trim24,Casp3,Neurog1,Hoxa2,Egr2,Ephb1,Cadm1,Vav2,Tf…
GO:0008283	3	cell proliferation	622	0.0424	47	0.1487	3.40894e-14	E	Tbx20,Nde1,Smad4,Ddr1,Lhx9,Cdca7l,E2f4,Prox1,Acvr2a,Apc,E2f3,Lhx1,Hmgb1,Ngfr,Gli1,Id4,Nkx2-3,Nfib,Hhex,Dnmt1,Lbx1,Otp,Pou3f3,Phb2,Neurod4,Pdpn,Lhx5,Pbx1,Sox9,Gdf11,Atf5,Ptch1,Gbx2,Pax6,Trim24,Casp3,E2f7,Gli2,Rara,Gas1,Ctnnb1,Pten,Ascl1,Chrnb2,Pax3,E2f8,Gata3
GO:0008152	2	metabolic process	7146	0.4875	219	0.693	3.69472e-14	E	Foxd3,Pou3f1,Mta2,Nkx1-1,Foxf2,Etv6,Mybbp1a,Nhlh2,Tbx20,Mapt,Ret,Rere,Lmo3,Cyc1,Zfp462,Onecut2,Smad4,Gabbr1,Ddr1,Mycl1,Ebf1,Rps12,Gtf2e2,Cited2,Lhx9,Nfyb,Nfia,Pou2f2,Cdca7l,Rps4x,Plcg1,E2f4,Gad1,Foxn3,Ebf3,Prox1,Mxd3,Csnk1d,Maf,Myt1l,Acvr2a,Tcf4,Csnk2a1,Sox4,Hmga1,Bmpr2,Onecut1,Nos1,Scg5,Lbh,Apc,E2f3,Hspd1,Lhx1,Polr1d,Rcor2,Foxq1,Grin1,Sorl1,Isl1,Bach2,Brca1,Hmgb1,Ngfr,Hoxb2,Gli1,Mdh2,Id4,St18,E2…
GO:0031327	7,5,6	negative regulation of cellular biosynthetic process	354	0.0241	35	0.1108	3.73149e-14	E	Foxd3,Mta2,Foxf2,Mybbp1a,Tbx20,Mxd3,Tcf4,Rcor2,St18,Cbfa2t2,Hhex,Pcgf6,Dnmt1,Ctbp2,Pou3f3,Sox9,Id1,Pax2,Pax5,Trim24,Cux2,Hoxa2,Sox15,Tle1,Nkx6-2,Id2,Lcor,Gli2,Dnmt3a,Rara,Zfhx3,Ctnnb1,Pax3,Smarca4,Bcor
GO:0009790	3,4	embryonic development	676	0.0461	49	0.1551	4.45956e-14	E	Foxd3,Foxf2,Ldb1,Tbx20,Ret,Wnt7a,Smad4,Cited2,Plcg1,Dlk1,Prox1,Acvr2a,Sema5a,Bmpr2,Lhx1,Brca1,Hoxb2,Gli1,Apba2,Frat1,Gatad2a,Hhex,Dll1,Zic5,Gata2,Mib1,Prkaca,Pbx1,Ptch1,Wnt7b,Sp8,Sp3,Pax2,Gbx2,Arnt,Pax6,Neurog1,Hoxa2,Gli2,Myb,Top1,Gas1,Ctnnb1,Pax3,Smarca4,Apba1,Arnt2,Peg12,Nckap1
GO:0009890	6,4,5	negative regulation of biosynthetic process	357	0.0244	35	0.1108	4.79588e-14	E	Foxd3,Mta2,Foxf2,Mybbp1a,Tbx20,Mxd3,Tcf4,Rcor2,St18,Cbfa2t2,Hhex,Pcgf6,Dnmt1,Ctbp2,Pou3f3,Sox9,Id1,Pax2,Pax5,Trim24,Cux2,Hoxa2,Sox15,Tle1,Nkx6-2,Id2,Lcor,Gli2,Dnmt3a,Rara,Zfhx3,Ctnnb1,Pax3,Smarca4,Bcor
GO:0050793	4,3	regulation of developmental process	888	0.0606	57	0.1804	5.33278e-14	E	Ldb1,Wnt7a,Smad4,Cited2,Prox1,Maf,Apc,Lhx1,Sema3f,Grin1,Isl1,Brca1,Hmgb1,Ngfr,Gli1,Id4,Sema3a,Plxna3,Irx3,Hhex,Dll1,Lbx1,Otp,Isl2,Phb2,Gata2,Sox5,Mib1,Pdpn,Hmgb3,Lhx5,Phox2b,Pbx1,Sox9,Gdf11,Atf5,Id1,Wnt7b,Pax2,Adnp,Pax6,Casp3,Hoxa2,Egr2,Sox15,Cadm1,Nkx6-2,Id2,Gli2,Limk1,Gas1,Ctnnb1,Etv5,Pten,Ascl1,Chrnb2,Rhoa
GO:0002009	7,6,8,5	morphogenesis of an epithelium	219	0.0149	27	0.0854	1.88456e-13	E	Foxf2,Ret,Onecut2,Smad4,Ddr1,E2f4,Onecut1,Apc,Hoxb2,Sema3a,Nkx2-3,Cbfa2t2,Gatad2a,Zic5,Phb2,Mib1,Pbx1,Sox9,Ptch1,Pax2,Pax6,Plxna1,Gli2,Ctnnb1,Etv5,Pax3,Nckap1
GO:0060429	6,7,5	epithelium development	219	0.0149	27	0.0854	1.88456e-13	E	Foxf2,Ret,Onecut2,Smad4,Ddr1,E2f4,Onecut1,Apc,Hoxb2,Sema3a,Nkx2-3,Cbfa2t2,Gatad2a,Zic5,Phb2,Mib1,Pbx1,Sox9,Ptch1,Pax2,Pax6,Plxna1,Gli2,Ctnnb1,Etv5,Pax3,Nckap1
GO:0030902	4,6,7,8	hindbrain development	63	0.0043	16	0.0506	2.06034e-13	E	Ldb1,Wnt7a,Plxna2,Lhx1,Grin1,Hoxb2,Gli1,Nfib,Lhx5,Phox2b,Gbx2,Hoxa2,Egr2,Gli2,Gas1,Smarca4
GO:0016337	4	cell-cell adhesion	154	0.0105	23	0.0728	2.07688e-13	E	Pvrl1,Pcdh1,Ret,Cited2,Pcdh10,L1cam,Ttyh1,Pcdhga12,Celsr3,Pdpn,Cdh20,Pard3,Sox9,Wnt7b,Cdc42,Cdh13,Clstn2,Cadm1,Pnn,Pcdhb14,Ctnnb1,Ncam1,Rapgef1
GO:0031324	6,4,5	negative regulation of cellular metabolic process	443	0.0302	38	0.1203	2.5175e-13	E	Foxd3,Mta2,Foxf2,Mybbp1a,Tbx20,Mapt,Mxd3,Tcf4,Apc,Rcor2,St18,Cbfa2t2,Hhex,Pcgf6,Dnmt1,Ctbp2,Pou3f3,Sox9,Id1,Pax2,Pax5,Trim24,Cux2,Hoxa2,Sox15,Tle1,Nkx6-2,Id2,Lcor,Gli2,Dnmt3a,Rara,Zfhx3,Evl,Ctnnb1,Pax3,Smarca4,Bcor
GO:0003002	5,4	regionalization	212	0.0145	26	0.0823	6.04121e-13	E	Ldb1,Tbx20,Wnt7a,Smad4,Acvr2a,Bmpr2,Apc,Lhx1,Hoxb2,Gli1,Hhex,Dll1,Lhx2,Mib1,Pbx1,Gdf11,Ptch1,Sp8,Gbx2,Pax6,Hoxa2,Egr2,Gli2,Gas1,Ctnnb1,Nckap1
GO:0010605	6,4,5	negative regulation of macromolecule metabolic process	457	0.0312	38	0.1203	6.55655e-13	E	Foxd3,Mta2,Foxf2,Mybbp1a,Tbx20,Mapt,Mxd3,Tcf4,Apc,Rcor2,St18,Cbfa2t2,Hhex,Pcgf6,Dnmt1,Ctbp2,Pou3f3,Sox9,Id1,Pax2,Pax5,Trim24,Cux2,Hoxa2,Sox15,Tle1,Nkx6-2,Id2,Lcor,Gli2,Dnmt3a,Rara,Zfhx3,Evl,Ctnnb1,Pax3,Smarca4,Bcor
GO:0001709	6,5,4	cell fate determination	24	0.0016	11	0.0348	7.46486e-13	E	Prox1,Lbx1,Gata2,Cdc42,Pax2,Pax6,Hoxa2,Ctnnb1,Ascl1,Smarca4,Gata3
GO:0042127	5,4	regulation of cell proliferation	442	0.0302	37	0.1171	1.10041e-12	E	Smad4,Ddr1,Cdca7l,E2f4,Prox1,Apc,E2f3,Lhx1,Hmgb1,Ngfr,Gli1,Id4,Nkx2-3,Nfib,Hhex,Dnmt1,Lbx1,Otp,Phb2,Lhx5,Pbx1,Sox9,Gdf11,Atf5,Ptch1,Pax6,Trim24,Casp3,E2f7,Gli2,Rara,Gas1,Ctnnb1,Pten,Chrnb2,Pax3,Gata3
GO:0009892	5,3,4	negative regulation of metabolic process	478	0.0326	38	0.1203	2.56282e-12	E	Foxd3,Mta2,Foxf2,Mybbp1a,Tbx20,Mapt,Mxd3,Tcf4,Apc,Rcor2,St18,Cbfa2t2,Hhex,Pcgf6,Dnmt1,Ctbp2,Pou3f3,Sox9,Id1,Pax2,Pax5,Trim24,Cux2,Hoxa2,Sox15,Tle1,Nkx6-2,Id2,Lcor,Gli2,Dnmt3a,Rara,Zfhx3,Evl,Ctnnb1,Pax3,Smarca4,Bcor
GO:0030900	4,6,7,8	forebrain development	158	0.0108	22	0.0696	2.95448e-12	E	Nde1,Lhx1,Grin1,Isl1,Gli1,Id4,E2f1,Plxna3,Nfib,Hhex,Zic5,Otp,Lhx2,Pou3f3,Gata2,Pax6,Gli2,Ctnnb1,Ascl1,Chrnb2,Smarca4,Pou3f4
GO:0045596	6,5,4	negative regulation of cell differentiation	162	0.0111	22	0.0696	4.90921e-12	E	Ldb1,Apc,Sema3f,Isl1,Id4,Sema3a,Plxna3,Irx3,Dll1,Lbx1,Isl2,Mib1,Hmgb3,Phox2b,Pbx1,Sox9,Gdf11,Pax6,Hoxa2,Nkx6-2,Gli2,Ctnnb1
GO:0016477	5,6,4	cell migration	271	0.0185	28	0.0886	5.15349e-12	E	Fgf15,Ret,Nde1,Onecut2,Dcc,Plxna2,Onecut1,Apc,Sema3f,Isl1,Hmgb1,Sema3a,Ednrb,Nkx2-3,Sst,Pou3f3,Mdga1,Neurod4,Pdpn,Phox2b,Gbx2,Pax6,Vav2,Pten,Ascl1,Dcx,Pax3,Nckap1
GO:0035295	4	tube development	235	0.016	26	0.0823	6.48713e-12	E	Tbx20,Ret,Smad4,Ddr1,Sema5a,Hmgb1,Gli1,Nfib,Gatad2a,Rab3a,Hhex,Zic5,Phb2,Mib1,Pdpn,Pbx1,Id1,Ptch1,Sp3,Pax2,Gbx2,Gli2,Ctnnb1,Etv5,Pax3,Nckap1
GO:0045665	7,9,8,10,6,5	negative regulation of neuron differentiation	30	0.002	11	0.0348	1.4397e-11	E	Isl1,Id4,Irx3,Dll1,Lbx1,Isl2,Mib1,Phox2b,Pbx1,Pax6,Hoxa2
GO:0051093	5,3,4	negative regulation of developmental process	392	0.0267	33	0.1044	1.67996e-11	E	Ldb1,Cited2,Apc,Sema3f,Grin1,Isl1,Ngfr,Id4,Sema3a,Plxna3,Irx3,Hhex,Dll1,Lbx1,Isl2,Mib1,Hmgb3,Phox2b,Pbx1,Sox9,Gdf11,Atf5,Pax2,Adnp,Pax6,Casp3,Hoxa2,Sox15,Nkx6-2,Gli2,Ctnnb1,Pten,Rhoa
GO:0000122	10,9,11,8,7	negative regulation of transcription from RNA polymerase II promoter	208	0.0142	24	0.0759	1.76132e-11	E	Foxd3,Mta2,Tcf4,St18,Hhex,Pcgf6,Pou3f3,Id1,Pax2,Pax5,Hoxa2,Sox15,Tle1,Nkx6-2,Id2,Lcor,Gli2,Dnmt3a,Rara,Zfhx3,Ctnnb1,Pax3,Smarca4,Bcor
GO:0009953	6,5	dorsal/ventral pattern formation	59	0.004	14	0.0443	1.82781e-11	E	Tbx20,Wnt7a,Apc,Lhx1,Hoxb2,Gli1,Lhx2,Ptch1,Sp8,Pax6,Hoxa2,Gli2,Gas1,Ctnnb1
GO:0048646	3,5,4	anatomical structure formation involved in morphogenesis	354	0.0241	30	0.0949	1.2322e-10	E	Foxd3,Ldb1,Tbx20,Ret,Wnt7a,Cited2,Prox1,Sema5a,Bmpr2,Lhx1,Gatad2a,Hhex,Zic5,Gata2,Mib1,Lhx5,Prkaca,Id1,Ptch1,Sp3,Gbx2,Egr2,Gli2,Ctnnb1,Pten,Pax3,Smarca4,Nckap1,Col1a1,Gata3
GO:0016055	7,6	Wnt receptor signaling pathway	140	0.0096	19	0.0601	1.43788e-10	E	Ldb1,Wnt7a,Csnk1d,Csnk2a1,Sox4,Apc,Frat1,Hhex,Cxxc4,Apc2,Wnt7b,Csnk1g2,Tle1,Csnk2b,Ctnnb1,Dvl3,Bcl9,Csnk1e,Peg12
GO:0048870	4,5,3	cell motility	313	0.0214	28	0.0886	1.51938e-10	E	Fgf15,Ret,Nde1,Onecut2,Dcc,Plxna2,Onecut1,Apc,Sema3f,Isl1,Hmgb1,Sema3a,Ednrb,Nkx2-3,Sst,Pou3f3,Mdga1,Neurod4,Pdpn,Phox2b,Gbx2,Pax6,Vav2,Pten,Ascl1,Dcx,Pax3,Nckap1
GO:0048663	8,9,6,5	neuron fate commitment	46	0.0031	12	0.038	1.56006e-10	E	Smad4,Isl1,Dll1,Lbx1,Isl2,Cdc42,Pax6,Nkx6-2,Gli2,Ascl1,Pax3,Dbx1
GO:0048598	5,4	embryonic morphogenesis	358	0.0244	30	0.0949	1.61548e-10	E	Ldb1,Ret,Wnt7a,Smad4,Prox1,Acvr2a,Bmpr2,Lhx1,Hoxb2,Gli1,Gatad2a,Dll1,Zic5,Mib1,Prkaca,Pbx1,Ptch1,Wnt7b,Sp8,Sp3,Pax2,Gbx2,Neurog1,Hoxa2,Gli2,Gas1,Ctnnb1,Pax3,Smarca4,Nckap1
GO:0040011	2	locomotion	400	0.0273	31	0.0981	5.38214e-10	E	Fgf15,Ret,Nde1,Onecut2,Dcc,Plxna2,Onecut1,Apc,Sema3f,Isl1,Hmgb1,Sema3a,Ednrb,Nkx2-3,Plxna3,Sst,Pou3f3,Mdga1,Neurod4,Pdpn,Phox2b,Robo1,Robo2,Gbx2,Pax6,Vav2,Pten,Ascl1,Dcx,Pax3,Nckap1
GO:0035270	5	endocrine system development	65	0.0044	13	0.0411	9.39085e-10	E	Onecut2,Cited2,Onecut1,Isl1,Gli1,Hhex,Otp,Gata2,Pbx1,Pax6,Nkx6-2,Gli2,Insm1
GO:0035239	5,4	tube morphogenesis	163	0.0111	19	0.0601	1.94023e-09	E	Tbx20,Ret,Smad4,Ddr1,Sema5a,Gatad2a,Zic5,Phb2,Mib1,Pdpn,Pbx1,Ptch1,Pax2,Gbx2,Gli2,Ctnnb1,Etv5,Pax3,Nckap1
GO:0010926	2	anatomical structure formation	775	0.0529	44	0.1392	2.43254e-09	E	Foxd3,Ldb1,Tbx20,Ret,Wnt7a,Onecut2,Gtf2e2,Cited2,E2f4,Prox1,Sema5a,Bmpr2,Onecut1,Apc,Ttyh1,Lhx1,Gatad2a,Hhex,Zic5,Gata2,Mib1,Lhx5,Prkaca,Pak1,Id1,Ptch1,Cdc42,Sp3,Gbx2,Trim24,Egr2,Vav2,Tfam,Gli2,Taf9,Evl,Ctnnb1,Pten,Pax3,Smarca4,Nckap1,Col1a1,Rhoa,Gata3
GO:0010001	7,8,5	glial cell differentiation	47	0.0032	11	0.0348	3.20773e-09	E	Pou3f1,Id4,Neurod4,Gap43,Pax6,Egr2,Nkx6-2,Ctnnb1,Ascl1,Smarca4,Dner
GO:0021510	4,6,7	spinal cord development	47	0.0032	11	0.0348	3.20773e-09	E	Isl1,Pbx3,Lbx1,Isl2,Gdf11,Pax6,Nkx6-2,Gli2,Ascl1,Pax3,Dbx1
GO:0007507	5,6	heart development	211	0.0144	21	0.0665	4.78678e-09	E	Fgf15,Tbx20,Cited2,Prox1,Sox4,Isl1,Hhex,Lbx1,Mib1,Sox9,Id1,Ptch1,Casp3,Id2,Gli2,Rara,Ctnnb1,Pten,Pax3,Smarca4,Nckap1
GO:0007423	5,6	sensory organ development	255	0.0174	23	0.0728	5.80063e-09	E	Pvrl1,Ddr1,Prox1,Maf,Apc,Hmgb1,Dll1,Neurod4,Gdf11,Sp3,Meis2,Pax2,Gbx2,Pax6,Neurog1,Hoxa2,Ephb1,Bhlhe22,Gas1,Ctnnb1,Ascl1,Irx5,Pou3f4
GO:0042063	6,7	gliogenesis	50	0.0034	11	0.0348	6.45759e-09	E	Pou3f1,Id4,Neurod4,Gap43,Pax6,Egr2,Nkx6-2,Ctnnb1,Ascl1,Smarca4,Dner
GO:0007267	4	cell-cell signaling	353	0.0241	27	0.0854	9.41897e-09	E	Pou3f1,Wnt7a,Chrna4,Grm4,Nnat,Gad1,Dlg4,Scg5,Lhx1,Grin1,Sncg,Grik5,Gli1,Apba2,Rab3a,Lhx5,Prkaca,Wnt7b,Egr2,Stx1a,Pnoc,Nkx6-2,Gli2,Ctnnb1,Chrnb2,Gria2,Apba1
GO:0022603	5,4	regulation of anatomical structure morphogenesis	180	0.0123	19	0.0601	9.99889e-09	E	Wnt7a,Smad4,Prox1,Apc,Sema3f,Grin1,Ngfr,Sema3a,Plxna3,Hhex,Phb2,Gata2,Pdpn,Id1,Pax6,Limk1,Ctnnb1,Etv5,Chrnb2
GO:0021515	5,7,8	cell differentiation in spinal cord	31	0.0021	9	0.0285	1.13601e-08	E	Isl1,Lbx1,Isl2,Pax6,Nkx6-2,Gli2,Ascl1,Pax3,Dbx1
GO:0048732	5,6	gland development	182	0.0124	19	0.0601	1.19673e-08	E	Ddr1,Cited2,Isl1,Gli1,Sema3a,Nkx2-3,Hhex,Otp,Phb2,Gata2,Pbx1,Sox9,Ptch1,Pax6,Plxna1,Gli2,Ctnnb1,Etv5,Pten
GO:0009952	6,5	anterior/posterior pattern formation	147	0.01	17	0.0538	1.54956e-08	E	Ldb1,Smad4,Acvr2a,Bmpr2,Apc,Lhx1,Hoxb2,Hhex,Dll1,Mib1,Pbx1,Gdf11,Gbx2,Pax6,Hoxa2,Ctnnb1,Nckap1
GO:0043009	5,6	chordate embryonic development	418	0.0285	29	0.0918	2.25666e-08	E	Foxd3,Cited2,Plcg1,Dlk1,Acvr2a,Brca1,Hoxb2,Apba2,Gatad2a,Dll1,Zic5,Gata2,Mib1,Pbx1,Ptch1,Wnt7b,Sp3,Gbx2,Arnt,Pax6,Hoxa2,Gli2,Myb,Gas1,Pax3,Smarca4,Apba1,Arnt2,Nckap1
GO:0009792	4,5	embryonic development ending in birth or egg hatching	421	0.0287	29	0.0918	2.63122e-08	E	Foxd3,Cited2,Plcg1,Dlk1,Acvr2a,Brca1,Hoxb2,Apba2,Gatad2a,Dll1,Zic5,Gata2,Mib1,Pbx1,Ptch1,Wnt7b,Sp3,Gbx2,Arnt,Pax6,Hoxa2,Gli2,Myb,Gas1,Pax3,Smarca4,Apba1,Arnt2,Nckap1
GO:0022610	2	biological adhesion	582	0.0397	35	0.1108	2.82216e-08	E	Pvrl1,Pcdh1,Ret,Onecut2,Ddr1,Cited2,Pcdh10,L1cam,Thbs3,Mfap4,Onecut1,Apc,Ttyh1,Pcdhga12,Celsr3,Pdpn,Cdh20,Pard3,Pcdha7,Sox9,Wnt7b,Nfasc,Cdc42,Cdh13,Clstn2,Cadm1,Pnn,Pcdhb14,Ctnnb1,Pten,Ncam1,Col1a1,Rhoa,Rapgef1,Abl1
GO:0007155	3	cell adhesion	582	0.0397	35	0.1108	2.82216e-08	E	Pvrl1,Pcdh1,Ret,Onecut2,Ddr1,Cited2,Pcdh10,L1cam,Thbs3,Mfap4,Onecut1,Apc,Ttyh1,Pcdhga12,Celsr3,Pdpn,Cdh20,Pard3,Pcdha7,Sox9,Wnt7b,Nfasc,Cdc42,Cdh13,Clstn2,Cadm1,Pnn,Pcdhb14,Ctnnb1,Pten,Ncam1,Col1a1,Rhoa,Rapgef1,Abl1
GO:0009798	5,4	axis specification	25	0.0017	8	0.0253	3.21965e-08	E	Ldb1,Apc,Lhx1,Frat1,Pax6,Ctnnb1,Peg12,Nckap1
GO:0014031	5,6,8,9,7	mesenchymal cell development	46	0.0031	10	0.0316	3.58518e-08	E	Fgf15,Ret,Smad4,Sema3f,Isl1,Ednrb,Sox9,Gbx2,Hnrnpab,Pax3
GO:0032879	4,3	regulation of localization	307	0.0209	24	0.0759	4.18257e-08	E	Onecut2,Smad4,Chrna4,Nnat,Onecut1,Nos1,Scg5,Apc,Sema3f,Sncg,Grik5,Hmgb1,Sema3a,Plxna3,Sst,Rab3a,Mib1,Pdpn,Prkaca,Cacna2d1,Pax6,Pten,Chrnb2,Nckap1
GO:0001655	5	urogenital system development	139	0.0095	16	0.0506	4.37173e-08	E	Ret,Smad4,Apc,Lhx1,Irx3,Pou3f3,Pbx1,Sox9,Gdf11,Pax2,Robo2,Gli2,Rara,Ctnnb1,Pten,Gata3
GO:0022037	5,4,7,8,9	metencephalon development	36	0.0025	9	0.0285	4.77107e-08	E	Ldb1,Wnt7a,Lhx1,Grin1,Gli1,Lhx5,Gbx2,Gli2,Gas1
GO:0048762	5,7,8,6	mesenchymal cell differentiation	49	0.0033	10	0.0316	6.783e-08	E	Fgf15,Ret,Smad4,Sema3f,Isl1,Ednrb,Sox9,Gbx2,Hnrnpab,Pax3
GO:0060485	6,7,5	mesenchyme development	50	0.0034	10	0.0316	8.30117e-08	E	Fgf15,Ret,Smad4,Sema3f,Isl1,Ednrb,Sox9,Gbx2,Hnrnpab,Pax3
GO:0007156	5	homophilic cell adhesion	64	0.0044	11	0.0348	9.56607e-08	E	Pvrl1,Pcdh1,Ret,Pcdh10,L1cam,Celsr3,Cdh20,Cdh13,Clstn2,Cadm1,Pcdhb14
GO:0021587	5,6,7,8,9,10,11,4	cerebellum morphogenesis	20	0.0014	7	0.0222	1.19032e-07	E	Ldb1,Wnt7a,Lhx1,Gli1,Lhx5,Gli2,Gas1
GO:0019226	5	transmission of nerve impulse	233	0.0159	20	0.0633	1.26934e-07	E	Pou3f1,Wnt7a,Chrna4,Grm4,Gad1,Dlg4,Grin1,Sncg,Grik5,Apba2,Rab3a,Prkaca,Egr2,Stx1a,Pnoc,Nkx6-2,Ctnnb1,Chrnb2,Gria2,Apba1
GO:0051128	4,3	regulation of cellular component organization	256	0.0175	21	0.0665	1.31873e-07	E	Mapt,Wnt7a,Smad4,Prox1,Apc,Sema3f,Grin1,Grik5,Sema3a,Plxna3,Rab3a,Mib1,Pdpn,Cdc42,Pax5,Neurog1,Limk1,Evl,Pten,Chrnb2,Rhoa
GO:0009880	4,5	embryonic pattern specification	53	0.0036	10	0.0316	1.47879e-07	E	Tbx20,Sema5a,Lhx1,Frat1,Dll1,Gbx2,Hoxa2,Ctnnb1,Peg12,Nckap1
GO:0031016	5,6	pancreas development	30	0.002	8	0.0253	1.56649e-07	E	Onecut2,Sox4,Onecut1,Isl1,Gdf11,Nkx6-2,Ctnnb1,Insm1
GO:0021549	4,6,5,8,9,10	cerebellum development	31	0.0021	8	0.0253	2.0669e-07	E	Ldb1,Wnt7a,Lhx1,Gli1,Lhx5,Gbx2,Gli2,Gas1
GO:0060562	8,7,6,9,5	epithelial tube morphogenesis	119	0.0081	14	0.0443	2.31301e-07	E	Ret,Smad4,Ddr1,Gatad2a,Zic5,Phb2,Mib1,Pbx1,Ptch1,Pax2,Gli2,Etv5,Pax3,Nckap1
GO:0001654	6,7	eye development	157	0.0107	16	0.0506	2.34296e-07	E	Pvrl1,Prox1,Maf,Apc,Hmgb1,Neurod4,Gdf11,Sp3,Meis2,Pax2,Pax6,Ephb1,Bhlhe22,Gas1,Ctnnb1,Irx5
GO:0001822	5,6	kidney development	105	0.0072	13	0.0411	3.44573e-07	E	Ret,Smad4,Apc,Lhx1,Irx3,Pou3f3,Pbx1,Gdf11,Pax2,Robo2,Gli2,Rara,Gata3
GO:0014033	6,8,9,7	neural crest cell differentiation	33	0.0023	8	0.0253	3.48617e-07	E	Fgf15,Ret,Sema3f,Isl1,Ednrb,Sox9,Gbx2,Pax3
GO:0014032	6,7,9,10,8	neural crest cell development	33	0.0023	8	0.0253	3.48617e-07	E	Fgf15,Ret,Sema3f,Isl1,Ednrb,Sox9,Gbx2,Pax3
GO:0001755	6,7,8,10,11,9,5	neural crest cell migration	23	0.0016	7	0.0222	3.53099e-07	E	Fgf15,Ret,Sema3f,Isl1,Ednrb,Gbx2,Pax3
GO:0051726	5,4	regulation of cell cycle	145	0.0099	15	0.0475	4.58104e-07	E	Cited2,E2f4,Prox1,Apc,Hmgb1,E2f1,Atf5,Cdc42,Adcyap1,Rprm,Casp3,Neurog1,E2f2,Gas1,Abl1
GO:0043010	7,8	camera-type eye development	126	0.0086	14	0.0443	4.6539e-07	E	Pvrl1,Prox1,Maf,Apc,Neurod4,Gdf11,Sp3,Pax2,Pax6,Ephb1,Bhlhe22,Gas1,Ctnnb1,Irx5
GO:0021575	5,7,8,9,4	hindbrain morphogenesis	24	0.0016	7	0.0222	4.87969e-07	E	Ldb1,Wnt7a,Lhx1,Gli1,Lhx5,Gli2,Gas1
GO:0001763	5,4	morphogenesis of a branching structure	130	0.0089	14	0.0443	6.788e-07	E	Tbx20,Smad4,Ddr1,Sema5a,Sema3a,Phb2,Pbx1,Sox9,Pax2,Gbx2,Plxna1,Gli2,Ctnnb1,Etv5
GO:0045597	6,5,4	positive regulation of cell differentiation	150	0.0102	15	0.0475	7.03923e-07	E	Smad4,Apc,Hmgb1,Irx3,Otp,Phox2b,Wnt7b,Pax6,Nkx6-2,Id2,Gli2,Limk1,Ctnnb1,Ascl1,Rhoa
GO:0032583	9,8,10,7	regulation of gene-specific transcription	49	0.0033	9	0.0285	7.90098e-07	E	Cited2,Hmgb1,Hhex,Lbx1,Pax6,Nkx6-2,Taf9,Hnrnpab,Bcor
GO:0007268	5,6	synaptic transmission	194	0.0132	17	0.0538	8.26176e-07	E	Wnt7a,Chrna4,Grm4,Gad1,Dlg4,Grin1,Sncg,Grik5,Apba2,Rab3a,Prkaca,Stx1a,Pnoc,Ctnnb1,Chrnb2,Gria2,Apba1
GO:0008285	6,4,5	negative regulation of cell proliferation	173	0.0118	16	0.0506	8.54187e-07	E	Smad4,Ddr1,Prox1,Apc,Nfib,Lbx1,Phb2,Gdf11,Ptch1,Pax6,Trim24,Casp3,E2f7,Gas1,Pten,Gata3
GO:0021696	5,6,7,8,9,10,11,12,4	cerebellar cortex morphogenesis	17	0.0012	6	0.019	9.36695e-07	E	Ldb1,Wnt7a,Lhx1,Gli1,Lhx5,Gli2
GO:0021930	6,7,9,10,11	granule cell precursor proliferation	10	0.0007	5	0.0158	1.02144e-06	E	Lhx1,Gli1,Lhx5,Gbx2,Gli2
GO:0021924	5,6,8,9,10	cell proliferation in the external granule layer	10	0.0007	5	0.0158	1.02144e-06	E	Lhx1,Gli1,Lhx5,Gbx2,Gli2
GO:0021534	4,5,7,8,9	cell proliferation in hindbrain	10	0.0007	5	0.0158	1.02144e-06	E	Lhx1,Gli1,Lhx5,Gbx2,Gli2
GO:0010551	10,9,11,8	regulation of specific transcription from RNA polymerase II promoter	39	0.0027	8	0.0253	1.35957e-06	E	Cited2,Hmgb1,Hhex,Lbx1,Pax6,Nkx6-2,Taf9,Bcor
GO:0032569	10,8,9	specific transcription from RNA polymerase II promoter	39	0.0027	8	0.0253	1.35957e-06	E	Cited2,Hmgb1,Hhex,Lbx1,Pax6,Nkx6-2,Taf9,Bcor
GO:0051094	5,3,4	positive regulation of developmental process	377	0.0257	24	0.0759	1.62904e-06	E	Wnt7a,Smad4,Prox1,Apc,Grin1,Brca1,Hmgb1,Ngfr,Irx3,Otp,Gata2,Phox2b,Wnt7b,Pax6,Casp3,Cadm1,Nkx6-2,Id2,Gli2,Limk1,Ctnnb1,Pten,Ascl1,Rhoa
GO:0021952	8,10,9,11,13,12,14	central nervous system projection neuron axonogenesis	11	0.0008	5	0.0158	1.83289e-06	E	Dcc,Ephb1,Gli2,Chrnb2,Dcx
GO:0048665	9,10,7,6,5	neuron fate specification	19	0.0013	6	0.019	1.96749e-06	E	Lbx1,Pax6,Nkx6-2,Gli2,Ascl1,Dbx1
GO:0051179	2	localization	2671	0.1822	90	0.2848	1.97265e-06	E	Fgf15,Mybbp1a,Ret,Gabrd,Wnt7a,Nde1,Cyc1,Onecut2,Dcc,Smad4,Chrna4,Pou2f2,Nnat,L1cam,Slc6a5,Sema5a,Plxna2,Dlg4,Onecut1,Nos1,Scg5,Apc,Ttyh1,Accn2,Cacna2d3,Sema3f,Grin1,Pex5l,Sorl1,Sncg,Isl1,Grik5,Hmgb1,Ngfr,Dpysl5,Sema3a,Ednrb,Nkx2-3,Plxna3,Sst,Apba2,Hap1,Gria4,Copg2,Clcn5,Rab3a,Lhx2,Pou3f3,Isl2,Gata2,Mdga1,Neurod4,Mib1,Pdpn,Slc18a3,Prkaca,Phox2b,Epha4,Cebpe,Nfasc,Cdc42,Robo1,Robo2,Gbx2,Gap43,Cacna2…
GO:0010646	5,4	regulation of cell communication	585	0.0399	31	0.0981	2.41526e-06	E	Onecut2,Smad4,Cited2,Nnat,L1cam,Acvr2a,Sox4,Dlg4,Onecut1,Scg5,Apc,Grin1,Sncg,Grik5,Ngfr,Rab3a,Hhex,Phb2,Prkaca,Id1,Ptch1,Trim24,Zic1,Vav2,Gas1,Ctnnb1,Pten,Ascl1,Chrnb2,Ncam1,Rhoa
GO:0021953	8,9,6,7	central nervous system neuron differentiation	42	0.0029	8	0.0253	2.44686e-06	E	Dcc,Plxna3,Sox5,Ephb1,Gli2,Ascl1,Chrnb2,Dcx
GO:0051270	5,4	regulation of cell motion	89	0.0061	11	0.0348	2.76972e-06	E	Onecut2,Onecut1,Apc,Sema3f,Hmgb1,Sema3a,Plxna3,Sst,Pdpn,Pax6,Pten
GO:0021937	8,5,9,6,7,10,11,12,13,14	Purkinje cell-granule cell precursor cell signaling involved in regulation of granule cell precursor cell proliferation	6	0.0004	4	0.0127	3.04531e-06	E	Lhx1,Gli1,Lhx5,Gli2
GO:0048754	6,5	branching morphogenesis of a tube	91	0.0062	11	0.0348	3.44054e-06	E	Tbx20,Smad4,Ddr1,Sema5a,Phb2,Pbx1,Pax2,Gbx2,Gli2,Ctnnb1,Etv5
GO:0010769	6,7,5,8	regulation of cell morphogenesis involved in differentiation	46	0.0031	8	0.0253	4.96759e-06	E	Wnt7a,Smad4,Sema3f,Grin1,Sema3a,Plxna3,Limk1,Chrnb2
GO:0021954	9,6,10,7,8	central nervous system neuron development	33	0.0023	7	0.0222	4.97037e-06	E	Dcc,Plxna3,Ephb1,Gli2,Ascl1,Chrnb2,Dcx
GO:0048592	6,7,8,5	eye morphogenesis	77	0.0053	10	0.0316	5.00302e-06	E	Pvrl1,Prox1,Gdf11,Sp3,Pax6,Ephb1,Bhlhe22,Gas1,Ctnnb1,Irx5
GO:0021695	4,5,7,6,9,10,11	cerebellar cortex development	22	0.0015	6	0.019	5.07409e-06	E	Ldb1,Wnt7a,Lhx1,Gli1,Lhx5,Gli2
GO:0021517	5,7,8,4	ventral spinal cord development	22	0.0015	6	0.019	5.07409e-06	E	Isl1,Isl2,Pax6,Nkx6-2,Gli2,Dbx1
GO:0050680	7,5,6	negative regulation of epithelial cell proliferation	22	0.0015	6	0.019	5.07409e-06	E	Apc,Phb2,Ptch1,Pax6,Gas1,Pten
GO:0048593	7,8,9,6	camera-type eye morphogenesis	48	0.0033	8	0.0253	6.88425e-06	E	Pvrl1,Prox1,Gdf11,Sp3,Ephb1,Bhlhe22,Ctnnb1,Irx5
GO:0021546	5,7,4,8,9	rhombomere development	7	0.0005	4	0.0127	6.95442e-06	E	Hoxb2,Gbx2,Hoxa2,Egr2
GO:0021533	5,7,8,9	cell differentiation in hindbrain	14	0.001	5	0.0158	7.44725e-06	E	Ldb1,Wnt7a,Lhx1,Lhx5,Phox2b
GO:0021536	4,5,7,8,9	diencephalon development	35	0.0024	7	0.0222	7.49663e-06	E	Isl1,Gli1,Otp,Gata2,Pax6,Gli2,Chrnb2
GO:0030855	5,8,7,9,6	epithelial cell differentiation	64	0.0044	9	0.0285	7.70095e-06	E	Onecut2,E2f4,Onecut1,Apc,Cbfa2t2,Ptch1,Pax2,Pax6,Ctnnb1
GO:0009954	6,5	proximal/distal pattern formation	24	0.0016	6	0.019	8.76963e-06	E	Apc,Gli1,Pbx1,Sp8,Gli2,Ctnnb1
GO:0050808	4	synapse organization	50	0.0034	8	0.0253	9.38606e-06	E	Wnt7a,Grin1,Pak1,Wnt7b,Nfasc,Cadm1,Ctnnb1,Chrnb2
GO:0031344	5,4	regulation of cell projection organization	51	0.0035	8	0.0253	1.08976e-05	E	Wnt7a,Apc,Sema3f,Grin1,Sema3a,Plxna3,Limk1,Chrnb2
GO:0021955	7,9,8,10,12,11,13	central nervous system neuron axonogenesis	15	0.001	5	0.0158	1.09336e-05	E	Dcc,Ephb1,Gli2,Chrnb2,Dcx
GO:0021781	8,9,6,5	glial cell fate commitment	8	0.0005	4	0.0127	1.36127e-05	E	Pax6,Ctnnb1,Ascl1,Smarca4
GO:0060579	9,10,7,6	ventral spinal cord interneuron fate commitment	8	0.0005	4	0.0127	1.36127e-05	E	Pax6,Nkx6-2,Gli2,Dbx1
GO:0021514	8,9,6,5	ventral spinal cord interneuron differentiation	8	0.0005	4	0.0127	1.36127e-05	E	Pax6,Nkx6-2,Gli2,Dbx1
GO:0021521	10,11,8,7,6	ventral spinal cord interneuron specification	8	0.0005	4	0.0127	1.36127e-05	E	Pax6,Nkx6-2,Gli2,Dbx1
GO:0007398	6,7,5	ectoderm development	126	0.0086	12	0.038	1.44554e-05	E	Pou3f1,Wnt7a,Apc,Lhx1,Foxq1,Ngfr,Tfdp1,Sox9,Ptch1,Ctnnb1,Smarca4,Col1a1
GO:0022612	5,6,7,4	gland morphogenesis	87	0.0059	10	0.0316	1.47583e-05	E	Ddr1,Sema3a,Nkx2-3,Phb2,Sox9,Ptch1,Pax6,Plxna1,Gli2,Etv5
GO:0021983	5,6,8,9,10,7	pituitary gland development	27	0.0018	6	0.019	1.80867e-05	E	Isl1,Gli1,Otp,Gata2,Pax6,Gli2
GO:0001656	6,7	metanephros development	55	0.0038	8	0.0253	1.91348e-05	E	Ret,Smad4,Lhx1,Pbx1,Gdf11,Pax2,Robo2,Rara
GO:0021915	4,6,7	neural tube development	91	0.0062	10	0.0316	2.17783e-05	E	Gatad2a,Zic5,Mib1,Ptch1,Gbx2,Pax6,Gli2,Gas1,Pax3,Nckap1
GO:0001657	7,8,4	ureteric bud development	41	0.0028	7	0.0222	2.20486e-05	E	Ret,Smad4,Lhx1,Pbx1,Gdf11,Pax2,Rara
GO:0021936	6,7,5,8,10,11,12	regulation of granule cell precursor proliferation	9	0.0006	4	0.0127	2.3981e-05	E	Lhx1,Gli1,Lhx5,Gli2
GO:0021940	7,8,5,6,9,10,11,12,13	positive regulation of granule cell precursor proliferation	9	0.0006	4	0.0127	2.3981e-05	E	Lhx1,Gli1,Lhx5,Gli2
GO:0030334	6,5,7,4	regulation of cell migration	74	0.005	9	0.0285	2.49846e-05	E	Onecut2,Onecut1,Apc,Hmgb1,Sema3a,Sst,Pdpn,Pax6,Pten
GO:0010975	6,9,8,5,10,7,11	regulation of neuron projection development	42	0.0029	7	0.0222	2.5899e-05	E	Wnt7a,Sema3f,Grin1,Sema3a,Plxna3,Limk1,Chrnb2
GO:0048483	5,6	autonomic nervous system development	18	0.0012	5	0.0158	2.92496e-05	E	Ret,Hoxb2,Gbx2,Egr2,Gata3
GO:0008284	6,4,5	positive regulation of cell proliferation	231	0.0158	16	0.0506	3.10641e-05	E	Cdca7l,E2f3,Lhx1,Hmgb1,Ngfr,Gli1,Id4,Otp,Lhx5,Pbx1,Pax6,Gli2,Rara,Gas1,Chrnb2,Pax3
GO:0007405	4,7,8	neuroblast proliferation	30	0.002	6	0.019	3.4023e-05	E	Nde1,Id4,Otp,Neurod4,Pax6,Ascl1
GO:0048846	8,10,9,5,13,11,14,12,6	axon extension involved in axon guidance	4	0.0003	3	0.0095	3.88497e-05	E	Sema3f,Sema3a,Plxna3
GO:0050919	5,7,6	negative chemotaxis	4	0.0003	3	0.0095	3.88497e-05	E	Sema3f,Sema3a,Plxna3
GO:0048843	9,11,10,13,7,12,8,6,14,15,16	negative regulation of axon extension involved in axon guidance	4	0.0003	3	0.0095	3.88497e-05	E	Sema3f,Sema3a,Plxna3
GO:0030858	7,6,5,9,10,8,11	positive regulation of epithelial cell differentiation	4	0.0003	3	0.0095	3.88497e-05	E	Apc,Pax6,Ctnnb1
GO:0021569	6,8,5,9,10	rhombomere 3 development	4	0.0003	3	0.0095	3.88497e-05	E	Hoxb2,Hoxa2,Egr2
GO:0048841	9,10,12,6,11,8,5,14,13,15,7	regulation of axon extension involved in axon guidance	4	0.0003	3	0.0095	3.88497e-05	E	Sema3f,Sema3a,Plxna3
GO:0048570	7,8,6	notochord morphogenesis	4	0.0003	3	0.0095	3.88497e-05	E	Gli1,Gli2,Nckap1
GO:0021522	8,9,6,5	spinal cord motor neuron differentiation	19	0.0013	5	0.0158	3.88526e-05	E	Isl1,Isl2,Pax6,Nkx6-2,Gli2
GO:0007626	4	locomotory behavior	237	0.0162	16	0.0506	4.18461e-05	E	Chrna4,Dlg4,Sema3f,Grin1,Sncg,Hmgb1,Sema3a,Plxna3,Apba2,Pbx3,Epha4,Robo1,Robo2,Npas3,Chrnb2,Apba1
GO:0001764	6,7,8,5	neuron migration	62	0.0042	8	0.0253	4.57692e-05	E	Nde1,Dcc,Mdga1,Neurod4,Phox2b,Pax6,Ascl1,Dcx
GO:0001708	6,5,4	cell fate specification	62	0.0042	8	0.0253	4.57692e-05	E	Lbx1,Sox9,Pax6,Nkx6-2,Gli2,Ctnnb1,Ascl1,Dbx1
GO:0001501	5	skeletal system development	294	0.0201	18	0.057	5.00564e-05	E	Wnt7a,Dlk1,Maf,Acvr2a,Apc,Hoxb2,Sox5,Pbx1,Sox9,Wnt7b,Sp3,Hoxa2,Egr2,Zic1,Gli2,Gas1,Ctnnb1,Col1a1
GO:0021602	5,6,8,4	cranial nerve morphogenesis	11	0.0008	4	0.0127	6.01605e-05	E	Hoxb2,Egr2,Ephb1,Chrnb2
GO:0007610	3	behavior	384	0.0262	21	0.0665	6.12115e-05	E	Nhlh2,Chrna4,Grm4,Dlg4,Accn2,Sema3f,Grin1,Sncg,Hmgb1,Sema3a,Plxna3,Apba2,Pbx3,Epha4,Robo1,Robo2,Npas3,Egr2,Zic1,Chrnb2,Apba1
GO:0060541	5	respiratory system development	103	0.007	10	0.0316	6.1958e-05	E	Hmgb1,Gli1,Nfib,Rab3a,Pdpn,Id1,Sp3,Gli2,Ctnnb1,Ascl1
GO:0021537	5,7,8,9,4	telencephalon development	67	0.0046	8	0.0253	7.93607e-05	E	Nde1,Grin1,Id4,Plxna3,Lhx2,Pou3f3,Pax6,Ascl1
GO:0021543	6,8,4,9,10,5	pallium development	50	0.0034	7	0.0222	8.08189e-05	E	Nde1,Grin1,Id4,Plxna3,Pou3f3,Pax6,Ascl1
GO:0048565	5,6	gut development	35	0.0024	6	0.019	8.35595e-05	E	Foxf2,Ednrb,Nkx2-3,Gli2,Myb,Nckap1
GO:0001701	6,7	in utero embryonic development	252	0.0172	16	0.0506	8.4092e-05	E	Foxd3,Cited2,Plcg1,Apba2,Gatad2a,Dll1,Gata2,Mib1,Wnt7b,Sp3,Arnt,Myb,Smarca4,Apba1,Arnt2,Nckap1
GO:0021516	4,5,7,8	dorsal spinal cord development	12	0.0008	4	0.0127	8.83187e-05	E	Pbx3,Lbx1,Ascl1,Pax3
GO:0001952	6,7	regulation of cell-matrix adhesion	12	0.0008	4	0.0127	8.83187e-05	E	Onecut2,Ddr1,Onecut1,Pten
GO:0040012	4,3	regulation of locomotion	88	0.006	9	0.0285	9.58767e-05	E	Onecut2,Onecut1,Apc,Hmgb1,Sema3a,Sst,Pdpn,Pax6,Pten
GO:0001944	5,6	vasculature development	255	0.0174	16	0.0506	9.59637e-05	E	Tbx20,Cited2,Prox1,Sema5a,Gatad2a,Hhex,Gata2,Mib1,Pdpn,Id1,Gbx2,Ctnnb1,Pten,Smarca4,Col1a1,Rapgef1
GO:0050770	7,8,10,9,6,12,11,13	regulation of axonogenesis	36	0.0025	6	0.019	9.81459e-05	E	Wnt7a,Sema3f,Grin1,Sema3a,Plxna3,Limk1
GO:0048675	7,9,8,12,10,13,11	axon extension	23	0.0016	5	0.0158	0.0001032	E	Sema3f,Sema3a,Plxna3,Limk1,Dcx
GO:0044087	4,3	regulation of cellular component biogenesis	70	0.0048	8	0.0253	0.0001077	E	Wnt7a,Prox1,Apc,Grin1,Evl,Pten,Chrnb2,Rhoa
GO:0016331	6,8,7,9,5	morphogenesis of embryonic epithelium	90	0.0061	9	0.0285	0.0001136	E	Ret,Gatad2a,Zic5,Mib1,Ptch1,Gli2,Ctnnb1,Pax3,Nckap1
GO:0030031	4	cell projection assembly	71	0.0048	8	0.0253	0.0001189	E	Onecut2,E2f4,Onecut1,Apc,Ttyh1,Cdc42,Vav2,Nckap1
GO:0033043	5,4	regulation of organelle organization	112	0.0076	10	0.0316	0.0001228	E	Mapt,Prox1,Apc,Grik5,Rab3a,Cdc42,Pax5,Neurog1,Evl,Rhoa
GO:0032330	6,5,8,9,7,4	regulation of chondrocyte differentiation	13	0.0009	4	0.0127	0.0001249	E	Maf,Sox9,Gli2,Ctnnb1
GO:0031018	4,6,7	endocrine pancreas development	13	0.0009	4	0.0127	0.0001249	E	Onecut2,Onecut1,Nkx6-2,Insm1
GO:0021697	4,6,7,8,9,10,11,12,13,5	cerebellar cortex formation	13	0.0009	4	0.0127	0.0001249	E	Ldb1,Wnt7a,Lhx1,Lhx5
GO:0021675	4,6	nerve development	24	0.0016	5	0.0158	0.0001276	E	Ngfr,Hoxb2,Egr2,Ephb1,Chrnb2
GO:0021532	5,7,8,6	neural tube patterning	24	0.0016	5	0.0158	0.0001276	E	Ptch1,Gbx2,Pax6,Gli2,Gas1
GO:0030324	5,6,7	lung development	92	0.0063	9	0.0285	0.0001339	E	Hmgb1,Gli1,Nfib,Rab3a,Pdpn,Id1,Sp3,Gli2,Ctnnb1
GO:0022604	5,6,4,7	regulation of cell morphogenesis	92	0.0063	9	0.0285	0.0001339	E	Wnt7a,Smad4,Sema3f,Grin1,Sema3a,Plxna3,Pdpn,Limk1,Chrnb2
GO:0030335	7,6,5,8	positive regulation of cell migration	25	0.0017	5	0.0158	0.0001561	E	Onecut2,Onecut1,Apc,Hmgb1,Pdpn
GO:0030323	5,6	respiratory tube development	94	0.0064	9	0.0285	0.0001571	E	Hmgb1,Gli1,Nfib,Rab3a,Pdpn,Id1,Sp3,Gli2,Ctnnb1
GO:0021879	8,9,6,10	forebrain neuron differentiation	14	0.001	4	0.0127	0.0001711	E	Plxna3,Otp,Pax6,Pou3f4
GO:0007049	3	cell cycle	640	0.0437	28	0.0886	0.0001763	E	Nde1,Cited2,E2f4,Foxn3,Prox1,Apc,E2f3,Brca1,Hmgb1,Cep110,Id4,E2f1,Tfdp1,Pdpn,Pard3,Atf5,Cdc42,Adcyap1,Rprm,Casp3,Tfdp2,Neurog1,E2f7,Myb,E2f2,Gas1,E2f8,Abl1
GO:0010720	7,5,6	positive regulation of cell development	40	0.0027	6	0.019	0.0001775	E	Smad4,Otp,Pax6,Nkx6-2,Limk1,Ascl1
GO:0021527	8,9,6,5	spinal cord association neuron differentiation	6	0.0004	3	0.0095	0.000186	E	Lbx1,Ascl1,Pax3
GO:0032331	7,6,5,8,9,10	negative regulation of chondrocyte differentiation	6	0.0004	3	0.0095	0.000186	E	Sox9,Gli2,Ctnnb1
GO:0008544	7,6,8,5	epidermis development	118	0.008	10	0.0316	0.0001861	E	Pou3f1,Wnt7a,Apc,Foxq1,Ngfr,Tfdp1,Sox9,Ptch1,Smarca4,Col1a1
GO:0060603	7,9,8,10,6	mammary gland duct morphogenesis	26	0.0018	5	0.0158	0.0001891	E	Ddr1,Phb2,Ptch1,Gli2,Etv5
GO:0048568	5,6,4	embryonic organ development	58	0.004	7	0.0222	0.000205	E	Foxf2,Gli1,Pbx1,Sp3,Gli2,Myb,Nckap1
GO:0021700	3	developmental maturation	98	0.0067	9	0.0285	0.0002134	E	Ret,Pou2f2,Dlg4,Grin1,Rab3a,Gata2,Gdf11,Ctnnb1,Irx5
GO:0007369	6,5	gastrulation	78	0.0053	8	0.0253	0.0002256	E	Ldb1,Smad4,Acvr2a,Bmpr2,Lhx1,Prkaca,Ctnnb1,Nckap1
GO:0009948	6,7,5	anterior/posterior axis specification	15	0.001	4	0.0127	0.0002283	E	Ldb1,Lhx1,Ctnnb1,Nckap1
GO:0030516	8,9,11,10,7,13,12,14	regulation of axon extension	15	0.001	4	0.0127	0.0002283	E	Sema3f,Sema3a,Plxna3,Limk1
GO:0001568	6,7	blood vessel development	250	0.0171	15	0.0475	0.0002454	E	Tbx20,Cited2,Prox1,Sema5a,Gatad2a,Hhex,Gata2,Mib1,Id1,Gbx2,Ctnnb1,Pten,Smarca4,Col1a1,Rapgef1
GO:0051130	5,3,4	positive regulation of cellular component organization	79	0.0054	8	0.0253	0.0002457	E	Wnt7a,Smad4,Prox1,Apc,Mib1,Neurog1,Limk1,Rhoa
GO:0051129	5,3,4	negative regulation of cellular component organization	79	0.0054	8	0.0253	0.0002457	E	Mapt,Apc,Sema3f,Sema3a,Plxna3,Pax5,Evl,Pten
GO:0030155	4,5	regulation of cell adhesion	81	0.0055	8	0.0253	0.0002903	E	Onecut2,Ddr1,Cited2,L1cam,Onecut1,Apc,Pten,Col1a1
GO:0007167	7,6	enzyme linked receptor protein signaling pathway	283	0.0193	16	0.0506	0.0002957	E	Ret,Onecut2,Smad4,Ddr1,Cited2,Acvr2a,Bmpr2,Onecut1,Ngfr,Hhex,Epha4,Pak1,Id1,Ephb1,Epha5,Rapgef1
GO:0045666	7,9,8,10,6,5	positive regulation of neuron differentiation	16	0.0011	4	0.0127	0.0002979	E	Irx3,Phox2b,Gli2,Rhoa
GO:0021872	7,8,5,9	generation of neurons in the forebrain	16	0.0011	4	0.0127	0.0002979	E	Plxna3,Otp,Pax6,Pou3f4
GO:0001649	5,6,8,4	osteoblast differentiation	44	0.003	6	0.019	0.0002996	E	Apc,Wnt7b,Hoxa2,Gli2,Ctnnb1,Col1a1
GO:0001838	4,6,7,9,8,10,5	embryonic epithelial tube formation	62	0.0042	7	0.0222	0.0003079	E	Ret,Gatad2a,Zic5,Mib1,Ptch1,Pax3,Nckap1
GO:0051272	6,4,5	positive regulation of cell motion	29	0.002	5	0.0158	0.0003201	E	Onecut2,Onecut1,Apc,Hmgb1,Pdpn
GO:0006836	4,5	neurotransmitter transport	83	0.0057	8	0.0253	0.0003411	E	Wnt7a,Slc6a5,Sncg,Grik5,Rab3a,Slc18a3,Slc6a1,Stx1a
GO:0031589	4	cell-substrate adhesion	83	0.0057	8	0.0253	0.0003411	E	Onecut2,Ddr1,Onecut1,Ttyh1,Ctnnb1,Pten,Col1a1,Rhoa
GO:0042391	8,6	regulation of membrane potential	105	0.0072	9	0.0285	0.000351	E	Pou3f1,Chrna4,Grin1,Pex5l,Grik5,Egr2,Grik3,Nkx6-2,Chrnb2
GO:0007224	7,6	smoothened signaling pathway	46	0.0031	6	0.019	0.0003809	E	Gli1,Ptch1,Pax6,Zic1,Gli2,Gas1
GO:0030278	5,7,6,8,4	regulation of ossification	46	0.0031	6	0.019	0.0003809	E	Apc,Pbx1,Sox9,Wnt7b,Egr2,Ctnnb1
GO:0001503	5,7,3	ossification	130	0.0089	10	0.0316	0.000394	E	Apc,Pbx1,Sox9,Wnt7b,Sp3,Hoxa2,Egr2,Gli2,Ctnnb1,Col1a1
GO:0060341	5,4	regulation of cellular localization	85	0.0058	8	0.0253	0.0003987	E	Smad4,Chrna4,Apc,Sncg,Grik5,Rab3a,Prkaca,Chrnb2
GO:0045637	6,5,8,9,7,4	regulation of myeloid cell differentiation	47	0.0032	6	0.019	0.0004274	E	Ldb1,Apc,Hmgb1,Hmgb3,Id2,Ctnnb1
GO:0042476	6,7,5	odontogenesis	47	0.0032	6	0.019	0.0004274	E	Apc,Ngfr,Nkx2-3,Dll1,Gli2,Ctnnb1
GO:0021658	6,7,9,10,11,5	rhombomere 3 morphogenesis	2	0.0001	2	0.0063	0.0004633	E	Hoxa2,Egr2
GO:0021568	6,8,5,9,10	rhombomere 2 development	2	0.0001	2	0.0063	0.0004633	E	Gbx2,Hoxa2
GO:0021524	9,10,7,6	visceral motor neuron differentiation	2	0.0001	2	0.0063	0.0004633	E	Isl1,Isl2
GO:0031630	7,9,8,10,6,11	regulation of synaptic vesicle fusion to presynaptic membrane	2	0.0001	2	0.0063	0.0004633	E	Grik5,Rab3a
GO:0021593	5,6,8,9,10,4	rhombomere morphogenesis	2	0.0001	2	0.0063	0.0004633	E	Hoxa2,Egr2
GO:0007418	6,7,4	ventral midline development	2	0.0001	2	0.0063	0.0004633	E	Gli1,Gli2
GO:0060032	6,8,9,5,7,4	notochord regression	2	0.0001	2	0.0063	0.0004633	E	Gli1,Gli2
GO:0021965	9,11,10,12,14,13,15	spinal cord ventral commissure morphogenesis	2	0.0001	2	0.0063	0.0004633	E	Dcc,Gli2
GO:0031338	6,7,5	regulation of vesicle fusion	2	0.0001	2	0.0063	0.0004633	E	Grik5,Rab3a
GO:0031629	7,6,8,9,10,5	synaptic vesicle fusion to presynaptic membrane	2	0.0001	2	0.0063	0.0004633	E	Grik5,Rab3a
GO:0021545	5,7	cranial nerve development	18	0.0012	4	0.0127	0.0004798	E	Hoxb2,Egr2,Ephb1,Chrnb2
GO:0000578	5,6	embryonic axis specification	8	0.0005	3	0.0095	0.0004989	E	Frat1,Peg12,Nckap1
GO:0014046	7,5,6,8,9	dopamine secretion	8	0.0005	3	0.0095	0.0004989	E	Chrna4,Sncg,Chrnb2
GO:0048505	6,5	regulation of timing of cell differentiation	8	0.0005	3	0.0095	0.0004989	E	Sox5,Pax6,Ascl1
GO:0014059	7,8,6,9,10	regulation of dopamine secretion	8	0.0005	3	0.0095	0.0004989	E	Chrna4,Sncg,Chrnb2
GO:0030517	8,10,9,12,11,6,7,13,14,15	negative regulation of axon extension	8	0.0005	3	0.0095	0.0004989	E	Sema3f,Sema3a,Plxna3
GO:0021520	10,9,11,7,8,6	spinal cord motor neuron cell fate specification	8	0.0005	3	0.0095	0.0004989	E	Pax6,Nkx6-2,Gli2
GO:0040034	5,4	regulation of development, heterochronic	8	0.0005	3	0.0095	0.0004989	E	Sox5,Pax6,Ascl1
GO:0001702	7,6	gastrulation with mouth forming second	32	0.0022	5	0.0158	0.0005089	E	Ldb1,Smad4,Acvr2a,Lhx1,Ctnnb1
GO:0050804	7,8,6	regulation of synaptic transmission	68	0.0046	7	0.0222	0.0005337	E	Dlg4,Grin1,Sncg,Grik5,Rab3a,Prkaca,Chrnb2
GO:0003007	6,7,5	heart morphogenesis	68	0.0046	7	0.0222	0.0005337	E	Tbx20,Prox1,Isl1,Lbx1,Mib1,Ptch1,Smarca4
GO:0050673	4	epithelial cell proliferation	68	0.0046	7	0.0222	0.0005337	E	Apc,Phb2,Sox9,Ptch1,Pax6,Gas1,Pten
GO:0002064	5,6,9,8,10,7	epithelial cell development	19	0.0013	4	0.0127	0.0005948	E	Onecut2,E2f4,Onecut1,Pax2
GO:0060348	4,6	bone development	138	0.0094	10	0.0316	0.0006167	E	Apc,Pbx1,Sox9,Wnt7b,Sp3,Hoxa2,Egr2,Gli2,Ctnnb1,Col1a1
GO:0046850	6,5	regulation of bone remodeling	51	0.0035	6	0.019	0.0006579	E	Apc,Pbx1,Sox9,Wnt7b,Egr2,Ctnnb1
GO:0050678	6,5	regulation of epithelial cell proliferation	51	0.0035	6	0.019	0.0006579	E	Apc,Phb2,Ptch1,Pax6,Gas1,Pten
GO:0050768	8,7,6,9	negative regulation of neurogenesis	34	0.0023	5	0.0158	0.0006736	E	Sema3f,Id4,Sema3a,Plxna3,Nkx6-2
GO:0051969	6,7,5	regulation of transmission of nerve impulse	71	0.0048	7	0.0222	0.0006866	E	Dlg4,Grin1,Sncg,Grik5,Rab3a,Prkaca,Chrnb2
GO:0021692	6,5,7,8,9,10,11,12,13,4	cerebellar Purkinje cell layer morphogenesis	9	0.0006	3	0.0095	0.0007324	E	Ldb1,Lhx1,Lhx5
GO:0051963	5,6,4,8,9,7	regulation of synaptogenesis	9	0.0006	3	0.0095	0.0007324	E	Wnt7a,Grin1,Chrnb2
GO:0021694	5,4,7,6,8,9,10,11,12,13,14	cerebellar Purkinje cell layer formation	9	0.0006	3	0.0095	0.0007324	E	Ldb1,Lhx1,Lhx5
GO:0021702	6,5,8,9,7,10,11,12,13,14,15	cerebellar Purkinje cell differentiation	9	0.0006	3	0.0095	0.0007324	E	Ldb1,Lhx1,Lhx5
GO:0030903	6,7,5	notochord development	9	0.0006	3	0.0095	0.0007324	E	Gli1,Gli2,Nckap1
GO:0050433	6,7,5,8,9	regulation of catecholamine secretion	9	0.0006	3	0.0095	0.0007324	E	Chrna4,Sncg,Chrnb2
GO:0009966	6,5	regulation of signal transduction	501	0.0342	22	0.0696	0.0007431	E	Onecut2,Smad4,Cited2,L1cam,Acvr2a,Sox4,Onecut1,Apc,Ngfr,Hhex,Phb2,Id1,Ptch1,Trim24,Zic1,Vav2,Gas1,Ctnnb1,Pten,Ascl1,Ncam1,Rhoa
GO:0050769	8,7,6,9	positive regulation of neurogenesis	35	0.0024	5	0.0158	0.0007692	E	Otp,Pax6,Nkx6-2,Limk1,Ascl1
GO:0010721	7,5,6	negative regulation of cell development	36	0.0025	5	0.0158	0.0008742	E	Sema3f,Id4,Sema3a,Plxna3,Nkx6-2
GO:0060443	6,7,8,5	mammary gland morphogenesis	36	0.0025	5	0.0158	0.0008742	E	Ddr1,Phb2,Ptch1,Gli2,Etv5
GO:0007416	3,5,6	synaptogenesis	21	0.0014	4	0.0127	0.0008797	E	Wnt7a,Grin1,Cadm1,Chrnb2
GO:0045787	6,4,5	positive regulation of cell cycle	21	0.0014	4	0.0127	0.0008797	E	Cited2,Prox1,Hmgb1,Neurog1
GO:0007160	5	cell-matrix adhesion	54	0.0037	6	0.019	0.0008847	E	Onecut2,Ddr1,Onecut1,Ctnnb1,Pten,Rhoa
GO:0043062	3	extracellular structure organization	145	0.0099	10	0.0316	0.0008858	E	Foxf2,Wnt7a,Grin1,Pak1,Wnt7b,Nfasc,Cadm1,Ctnnb1,Chrnb2,Smarca4
GO:0031644	6,5	regulation of neurological system process	75	0.0051	7	0.0222	0.0009407	E	Dlg4,Grin1,Sncg,Grik5,Rab3a,Prkaca,Chrnb2
GO:0051049	5,4	regulation of transport	201	0.0137	12	0.038	0.0009838	E	Smad4,Chrna4,Nnat,Nos1,Scg5,Sncg,Grik5,Rab3a,Mib1,Prkaca,Cacna2d1,Chrnb2
GO:0034103	5,4	regulation of tissue remodeling	56	0.0038	6	0.019	0.0010655	E	Apc,Pbx1,Sox9,Wnt7b,Egr2,Ctnnb1
GO:0001704	4,6,7,5	formation of primary germ layer	38	0.0026	5	0.0158	0.001115	E	Bmpr2,Lhx1,Prkaca,Ctnnb1,Nckap1
GO:0010810	5,6	regulation of cell-substrate adhesion	38	0.0026	5	0.0158	0.001115	E	Onecut2,Ddr1,Onecut1,Pten,Col1a1
GO:0017015	7,10,6,9	regulation of transforming growth factor beta receptor signaling pathway	38	0.0026	5	0.0158	0.001115	E	Onecut2,Smad4,Cited2,Acvr2a,Onecut1
GO:0001892	4,6,7,8	embryonic placenta development	57	0.0039	6	0.019	0.0011656	E	Foxd3,Cited2,Gata2,Wnt7b,Sp3,Arnt
GO:0002573	6,8,9,7	myeloid leukocyte differentiation	57	0.0039	6	0.019	0.0011656	E	Apc,Nkx2-3,Cebpe,Sp3,Id2,Ctnnb1
GO:0048706	6,7	embryonic skeletal system development	78	0.0053	7	0.0222	0.0011742	E	Dlk1,Acvr2a,Hoxb2,Pbx1,Sp3,Hoxa2,Gas1
GO:0001569	5,7,8,9,10,6	patterning of blood vessels	23	0.0016	4	0.0127	0.0012466	E	Tbx20,Sema5a,Gbx2,Ctnnb1
GO:0045786	6,4,5	negative regulation of cell cycle	23	0.0016	4	0.0127	0.0012466	E	Apc,Adcyap1,Casp3,Gas1
GO:0030099	5,7,8,6	myeloid cell differentiation	127	0.0087	9	0.0285	0.0012947	E	Ldb1,Apc,Hmgb1,Nkx2-3,Hmgb3,Cebpe,Sp3,Id2,Ctnnb1
GO:0043583	6,7	ear development	103	0.007	8	0.0253	0.0013409	E	Ddr1,Dll1,Pax2,Gbx2,Neurog1,Hoxa2,Gas1,Pou3f4
GO:0035284	6,7,8	brain segmentation	3	0.0002	2	0.0063	0.00136	E	Hoxa2,Egr2
GO:0035283	6,7	central nervous system segmentation	3	0.0002	2	0.0063	0.00136	E	Hoxa2,Egr2
GO:0007403	9,10,7,6,5	glial cell fate determination	3	0.0002	2	0.0063	0.00136	E	Ctnnb1,Smarca4
GO:0021912	11,10,12,8,9,7	regulation of transcription from RNA polymerase II promoter involved in spinal cord motor neuron fate specification	3	0.0002	2	0.0063	0.00136	E	Pax6,Nkx6-2
GO:0060033	5,4,3	anatomical structure regression	3	0.0002	2	0.0063	0.00136	E	Gli1,Gli2
GO:0001706	5,7,8,6	endoderm formation	3	0.0002	2	0.0063	0.00136	E	Lhx1,Ctnnb1
GO:0033144	8,9,10,7,6	negative regulation of steroid hormone receptor signaling pathway	3	0.0002	2	0.0063	0.00136	E	Phb2,Rhoa
GO:0044057	5,4	regulation of system process	154	0.0105	10	0.0316	0.0013608	E	Dlg4,Grin1,Sncg,Grik5,Sema3a,Pbx3,Rab3a,Prkaca,Chrnb2,Irx5
GO:0050807	5,4,7,8	regulation of synapse organization	11	0.0008	3	0.0095	0.0013777	E	Wnt7a,Grin1,Chrnb2
GO:0030856	6,5,9,8,10,7,4	regulation of epithelial cell differentiation	11	0.0008	3	0.0095	0.0013777	E	Apc,Pax6,Ctnnb1
GO:0008038	4	neuron recognition	11	0.0008	3	0.0095	0.0013777	E	Sema3a,Celsr3,Gap43
GO:0001841	5,7,8,10,9,11,6	neural tube formation	59	0.004	6	0.019	0.0013864	E	Gatad2a,Zic5,Mib1,Ptch1,Pax3,Nckap1
GO:0001889	5,6	liver development	40	0.0027	5	0.0158	0.0014002	E	Onecut2,Cited2,Onecut1,Hhex,Sp3
GO:0001890	5,6	placenta development	81	0.0055	7	0.0222	0.0014492	E	Foxd3,Cited2,Peg10,Gata2,Wnt7b,Sp3,Arnt
GO:0007492	6,7,5	endoderm development	24	0.0016	4	0.0127	0.0014641	E	Onecut1,Lhx1,Ctnnb1,Nckap1
GO:0043193	10,9,11,8,7	positive regulation of gene-specific transcription	24	0.0016	4	0.0127	0.0014641	E	Cited2,Hmgb1,Taf9,Hnrnpab
GO:0043279	5	response to alkaloid	24	0.0016	4	0.0127	0.0014641	E	Chrna4,Dlg4,Grin1,Chrnb2
GO:0007346	6,5	regulation of mitotic cell cycle	60	0.0041	6	0.019	0.0015078	E	Apc,Hmgb1,Cdc42,Rprm,Neurog1,Gas1
GO:0046849	4	bone remodeling	61	0.0042	6	0.019	0.0016368	E	Apc,Pbx1,Sox9,Wnt7b,Egr2,Ctnnb1
GO:0048589	3	developmental growth	83	0.0057	7	0.0222	0.0016578	E	Prox1,Sox9,Sox15,Gli2,Gas1,Pten,Smarca4
GO:0050432	6,4,5,7,8	catecholamine secretion	12	0.0008	3	0.0095	0.0017977	E	Chrna4,Sncg,Chrnb2
GO:0001837	6,7,8,9,10	epithelial to mesenchymal transition	12	0.0008	3	0.0095	0.0017977	E	Smad4,Sox9,Hnrnpab
GO:0042475	7,8,6	odontogenesis of dentine-containing tooth	43	0.0029	5	0.0158	0.0019203	E	Ngfr,Nkx2-3,Dll1,Gli2,Ctnnb1
GO:0016358	5,10,7,11,8,4	dendrite development	43	0.0029	5	0.0158	0.0019203	E	Grin1,Ss18l1,Pak1,Chrnb2,Dcx
GO:0051325	6,5	interphase	43	0.0029	5	0.0158	0.0019203	E	E2f4,Id4,Tfdp1,Myb,Gas1
GO:0051329	7,5,6	interphase of mitotic cell cycle	43	0.0029	5	0.0158	0.0019203	E	E2f4,Id4,Tfdp1,Myb,Gas1
GO:0043588	8,7,9,6	skin development	26	0.0018	4	0.0127	0.0019729	E	Wnt7a,Apc,Ngfr,Col1a1
GO:0048489	4,5,6	synaptic vesicle transport	26	0.0018	4	0.0127	0.0019729	E	Dlg4,Grik5,Rab3a,Ctnnb1
GO:0010647	6,4,5	positive regulation of cell communication	137	0.0093	9	0.0285	0.0021138	E	Cited2,L1cam,Sox4,Hhex,Gas1,Ctnnb1,Ascl1,Chrnb2,Ncam1
GO:0009968	7,6,5	negative regulation of signal transduction	138	0.0094	9	0.0285	0.0022135	E	Onecut2,Onecut1,Apc,Ngfr,Hhex,Phb2,Gas1,Pten,Rhoa
GO:0014070	5	response to organic cyclic substance	27	0.0018	4	0.0127	0.0022667	E	Chrna4,Dlg4,Grin1,Chrnb2
GO:0015872	7,8	dopamine transport	13	0.0009	3	0.0095	0.0022871	E	Chrna4,Sncg,Chrnb2
GO:0035176	4,5	social behavior	13	0.0009	3	0.0095	0.0022871	E	Grin1,Npas3,Chrnb2
GO:0060070	8,7	Wnt receptor signaling pathway through beta-catenin	13	0.0009	3	0.0095	0.0022871	E	Sox4,Apc,Ctnnb1
GO:0001508	9,7	regulation of action potential	45	0.0031	5	0.0158	0.0023347	E	Pou3f1,Chrna4,Egr2,Nkx6-2,Chrnb2
GO:0042113	6,5	B cell activation	114	0.0078	8	0.0253	0.0024529	E	Chrna4,Pou2f2,Onecut1,Nkx2-3,Hmgb3,Sp3,Casp3,Chrnb2
GO:0051705	3,4	behavioral interaction between organisms	28	0.0019	4	0.0127	0.0025881	E	Nhlh2,Grin1,Npas3,Chrnb2
GO:0021938	9,8,6,7,10,11,12,13,14,15	smoothened signaling pathway involved in regulation of granule cell precursor cell proliferation	4	0.0003	2	0.0063	0.0026617	E	Gli1,Gli2
GO:0021610	6,7,9,8,10,5	facial nerve morphogenesis	4	0.0003	2	0.0063	0.0026617	E	Hoxb2,Egr2
GO:0021604	4,6,7,9,5	cranial nerve structural organization	4	0.0003	2	0.0063	0.0026617	E	Hoxb2,Egr2
GO:0021780	9,10,7,6,5	glial cell fate specification	4	0.0003	2	0.0063	0.0026617	E	Pax6,Ascl1
GO:0021778	10,11,8,7,6,9	oligodendrocyte cell fate specification	4	0.0003	2	0.0063	0.0026617	E	Pax6,Ascl1
GO:0060164	9,7,8,10,6	regulation of timing of neuron differentiation	4	0.0003	2	0.0063	0.0026617	E	Sox5,Ascl1
GO:0010172	6,5	embryonic body morphogenesis	4	0.0003	2	0.0063	0.0026617	E	Gatad2a,Nckap1
GO:0021561	6,8,7,9	facial nerve development	4	0.0003	2	0.0063	0.0026617	E	Hoxb2,Egr2
GO:0001823	6,7	mesonephros development	4	0.0003	2	0.0063	0.0026617	E	Pax2,Gata3
GO:0021913	11,10,12,9,8,7	regulation of transcription from RNA polymerase II promoter involved in ventral spinal cord interneuron specification	4	0.0003	2	0.0063	0.0026617	E	Pax6,Nkx6-2
GO:0021612	5,7,8,10,9,11,6	facial nerve structural organization	4	0.0003	2	0.0063	0.0026617	E	Hoxb2,Egr2
GO:0021779	9,10,7,6,8	oligodendrocyte cell fate commitment	4	0.0003	2	0.0063	0.0026617	E	Pax6,Ascl1
GO:0021631	6,7,9,5	optic nerve morphogenesis	4	0.0003	2	0.0063	0.0026617	E	Ephb1,Chrnb2
GO:0001661	9,5,7	conditioned taste aversion	4	0.0003	2	0.0063	0.0026617	E	Grin1,Chrnb2
GO:0065008	3	regulation of biological quality	1045	0.0713	35	0.1108	0.0026739	E	Pou3f1,Ldb1,Wnt7a,Ddr1,Chrna4,Nnat,E2f4,Gad1,Sox4,Scg5,Apc,Grin1,Pex5l,Sncg,Grik5,Sema3a,Ednrb,Nkx2-3,Rab3a,Pdpn,Pbx1,Ptch1,Sp3,Trim24,Casp3,Egr2,Grik3,Nkx6-2,Id2,Evl,Ctnnb1,Pten,Chrnb2,Irx5,Nckap1
GO:0040029	7,6	regulation of gene expression, epigenetic	47	0.0032	5	0.0158	0.0028079	E	Brca1,Dnmt1,Eed,Dnmt3a,Smarca4
GO:0051952	6,5	regulation of amine transport	14	0.001	3	0.0095	0.0028486	E	Chrna4,Sncg,Chrnb2
GO:0021680	5,4,6,8,7,10,11,12	cerebellar Purkinje cell layer development	14	0.001	3	0.0095	0.0028486	E	Ldb1,Lhx1,Lhx5
GO:0050803	4,6,7	regulation of synapse structure and activity	14	0.001	3	0.0095	0.0028486	E	Wnt7a,Grin1,Chrnb2
GO:0031290	8,10,9,5,13,11,14,12,6	retinal ganglion cell axon guidance	14	0.001	3	0.0095	0.0028486	E	Isl1,Isl2,Ephb1
GO:0048566	6,7,5	embryonic gut development	14	0.001	3	0.0095	0.0028486	E	Foxf2,Gli2,Myb
GO:0035113	6,5	embryonic appendage morphogenesis	92	0.0063	7	0.0222	0.0028843	E	Wnt7a,Pbx1,Ptch1,Sp8,Gas1,Ctnnb1,Smarca4
GO:0030326	7,6	embryonic limb morphogenesis	92	0.0063	7	0.0222	0.0028843	E	Wnt7a,Pbx1,Ptch1,Sp8,Gas1,Ctnnb1,Smarca4
GO:0030216	5	keratinocyte differentiation	29	0.002	4	0.0127	0.0029382	E	Pou3f1,Pax6,Casp3,Smarca4
GO:0060606	5,7,6	tube closure	48	0.0033	5	0.0158	0.0030676	E	Gatad2a,Zic5,Ptch1,Pax3,Nckap1
GO:0001843	7,6,9,8,10,12,11,13	neural tube closure	48	0.0033	5	0.0158	0.0030676	E	Gatad2a,Zic5,Ptch1,Pax3,Nckap1
GO:0010648	6,4,5	negative regulation of cell communication	147	0.01	9	0.0285	0.0032787	E	Onecut2,Onecut1,Apc,Ngfr,Hhex,Phb2,Gas1,Pten,Rhoa
GO:0007422	6,5	peripheral nervous system development	30	0.002	4	0.0127	0.0033179	E	Pou3f1,Onecut2,Ednrb,Egr2
GO:0010638	6,4,5	positive regulation of organelle organization	30	0.002	4	0.0127	0.0033179	E	Prox1,Apc,Neurog1,Rhoa
GO:0002088	4,8,9	lens development in camera-type eye	30	0.002	4	0.0127	0.0033179	E	Pvrl1,Prox1,Maf,Pax6
GO:0035282	6,5	segmentation	49	0.0033	5	0.0158	0.0033435	E	Dll1,Mib1,Hoxa2,Egr2,Nckap1
GO:0044085	2	cellular component biogenesis	574	0.0392	22	0.0696	0.0033873	E	Wnt7a,Onecut2,Gtf2e2,E2f4,Prox1,Onecut1,Apc,Ttyh1,Grin1,Pak1,Cdc42,Trim24,Cadm1,Vav2,Tfam,Taf9,Evl,Pten,Chrnb2,Smarca4,Nckap1,Rhoa
GO:0051046	6,5	regulation of secretion	95	0.0065	7	0.0222	0.0034115	E	Chrna4,Nnat,Scg5,Sncg,Grik5,Rab3a,Chrnb2
GO:0007178	8,7	transmembrane receptor protein serine/threonine kinase signaling pathway	95	0.0065	7	0.0222	0.0034115	E	Onecut2,Smad4,Cited2,Acvr2a,Bmpr2,Onecut1,Id1
GO:0048514	6,7,8,5	blood vessel morphogenesis	206	0.0141	11	0.0348	0.0034198	E	Tbx20,Cited2,Prox1,Sema5a,Hhex,Gata2,Id1,Gbx2,Ctnnb1,Pten,Smarca4
GO:0050771	7,9,8,11,10,5,6,12,13,14	negative regulation of axonogenesis	15	0.001	3	0.0095	0.0034847	E	Sema3f,Sema3a,Plxna3
GO:0030225	7,9,10,8	macrophage differentiation	15	0.001	3	0.0095	0.0034847	E	Nkx2-3,Cebpe,Id2
GO:0046928	8,6,7,9,5	regulation of neurotransmitter secretion	15	0.001	3	0.0095	0.0034847	E	Sncg,Grik5,Rab3a
GO:0022414	3,2	reproductive process	543	0.037	21	0.0665	0.003701	E	Nhlh2,Wnt7a,Ddr1,Cited2,Lhx9,Acvr2a,Hmga1,Grin1,Gli1,Phb2,Trim36,Pbx1,Sox9,Sp3,Pax5,Npas3,Cadm1,Gli2,Dnmt3a,Ctnnb1,Pten
GO:0002062	5,7,8,6	chondrocyte differentiation	31	0.0021	4	0.0127	0.0037282	E	Maf,Sox9,Gli2,Ctnnb1
GO:0060041	8,4,9	retina development in camera-type eye	31	0.0021	4	0.0127	0.0037282	E	Pvrl1,Apc,Bhlhe22,Irx5
GO:0048562	6,7,5	embryonic organ morphogenesis	31	0.0021	4	0.0127	0.0037282	E	Gli1,Sp3,Gli2,Nckap1
GO:0002521	5,7,8,6	leukocyte differentiation	179	0.0122	10	0.0316	0.0037484	E	Pou2f2,Sox4,Onecut1,Apc,Nkx2-3,Hmgb3,Cebpe,Sp3,Id2,Ctnnb1
GO:0048469	5,6,4	cell maturation	73	0.005	6	0.019	0.0038781	E	Ret,Pou2f2,Gata2,Gdf11,Ctnnb1,Irx5
GO:0000003	2	reproduction	546	0.0372	21	0.0665	0.0039084	E	Nhlh2,Wnt7a,Ddr1,Cited2,Lhx9,Acvr2a,Hmga1,Grin1,Gli1,Phb2,Trim36,Pbx1,Sox9,Sp3,Pax5,Npas3,Cadm1,Gli2,Dnmt3a,Ctnnb1,Pten
GO:0014020	6,5,8,7,9,11,10,12	primary neural tube formation	51	0.0035	5	0.0158	0.0039453	E	Gatad2a,Zic5,Ptch1,Pax3,Nckap1
GO:0009967	7,6,5	positive regulation of signal transduction	124	0.0085	8	0.0253	0.0039611	E	Cited2,L1cam,Sox4,Hhex,Gas1,Ctnnb1,Ascl1,Ncam1
GO:0035137	7,6	hindlimb morphogenesis	32	0.0022	4	0.0127	0.0041699	E	Wnt7a,Ptch1,Ctnnb1,Smarca4
GO:0003006	3,4	reproductive developmental process	153	0.0104	9	0.0285	0.0041752	E	Wnt7a,Lhx9,Acvr2a,Phb2,Pbx1,Sox9,Gli2,Ctnnb1,Pten
GO:0035050	6,7,5,4	embryonic heart tube development	16	0.0011	3	0.0095	0.0041972	E	Tbx20,Hhex,Nckap1
GO:0021904	6,8,9,7	dorsal/ventral neural tube patterning	16	0.0011	3	0.0095	0.0041972	E	Ptch1,Gli2,Gas1
GO:0007618	3,4	mating	16	0.0011	3	0.0095	0.0041972	E	Nhlh2,Acvr2a,Grin1
GO:0051588	6,5	regulation of neurotransmitter transport	16	0.0011	3	0.0095	0.0041972	E	Sncg,Grik5,Rab3a
GO:0019098	4,3	reproductive behavior	16	0.0011	3	0.0095	0.0041972	E	Nhlh2,Grin1,Npas3
GO:0001829	5,7,6,9,10	trophectodermal cell differentiation	16	0.0011	3	0.0095	0.0041972	E	Foxd3,Cited2,Sp3
GO:0021782	5,8,6,9	glial cell development	16	0.0011	3	0.0095	0.0041972	E	Pou3f1,Nkx6-2,Ascl1
GO:0030183	7,9,10,8,6	B cell differentiation	52	0.0035	5	0.0158	0.0042721	E	Pou2f2,Onecut1,Nkx2-3,Hmgb3,Sp3
GO:0070306	5,9,10	lens fiber cell differentiation	5	0.0003	2	0.0063	0.0043411	E	Prox1,Maf
GO:0043551	11,8,10,7	regulation of phosphoinositide 3-kinase activity	5	0.0003	2	0.0063	0.0043411	E	Cdc42,Vav2
GO:0021554	6,8	optic nerve development	5	0.0003	2	0.0063	0.0043411	E	Ephb1,Chrnb2
GO:0060040	8,9,6,10,11,5	retinal bipolar neuron differentiation	5	0.0003	2	0.0063	0.0043411	E	Bhlhe22,Irx5
GO:0016188	7,5,6,4,8	synaptic vesicle maturation	5	0.0003	2	0.0063	0.0043411	E	Dlg4,Rab3a
GO:0047496	8,6,7	vesicle transport along microtubule	5	0.0003	2	0.0063	0.0043411	E	Nde1,Hap1
GO:0048532	3,5,4	anatomical structure arrangement	5	0.0003	2	0.0063	0.0043411	E	Hoxb2,Egr2
GO:0043552	11,12,9,8,10	positive regulation of phosphoinositide 3-kinase activity	5	0.0003	2	0.0063	0.0043411	E	Cdc42,Vav2
GO:0035095	4,5,7	behavioral response to nicotine	5	0.0003	2	0.0063	0.0043411	E	Chrna4,Chrnb2
GO:0009950	6,7,5	dorsal/ventral axis specification	5	0.0003	2	0.0063	0.0043411	E	Pax6,Ctnnb1
GO:0060666	8,7,9,10,6	dichotomous subdivision of terminal units involved in salivary gland branching	5	0.0003	2	0.0063	0.0043411	E	Sema3a,Plxna1
GO:0034109	5	homotypic cell-cell adhesion	5	0.0003	2	0.0063	0.0043411	E	L1cam,Ncam1
GO:0030177	8,9,7,6	positive regulation of Wnt receptor signaling pathway	5	0.0003	2	0.0063	0.0043411	E	Sox4,Hhex
GO:0060762	7,6,9,8,10,11,12,5	regulation of branching involved in mammary gland duct morphogenesis	5	0.0003	2	0.0063	0.0043411	E	Phb2,Etv5
GO:0006346	11,10,8,12,9,5	methylation-dependent chromatin silencing	5	0.0003	2	0.0063	0.0043411	E	Dnmt3a,Smarca4
GO:0010812	5,6,7	negative regulation of cell-substrate adhesion	5	0.0003	2	0.0063	0.0043411	E	Pten,Col1a1
GO:0001945	6,7	lymph vessel development	5	0.0003	2	0.0063	0.0043411	E	Prox1,Pdpn
GO:0043550	10,7,9,6	regulation of lipid kinase activity	5	0.0003	2	0.0063	0.0043411	E	Cdc42,Vav2
GO:0016568	6	chromatin modification	215	0.0147	11	0.0348	0.00457	E	Mta2,Rere,Eed,Myst2,Aebp2,Kdm5b,Pax5,Whsc1,Dnmt3a,Smarca4,Bcor
GO:0051899	9,7	membrane depolarization	33	0.0023	4	0.0127	0.0046438	E	Chrna4,Grin1,Grik5,Chrnb2
GO:0042471	6,7,8,5	ear morphogenesis	76	0.0052	6	0.019	0.0046696	E	Dll1,Pax2,Gbx2,Neurog1,Hoxa2,Gas1
GO:0032940	5,3,4,6	secretion by cell	217	0.0148	11	0.0348	0.0048604	E	Wnt7a,Chrna4,Pou2f2,Nnat,Scg5,Sncg,Grik5,Rab3a,Stx1a,Chrnb2,Apba1
GO:0006816	7,8	calcium ion transport	129	0.0088	8	0.0253	0.0049273	E	Chrna4,Nos1,Accn2,Cacna2d3,Grin1,Cacna2d1,Myb,Chrnb2
GO:0035148	4,6,5	tube lumen formation	54	0.0037	5	0.0158	0.0049795	E	Gatad2a,Zic5,Ptch1,Pax3,Nckap1
GO:0051937	6,7	catecholamine transport	17	0.0012	3	0.0095	0.0049877	E	Chrna4,Sncg,Chrnb2
GO:0010552	11,10,12,9,8	positive regulation of specific transcription from RNA polymerase II promoter	17	0.0012	3	0.0095	0.0049877	E	Cited2,Hmgb1,Taf9
GO:0051495	7,5,6	positive regulation of cytoskeleton organization	17	0.0012	3	0.0095	0.0049877	E	Prox1,Apc,Rhoa
GO:0008306	8,6	associative learning	18	0.0012	3	0.0095	0.0058572	E	Accn2,Grin1,Chrnb2
GO:0048813	6,8,7,11,9,12,10,5	dendrite morphogenesis	18	0.0012	3	0.0095	0.0058572	E	Grin1,Chrnb2,Dcx
GO:0048709	8,9,6,7	oligodendrocyte differentiation	18	0.0012	3	0.0095	0.0058572	E	Pax6,Nkx6-2,Ascl1
GO:0031345	6,4,5	negative regulation of cell projection organization	18	0.0012	3	0.0095	0.0058572	E	Sema3f,Sema3a,Plxna3
GO:0030097	6,7,5	hemopoiesis	289	0.0197	13	0.0411	0.006009	E	Ldb1,Pou2f2,Sox4,Onecut1,Apc,Hmgb1,Nkx2-3,Hmgb3,Pbx1,Cebpe,Sp3,Id2,Ctnnb1
GO:0007219	7,6	Notch signaling pathway	57	0.0039	5	0.0158	0.0061804	E	Dll1,Neurod4,Mib1,Ascl1,Dner
GO:0051216	6,7,5	cartilage development	81	0.0055	6	0.019	0.0062258	E	Maf,Sox5,Sox9,Gli2,Ctnnb1,Col1a1
GO:0021987	4,7,9,5,10,11,6	cerebral cortex development	36	0.0025	4	0.0127	0.0062661	E	Nde1,Grin1,Pou3f3,Ascl1
GO:0030850	6,5,7	prostate gland development	36	0.0025	4	0.0127	0.0062661	E	Sox9,Gli2,Ctnnb1,Pten
GO:0030098	6,8,9,7,5	lymphocyte differentiation	135	0.0092	8	0.0253	0.0062961	E	Pou2f2,Sox4,Onecut1,Apc,Nkx2-3,Hmgb3,Sp3,Ctnnb1
GO:0060600	6,8,7,9,5	dichotomous subdivision of an epithelial terminal unit	6	0.0004	2	0.0063	0.0063721	E	Sema3a,Plxna1
GO:0042481	6,5,7,8,4	regulation of odontogenesis	6	0.0004	2	0.0063	0.0063721	E	Apc,Ngfr
GO:0022409	5,6,7	positive regulation of cell-cell adhesion	6	0.0004	2	0.0063	0.0063721	E	Cited2,L1cam
GO:0048664	9,10,7,6,5	neuron fate determination	6	0.0004	2	0.0063	0.0063721	E	Lbx1,Cdc42
GO:0007413	7,9,8,5,12,10,13,11	axonal fasciculation	6	0.0004	2	0.0063	0.0063721	E	Sema3a,Celsr3
GO:0021783	7,6,8,5	preganglionic parasympathetic nervous system development	6	0.0004	2	0.0063	0.0063721	E	Hoxb2,Egr2
GO:0002335	8,10,11,9,7	mature B cell differentiation	6	0.0004	2	0.0063	0.0063721	E	Pou2f2,Nkx2-3
GO:0060136	5,6,4	embryonic process involved in female pregnancy	6	0.0004	2	0.0063	0.0063721	E	Cited2,Sp3
GO:0022607	3	cellular component assembly	467	0.0319	18	0.057	0.0065891	E	Onecut2,Gtf2e2,E2f4,Prox1,Onecut1,Apc,Ttyh1,Pak1,Cdc42,Trim24,Vav2,Tfam,Taf9,Evl,Pten,Smarca4,Nckap1,Rhoa
GO:0007498	6,7,5	mesoderm development	58	0.004	5	0.0158	0.0066194	E	Acvr2a,Bmpr2,Lhx2,Prkaca,Nckap1
GO:0035116	8,7	embryonic hindlimb morphogenesis	19	0.0013	3	0.0095	0.0068068	E	Wnt7a,Ctnnb1,Smarca4
GO:0046649	5,4	lymphocyte activation	264	0.018	12	0.038	0.007351	E	Chrna4,Pou2f2,Sox4,Onecut1,Apc,Hspd1,Nkx2-3,Hmgb3,Sp3,Casp3,Ctnnb1,Chrnb2
GO:0003001	5,3	generation of a signal involved in cell-cell signaling	111	0.0076	7	0.0222	0.0074387	E	Wnt7a,Nnat,Scg5,Sncg,Grik5,Rab3a,Apba1
GO:0035272	5	exocrine system development	38	0.0026	4	0.0127	0.0075207	E	Sox4,Sema3a,Pax6,Plxna1
GO:0007157	5	heterophilic cell adhesion	20	0.0014	3	0.0095	0.0078368	E	Pvrl1,L1cam,Cadm1
GO:0008589	7,8,6	regulation of smoothened signaling pathway	20	0.0014	3	0.0095	0.0078368	E	Ptch1,Zic1,Gas1
GO:0010171	5,4	body morphogenesis	20	0.0014	3	0.0095	0.0078368	E	Gatad2a,Nckap1,Col1a1
GO:0060444	8,7,9,10,11,6	branching involved in mammary gland duct morphogenesis	20	0.0014	3	0.0095	0.0078368	E	Ddr1,Phb2,Etv5
GO:0045638	7,6,5,8,9,10	negative regulation of myeloid cell differentiation	20	0.0014	3	0.0095	0.0078368	E	Ldb1,Hmgb3,Ctnnb1
GO:0051641	3	cellular localization	666	0.0454	23	0.0728	0.0080938	E	Mybbp1a,Wnt7a,Nde1,Smad4,Chrna4,Pou2f2,Nnat,Plxna2,Scg5,Apc,Sncg,Grik5,Hap1,Copg2,Rab3a,Prkaca,Cdc42,Pax6,Stx1a,Evl,Ctnnb1,Chrnb2,Apba1
GO:0035107	5,4	appendage morphogenesis	113	0.0077	7	0.0222	0.0081031	E	Wnt7a,Pbx1,Ptch1,Sp8,Gas1,Ctnnb1,Smarca4
GO:0035108	6,5	limb morphogenesis	113	0.0077	7	0.0222	0.0081031	E	Wnt7a,Pbx1,Ptch1,Sp8,Gas1,Ctnnb1,Smarca4
GO:0048608	4,5	reproductive structure development	114	0.0078	7	0.0222	0.0084498	E	Wnt7a,Lhx9,Acvr2a,Sox9,Gli2,Ctnnb1,Pten
GO:0043353	8,7,9,10	enucleate erythrocyte differentiation	7	0.0005	2	0.0063	0.0087298	E	Sp3,Id2
GO:0051298	9,8,7,6,5	centrosome duplication	7	0.0005	2	0.0063	0.0087298	E	Nde1,Brca1
GO:0048486	6,7,5	parasympathetic nervous system development	7	0.0005	2	0.0063	0.0087298	E	Hoxb2,Egr2
GO:0021903	6,8,9,7	rostrocaudal neural tube patterning	7	0.0005	2	0.0063	0.0087298	E	Gbx2,Pax6
GO:0007622	4,3	rhythmic behavior	7	0.0005	2	0.0063	0.0087298	E	Egr2,Chrnb2
GO:0022407	5,6	regulation of cell-cell adhesion	7	0.0005	2	0.0063	0.0087298	E	Cited2,L1cam
GO:0006906	5,4,6	vesicle fusion	7	0.0005	2	0.0063	0.0087298	E	Grik5,Rab3a
GO:0050773	7,10,9,6,11,8,12,5	regulation of dendrite development	7	0.0005	2	0.0063	0.0087298	E	Grin1,Chrnb2
GO:0048857	4	neural nucleus development	7	0.0005	2	0.0063	0.0087298	E	Hoxb2,Chrnb2
GO:0035094	6	response to nicotine	7	0.0005	2	0.0063	0.0087298	E	Chrna4,Chrnb2
GO:0048814	7,8,11,10,9,6,12,13	regulation of dendrite morphogenesis	7	0.0005	2	0.0063	0.0087298	E	Grin1,Chrnb2
GO:0045667	6,8,5,7,9	regulation of osteoblast differentiation	21	0.0014	3	0.0095	0.0089474	E	Apc,Wnt7b,Ctnnb1
GO:0031647	8,4,6,7,5	regulation of protein stability	21	0.0014	3	0.0095	0.0089474	E	Sox4,Pten,Nckap1
GO:0001825	4,6,5,8,9	blastocyst formation	21	0.0014	3	0.0095	0.0089474	E	Foxd3,Cited2,Sp3
GO:0032880	5,4	regulation of protein localization	63	0.0043	5	0.0158	0.0091176	E	Smad4,Nnat,Apc,Prkaca,Nckap1
GO:0001775	3	cell activation	308	0.021	13	0.0411	0.0093276	E	Chrna4,Pou2f2,Sox4,Onecut1,Apc,Hspd1,Nkx2-3,Hmgb3,Sp3,Casp3,Evl,Ctnnb1,Chrnb2
GO:0060173	5	limb development	117	0.008	7	0.0222	0.0095492	E	Wnt7a,Pbx1,Ptch1,Sp8,Gas1,Ctnnb1,Smarca4
GO:0048736	4	appendage development	117	0.008	7	0.0222	0.0095492	E	Wnt7a,Pbx1,Ptch1,Sp8,Gas1,Ctnnb1,Smarca4
GO:0048771	3	tissue remodeling	90	0.0061	6	0.019	0.0098427	E	Apc,Pbx1,Sox9,Wnt7b,Egr2,Ctnnb1
GO:0001525	4,6,7,8,9,5	angiogenesis	148	0.0101	8	0.0253	0.0101306	E	Tbx20,Sema5a,Hhex,Gata2,Id1,Gbx2,Ctnnb1,Pten
GO:0042384	5	cilium assembly	22	0.0015	3	0.0095	0.0101386	E	Onecut2,E2f4,Onecut1
GO:0042592	4	homeostatic process	568	0.0387	20	0.0633	0.0102051	E	Pou3f1,Ldb1,Chrna4,E2f4,Apc,Grin1,Pex5l,Grik5,Ednrb,Nkx2-3,Ptch1,Sp3,Trim24,Casp3,Egr2,Grik3,Nkx6-2,Id2,Ctnnb1,Chrnb2
GO:0030534	3,4	adult behavior	91	0.0062	6	0.019	0.0103132	E	Chrna4,Grin1,Sncg,Pbx3,Epha4,Chrnb2
GO:0007269	5,6,7,8,4	neurotransmitter secretion	42	0.0029	4	0.0127	0.0104612	E	Wnt7a,Sncg,Grik5,Rab3a
GO:0048534	5,6,4	hemopoietic or lymphoid organ development	315	0.0215	13	0.0411	0.0108211	E	Ldb1,Pou2f2,Sox4,Onecut1,Apc,Hmgb1,Nkx2-3,Hmgb3,Pbx1,Cebpe,Sp3,Id2,Ctnnb1
GO:0046903	4,5	secretion	248	0.0169	11	0.0348	0.0112486	E	Wnt7a,Chrna4,Pou2f2,Nnat,Scg5,Sncg,Grik5,Rab3a,Stx1a,Chrnb2,Apba1
GO:0050801	6	ion homeostasis	248	0.0169	11	0.0348	0.0112486	E	Pou3f1,Chrna4,Grin1,Pex5l,Grik5,Ednrb,Trim24,Egr2,Grik3,Nkx6-2,Chrnb2
GO:0051320	7,6,5	S phase	8	0.0005	2	0.0063	0.0113903	E	Tfdp1,Gas1
GO:0001839	8,7,10,9,11,6	neural plate morphogenesis	8	0.0005	2	0.0063	0.0113903	E	Gatad2a,Gli2
GO:0014014	9,8,7,10	negative regulation of gliogenesis	8	0.0005	2	0.0063	0.0113903	E	Id4,Nkx6-2
GO:0014003	6,9,7,10,8	oligodendrocyte development	8	0.0005	2	0.0063	0.0113903	E	Nkx6-2,Ascl1
GO:0000084	8,7,6	S phase of mitotic cell cycle	8	0.0005	2	0.0063	0.0113903	E	Tfdp1,Gas1
GO:0045686	10,9,8,11,6,7	negative regulation of glial cell differentiation	8	0.0005	2	0.0063	0.0113903	E	Id4,Nkx6-2
GO:0048547	5,7,6,8,4	gut morphogenesis	23	0.0016	3	0.0095	0.0114101	E	Nkx2-3,Gli2,Nckap1
GO:0048536	6,7,5	spleen development	23	0.0016	3	0.0095	0.0114101	E	Onecut1,Nkx2-3,Pbx1
GO:0048538	6,7,5	thymus development	23	0.0016	3	0.0095	0.0114101	E	Apc,Pbx1,Ctnnb1
GO:0000082	8,5,6,7,4	G1/S transition of mitotic cell cycle	23	0.0016	3	0.0095	0.0114101	E	E2f4,Id4,Myb
GO:0001505	4,6,7	regulation of neurotransmitter levels	67	0.0046	5	0.0158	0.0114934	E	Wnt7a,Gad1,Sncg,Grik5,Rab3a
GO:0007169	8,7	transmembrane receptor protein tyrosine kinase signaling pathway	184	0.0126	9	0.0285	0.0117855	E	Ret,Ddr1,Ngfr,Hhex,Epha4,Pak1,Ephb1,Epha5,Rapgef1
GO:0032504	3	multicellular organism reproduction	95	0.0065	6	0.019	0.0123383	E	Nhlh2,Cited2,Acvr2a,Grin1,Sp3,Npas3
GO:0048609	4,3	reproductive process in a multicellular organism	95	0.0065	6	0.019	0.0123383	E	Nhlh2,Cited2,Acvr2a,Grin1,Sp3,Npas3
GO:0001947	7,8,6	heart looping	24	0.0016	3	0.0095	0.0127612	E	Tbx20,Lbx1,Mib1
GO:0060078	9,6,7	regulation of postsynaptic membrane potential	24	0.0016	3	0.0095	0.0127612	E	Chrna4,Grin1,Grik5
GO:0008037	3	cell recognition	45	0.0031	4	0.0127	0.0130525	E	Sema3a,Celsr3,Gap43,Cadm1
GO:0000278	4	mitotic cell cycle	255	0.0174	11	0.0348	0.0132357	E	Nde1,E2f4,Apc,Hmgb1,Id4,Tfdp1,Cdc42,Rprm,Neurog1,Myb,Gas1
GO:0045321	4,3	leukocyte activation	290	0.0198	12	0.038	0.0133249	E	Chrna4,Pou2f2,Sox4,Onecut1,Apc,Hspd1,Nkx2-3,Hmgb3,Sp3,Casp3,Ctnnb1,Chrnb2
GO:0051402	6	neuron apoptosis	70	0.0048	5	0.0158	0.0135021	E	Grin1,Adnp,Casp3,Ascl1,Rhoa
GO:0007088	7,6,9,8,5	regulation of mitosis	25	0.0017	3	0.0095	0.0141913	E	Apc,Cdc42,Neurog1
GO:0051783	6,5	regulation of nuclear division	25	0.0017	3	0.0095	0.0141913	E	Apc,Cdc42,Neurog1
GO:0015844	5,6	monoamine transport	25	0.0017	3	0.0095	0.0141913	E	Chrna4,Sncg,Chrnb2
GO:0021511	5,7,8,6	spinal cord patterning	9	0.0006	2	0.0063	0.0143308	E	Gdf11,Gli2
GO:0014037	8,9,6,7	Schwann cell differentiation	9	0.0006	2	0.0063	0.0143308	E	Pou3f1,Egr2
GO:0033057	5,4	reproductive behavior in a multicellular organism	9	0.0006	2	0.0063	0.0143308	E	Grin1,Npas3
GO:0007379	5,6,7	segment specification	9	0.0006	2	0.0063	0.0143308	E	Dll1,Hoxa2
GO:0002076	5,6,7,9	osteoblast development	9	0.0006	2	0.0063	0.0143308	E	Hoxa2,Gli2
GO:0043467	6,5	regulation of generation of precursor metabolites and energy	9	0.0006	2	0.0063	0.0143308	E	Nkx1-1,Hmgb1
GO:0048488	6,5,7	synaptic vesicle endocytosis	9	0.0006	2	0.0063	0.0143308	E	Dlg4,Rab3a
GO:0033143	7,9,6,8	regulation of steroid hormone receptor signaling pathway	9	0.0006	2	0.0063	0.0143308	E	Phb2,Rhoa
GO:0015674	6,7	di-, tri-valent inorganic cation transport	159	0.0108	8	0.0253	0.0143903	E	Chrna4,Nos1,Accn2,Cacna2d3,Grin1,Cacna2d1,Myb,Chrnb2
GO:0007179	9,8	transforming growth factor beta receptor signaling pathway	72	0.0049	5	0.0158	0.0149505	E	Onecut2,Smad4,Cited2,Acvr2a,Onecut1
GO:0010564	6,5,4	regulation of cell cycle process	47	0.0032	4	0.0127	0.0149654	E	Apc,Cdc42,Neurog1,Gas1
GO:0006260	7,6	DNA replication	130	0.0089	7	0.0222	0.015383	E	Nfia,Brca1,Nfib,Myst2,Ssrp1,Supt16h,Top1
GO:0007517	5,6	muscle organ development	194	0.0132	9	0.0285	0.0154736	E	Prox1,Lbx1,Pak1,Sox15,Rara,Pten,Pax3,Rhoa,Dner
GO:0002520	5,3	immune system development	334	0.0228	13	0.0411	0.0156651	E	Ldb1,Pou2f2,Sox4,Onecut1,Apc,Hmgb1,Nkx2-3,Hmgb3,Pbx1,Cebpe,Sp3,Id2,Ctnnb1
GO:0010033	4	response to organic substance	73	0.005	5	0.0158	0.0157076	E	Chrna4,Nnat,Dlg4,Grin1,Chrnb2
GO:0007154	3	cell communication	3785	0.2582	93	0.2943	0.0170999	E	Pou3f1,Ldb1,Ret,Wnt7a,Onecut2,Smad4,Gabbr1,Ddr1,Chrna4,Cited2,Grm4,Nnat,Plcg1,Gad1,L1cam,Csnk1d,Acvr2a,Csnk2a1,Sox4,Mfap4,Plxna2,Dlg4,Bmpr2,Onecut1,Scg5,Apc,Lhx1,Grin1,Sncg,Grik5,Brca1,Ngfr,Gli1,Ednrb,Apba2,Frat1,Rab3a,Hhex,Dll1,Cxxc4,Gprc5b,Phb2,Cnr1,Mapk10,Celsr3,Neurod4,Apc2,Mib1,Pdpn,Lhx5,Prkaca,Epha4,Pak1,Id1,Ptch1,Wnt7b,Cdc42,Adcyap1,Arnt,Pax6,Trim24,Csnk1g2,Npas3,Egr2,Zic1,Ephb1,Tle1,Stx1a…
GO:0040007	2	growth	339	0.0231	13	0.0411	0.0171368	E	Ddr1,Prox1,Apba2,Sox9,Gdf11,Ptch1,Gap43,Sox15,Gli2,Gas1,Pten,Smarca4,Apba1
GO:0007613	7,5	memory	27	0.0018	3	0.0095	0.0172838	E	Accn2,Grin1,Chrnb2
GO:0007218	8,7	neuropeptide signaling pathway	75	0.0051	5	0.0158	0.0172877	E	Scg5,Celsr3,Adcyap1,Pnoc,Sstr2
GO:0001840	7,9,8,10,6	neural plate development	10	0.0007	2	0.0063	0.0175296	E	Gatad2a,Gli2
GO:0055012	7,8,10,9,11	ventricular cardiac muscle cell differentiation	10	0.0007	2	0.0063	0.0175296	E	Prox1,Rara
GO:0002052	9,7,8,5,6,10	positive regulation of neuroblast proliferation	10	0.0007	2	0.0063	0.0175296	E	Otp,Pax6
GO:0060343	4,6,7,5	trabecula formation	10	0.0007	2	0.0063	0.0175296	E	Smarca4,Col1a1
GO:0007617	4,5	mating behavior	10	0.0007	2	0.0063	0.0175296	E	Nhlh2,Grin1
GO:0030325	6,7	adrenal gland development	10	0.0007	2	0.0063	0.0175296	E	Cited2,Pbx1
GO:0007098	8,6,5,4,7	centrosome cycle	10	0.0007	2	0.0063	0.0175296	E	Nde1,Brca1
GO:0032388	6,7,5,4	positive regulation of intracellular transport	10	0.0007	2	0.0063	0.0175296	E	Smad4,Prkaca
GO:0006935	4,6,5	chemotaxis	105	0.0072	6	0.019	0.0184231	E	Sema3f,Hmgb1,Sema3a,Plxna3,Robo1,Robo2
GO:0042330	3,5,4	taxis	105	0.0072	6	0.019	0.0184231	E	Sema3f,Hmgb1,Sema3a,Plxna3,Robo1,Robo2
GO:0001658	7,9,8,6,10,5	branching involved in ureteric bud morphogenesis	28	0.0019	3	0.0095	0.0189438	E	Smad4,Pbx1,Pax2
GO:0060675	5,8,9,4	ureteric bud morphogenesis	28	0.0019	3	0.0095	0.0189438	E	Smad4,Pbx1,Pax2
GO:0048546	6,7,5	digestive tract morphogenesis	28	0.0019	3	0.0095	0.0189438	E	Nkx2-3,Gli2,Nckap1
GO:0030879	6,7	mammary gland development	77	0.0053	5	0.0158	0.0189551	E	Ddr1,Phb2,Ptch1,Gli2,Etv5
GO:0001934	9,10,11,8,7	positive regulation of protein amino acid phosphorylation	51	0.0035	4	0.0127	0.019233	E	Smad4,Acvr2a,Bmpr2,Hmgb1
GO:0051493	6,5	regulation of cytoskeleton organization	78	0.0053	5	0.0158	0.0198214	E	Mapt,Prox1,Apc,Evl,Rhoa
GO:0012501	4	programmed cell death	742	0.0506	23	0.0728	0.0201578	E	Dcc,Cited2,Apc,Grin1,Brca1,Ngfr,E2f1,Tfdp1,Peg10,Gatad2a,Sox9,Atf5,Id1,Pax2,Adnp,Casp3,Cadm1,E2f2,Gas1,Ctnnb1,Pten,Ascl1,Rhoa
GO:0001824	4,7,8	blastocyst development	52	0.0035	4	0.0127	0.0203907	E	Foxd3,Cited2,Sp3,Smarca4
GO:0030522	7,6	intracellular receptor-mediated signaling pathway	29	0.002	3	0.0095	0.0206776	E	Phb2,Trim24,Rhoa
GO:0002761	7,6,9,10,8,5	regulation of myeloid leukocyte differentiation	29	0.002	3	0.0095	0.0206776	E	Apc,Id2,Ctnnb1
GO:0006352	7,6,9,8	transcription initiation	29	0.002	3	0.0095	0.0206776	E	Gtf2e2,Trim24,Taf9
GO:0055123	5	digestive system development	29	0.002	3	0.0095	0.0206776	E	Nkx2-3,Gli2,Nckap1
GO:0007026	9,7,8,10,5,6	negative regulation of microtubule depolymerization	11	0.0008	2	0.0063	0.0209658	E	Mapt,Apc
GO:0006349	8,5,7	genetic imprinting	11	0.0008	2	0.0063	0.0209658	E	Eed,Dnmt3a
GO:0042220	6,7	response to cocaine	11	0.0008	2	0.0063	0.0209658	E	Dlg4,Chrnb2
GO:0031114	9,6,7,8,5	regulation of microtubule depolymerization	11	0.0008	2	0.0063	0.0209658	E	Mapt,Apc
GO:0014073	6	response to tropane	11	0.0008	2	0.0063	0.0209658	E	Dlg4,Chrnb2
GO:0045446	5	endothelial cell differentiation	11	0.0008	2	0.0063	0.0209658	E	Prox1,Id1
GO:0051297	7,5,6	centrosome organization	11	0.0008	2	0.0063	0.0209658	E	Nde1,Brca1
GO:0016339	5	calcium-dependent cell-cell adhesion	11	0.0008	2	0.0063	0.0209658	E	Pcdh1,Pcdhga12
GO:0048878	5	chemical homeostasis	315	0.0215	12	0.038	0.0214436	E	Pou3f1,Chrna4,Grin1,Pex5l,Grik5,Ednrb,Ptch1,Trim24,Egr2,Grik3,Nkx6-2,Chrnb2
GO:0031274	6,7,8,5	positive regulation of pseudopodium assembly	1	0.0001	1	0.0032	0.0215567	E	Apc
GO:0048790	6,7,8,9,5	maintenance of presynaptic active zone structure	1	0.0001	1	0.0032	0.0215567	E	Rab3a
GO:0070562	7,9,8,6,10	regulation of vitamin D receptor signaling pathway	1	0.0001	1	0.0032	0.0215567	E	Trim24
GO:0031269	5	pseudopodium assembly	1	0.0001	1	0.0032	0.0215567	E	Apc
GO:0070561	8,7,6,9	vitamin D receptor signaling pathway	1	0.0001	1	0.0032	0.0215567	E	Trim24
GO:0030950	6,5	establishment or maintenance of actin cytoskeleton polarity	1	0.0001	1	0.0032	0.0215567	E	Nckap1
GO:0021586	6,7,8,9,5,10,11,4	pons maturation	1	0.0001	1	0.0032	0.0215567	E	Grin1
GO:0021771	6,7,5,9,10,11	lateral geniculate nucleus development	1	0.0001	1	0.0032	0.0215567	E	Chrnb2
GO:0021660	5,7,8,10,11,12,6	rhombomere 3 formation	1	0.0001	1	0.0032	0.0215567	E	Egr2
GO:0051573	9,11,12,10,7,13,8,14,15	negative regulation of histone H3-K9 methylation	1	0.0001	1	0.0032	0.0215567	E	Pax5
GO:0032196	3	transposition	1	0.0001	1	0.0032	0.0215567	E	Peg10
GO:0042737	5	drug catabolic process	1	0.0001	1	0.0032	0.0215567	E	Nos1
GO:0007497	7,4,8	posterior midgut development	1	0.0001	1	0.0032	0.0215567	E	Ednrb
GO:0021935	8,7,9,10,11	granule cell precursor tangential migration	1	0.0001	1	0.0032	0.0215567	E	Plxna2
GO:0031268	4	pseudopodium organization	1	0.0001	1	0.0032	0.0215567	E	Apc
GO:0045759	10,8	negative regulation of action potential	1	0.0001	1	0.0032	0.0215567	E	Chrnb2
GO:0016333	8,7,9,6	morphogenesis of follicular epithelium	1	0.0001	1	0.0032	0.0215567	E	Nkx2-3
GO:0032607	5	interferon-alpha production	1	0.0001	1	0.0032	0.0215567	E	Hspd1
GO:0021917	9,10,11,8,7,6	somatic motor neuron fate commitment	1	0.0001	1	0.0032	0.0215567	E	Pax6
GO:0032647	7,6	regulation of interferon-alpha production	1	0.0001	1	0.0032	0.0215567	E	Hspd1
GO:0051570	9,10,11,12,8,13,14	regulation of histone H3-K9 methylation	1	0.0001	1	0.0032	0.0215567	E	Pax5
GO:0021664	6,7,9,10,11,5	rhombomere 5 morphogenesis	1	0.0001	1	0.0032	0.0215567	E	Egr2
GO:0030952	5	establishment or maintenance of cytoskeleton polarity	1	0.0001	1	0.0032	0.0215567	E	Nckap1
GO:0045175	6	basal protein localization	1	0.0001	1	0.0032	0.0215567	E	Nckap1
GO:0021918	11,10,12,9,8,7	regulation of transcription from RNA polymerase II promoter involved in somatic motor neuron fate commitment	1	0.0001	1	0.0032	0.0215567	E	Pax6
GO:0031536	9,8,7,10,11,6,5	positive regulation of exit from mitosis	1	0.0001	1	0.0032	0.0215567	E	Neurog1
GO:0060419	6,7,4	heart growth	1	0.0001	1	0.0032	0.0215567	E	Prox1
GO:0032727	8,6,7	positive regulation of interferon-alpha production	1	0.0001	1	0.0032	0.0215567	E	Hspd1
GO:0060165	10,8,9,11,7,5,6	regulation of timing of subpallium neuron differentiation	1	0.0001	1	0.0032	0.0215567	E	Ascl1
GO:0042713	6,5,4,7	sperm ejaculation	1	0.0001	1	0.0032	0.0215567	E	Acvr2a
GO:0002317	9,10,12,13,11,8	plasma cell differentiation	1	0.0001	1	0.0032	0.0215567	E	Nkx2-3
GO:0051895	7,8,6,9,5,4	negative regulation of focal adhesion formation	1	0.0001	1	0.0032	0.0215567	E	Pten
GO:0035262	6,7,5,8	gonad morphogenesis	1	0.0001	1	0.0032	0.0215567	E	Lhx9
GO:0060414	8,7,9,10,6	aorta smooth muscle tissue morphogenesis	1	0.0001	1	0.0032	0.0215567	E	Prox1
GO:0021902	10,11,8,7,12	commitment of a neuronal cell to a specific type of neuron in the forebrain	1	0.0001	1	0.0032	0.0215567	E	Pax6
GO:0055005	7,9,8,10,12,11,13	ventricular cardiac myofibril development	1	0.0001	1	0.0032	0.0215567	E	Prox1
GO:0060517	5,8,9,10,11,7	epithelial cell proliferation involved in prostatic bud elongation	1	0.0001	1	0.0032	0.0215567	E	Sox9
GO:0014016	7,8,6	neuroblast differentiation	1	0.0001	1	0.0032	0.0215567	E	Ascl1
GO:0032968	10,9,11,12,8,7	positive regulation of RNA elongation from RNA polymerase II promoter	1	0.0001	1	0.0032	0.0215567	E	Supt5h
GO:0021508	4,5,6,7,10,9,12,11,8,13	floor plate formation	1	0.0001	1	0.0032	0.0215567	E	Gli2
GO:0045188	7,8,6,9,10	regulation of circadian sleep/wake cycle, non-REM sleep	1	0.0001	1	0.0032	0.0215567	E	Chrnb2
GO:0042747	6,7,8,9	circadian sleep/wake cycle, REM sleep	1	0.0001	1	0.0032	0.0215567	E	Chrnb2
GO:0050975	8	sensory perception of touch	1	0.0001	1	0.0032	0.0215567	E	Rab3a
GO:0060391	8,9,11,10,12,13,7,6	positive regulation of SMAD protein nuclear translocation	1	0.0001	1	0.0032	0.0215567	E	Smad4
GO:0031272	6,7,5	regulation of pseudopodium assembly	1	0.0001	1	0.0032	0.0215567	E	Apc
GO:0060297	7,5,8,6,4,9,10,12,11,13	regulation of sarcomere organization	1	0.0001	1	0.0032	0.0215567	E	Prox1
GO:0014017	8,9,7,6	neuroblast fate commitment	1	0.0001	1	0.0032	0.0215567	E	Ascl1
GO:0046839	6,7	phospholipid dephosphorylation	1	0.0001	1	0.0032	0.0215567	E	Pten
GO:0051893	7,5,8,4	regulation of focal adhesion formation	1	0.0001	1	0.0032	0.0215567	E	Pten
GO:0002380	8,6,7,9,10	immunoglobulin secretion during immune response	1	0.0001	1	0.0032	0.0215567	E	Pou2f2
GO:0042748	6,7,8,9	circadian sleep/wake cycle, non-REM sleep	1	0.0001	1	0.0032	0.0215567	E	Chrnb2
GO:0021920	11,10,12,8,9,7	regulation of transcription from RNA polymerase II promoter involved in spinal cord association neuron specification	1	0.0001	1	0.0032	0.0215567	E	Lbx1
GO:0042320	7,8,6,9,10	regulation of circadian sleep/wake cycle, REM sleep	1	0.0001	1	0.0032	0.0215567	E	Chrnb2
GO:0032784	9,8,10,7	regulation of RNA elongation	1	0.0001	1	0.0032	0.0215567	E	Supt5h
GO:0010455	7,6,5	positive regulation of cell fate commitment	1	0.0001	1	0.0032	0.0215567	E	Nkx6-2
GO:0033160	7,8,10,9,11,12,6,5	positive regulation of protein import into nucleus, translocation	1	0.0001	1	0.0032	0.0215567	E	Smad4
GO:0033158	9,10,8,11,7	regulation of protein import into nucleus, translocation	1	0.0001	1	0.0032	0.0215567	E	Smad4
GO:0060390	8,10,11,7,9,12	regulation of SMAD protein nuclear translocation	1	0.0001	1	0.0032	0.0215567	E	Smad4
GO:0046856	7,8,9	phosphoinositide dephosphorylation	1	0.0001	1	0.0032	0.0215567	E	Pten
GO:0021666	5,7,8,10,11,12,6	rhombomere 5 formation	1	0.0001	1	0.0032	0.0215567	E	Egr2
GO:0048621	6,8,7,9,5	post-embryonic gut morphogenesis	1	0.0001	1	0.0032	0.0215567	E	Nkx2-3
GO:0060298	7,8,6,9,5,10,11,12,13,14	positive regulation of sarcomere organization	1	0.0001	1	0.0032	0.0215567	E	Prox1
GO:0008355	8,6	olfactory learning	1	0.0001	1	0.0032	0.0215567	E	Grin1
GO:0021594	4,6,7,9,10,11,5	rhombomere formation	1	0.0001	1	0.0032	0.0215567	E	Egr2
GO:0032786	9,8,10,11,7,6	positive regulation of RNA elongation	1	0.0001	1	0.0032	0.0215567	E	Supt5h
GO:0021934	7,6,8,9,10	hindbrain tangential cell migration	1	0.0001	1	0.0032	0.0215567	E	Plxna2
GO:0060421	7,6,8,9,5	positive regulation of heart growth	1	0.0001	1	0.0032	0.0215567	E	Prox1
GO:0042738	6,5	exogenous drug catabolic process	1	0.0001	1	0.0032	0.0215567	E	Nos1
GO:0060420	6,5,7,8,4	regulation of heart growth	1	0.0001	1	0.0032	0.0215567	E	Prox1
GO:0033108	7,6,5	mitochondrial respiratory chain complex assembly	1	0.0001	1	0.0032	0.0215567	E	Tfam
GO:0021905	4,7,9,10,8	forebrain-midbrain boundary formation	1	0.0001	1	0.0032	0.0215567	E	Pax6
GO:0021512	6,8,9,7	spinal cord anterior/posterior patterning	1	0.0001	1	0.0032	0.0215567	E	Gdf11
GO:0007400	9,10,8,7,6	neuroblast fate determination	1	0.0001	1	0.0032	0.0215567	E	Ascl1
GO:0034243	10,9,11,8	regulation of RNA elongation from RNA polymerase II promoter	1	0.0001	1	0.0032	0.0215567	E	Supt5h
GO:0021519	10,9,11,7,8,6	spinal cord association neuron specification	1	0.0001	1	0.0032	0.0215567	E	Lbx1
GO:0042327	9,7,8	positive regulation of phosphorylation	53	0.0036	4	0.0127	0.0215842	E	Smad4,Acvr2a,Bmpr2,Hmgb1
GO:0022404	4	molting cycle process	53	0.0036	4	0.0127	0.0215842	E	Apc,Foxq1,Ngfr,Sox9
GO:0022405	5	hair cycle process	53	0.0036	4	0.0127	0.0215842	E	Apc,Foxq1,Ngfr,Sox9
GO:0010562	7,5,6	positive regulation of phosphorus metabolic process	53	0.0036	4	0.0127	0.0215842	E	Smad4,Acvr2a,Bmpr2,Hmgb1
GO:0045937	8,6,7	positive regulation of phosphate metabolic process	53	0.0036	4	0.0127	0.0215842	E	Smad4,Acvr2a,Bmpr2,Hmgb1
GO:0001942	8,7,9,6	hair follicle development	53	0.0036	4	0.0127	0.0215842	E	Apc,Foxq1,Ngfr,Sox9
GO:0006996	3	organelle organization	1002	0.0684	29	0.0918	0.022141	E	Mta2,Daam2,Mapt,Rere,Nde1,Prox1,Dlg4,Apc,Grik5,Brca1,Rab3a,Eed,Myst2,Aebp2,Cdc42,Kdm5b,Pax5,Casp3,Neurog1,Tfam,Whsc1,Dnmt3a,Evl,Cttnbp2,Smarca4,Nckap1,Bcor,Rhoa,Abl1
GO:0030705	6,5	cytoskeleton-dependent intracellular transport	30	0.002	3	0.0095	0.0224835	E	Nde1,Hap1,Evl
GO:0007612	7,5	learning	54	0.0037	4	0.0127	0.0228129	E	Grm4,Accn2,Grin1,Chrnb2
GO:0048730	7,6,8,9,5	epidermis morphogenesis	54	0.0037	4	0.0127	0.0228129	E	Wnt7a,Foxq1,Ngfr,Smarca4
GO:0010639	6,4,5	negative regulation of organelle organization	54	0.0037	4	0.0127	0.0228129	E	Mapt,Apc,Pax5,Evl
GO:0014706	7,8,6	striated muscle tissue development	145	0.0099	7	0.0222	0.0243443	E	Prox1,Pak1,Sox15,Rara,Pten,Rhoa,Dner
GO:0021761	5,7,8,9	limbic system development	31	0.0021	3	0.0095	0.0243599	E	Id4,Plxna3,Otp
GO:0019233	7	sensory perception of pain	31	0.0021	3	0.0095	0.0243599	E	Chrna4,Grin1,Chrnb2
GO:0042552	13,9,11,5,8	myelination	31	0.0021	3	0.0095	0.0243599	E	Pou3f1,Egr2,Nkx6-2
GO:0007435	6,7,8,5	salivary gland morphogenesis	31	0.0021	3	0.0095	0.0243599	E	Sema3a,Pax6,Plxna1
GO:0002089	5,8,9,10,4,7	lens morphogenesis in camera-type eye	12	0.0008	2	0.0063	0.0246197	E	Pvrl1,Prox1
GO:0045685	9,8,10,6,7	regulation of glial cell differentiation	12	0.0008	2	0.0063	0.0246197	E	Id4,Nkx6-2
GO:0031023	6,4,5	microtubule organizing center organization	12	0.0008	2	0.0063	0.0246197	E	Nde1,Brca1
GO:0060736	7,6,8,4	prostate gland growth	12	0.0008	2	0.0063	0.0246197	E	Sox9,Pten
GO:0048567	6,8,7,9,5	ectodermal gut morphogenesis	12	0.0008	2	0.0063	0.0246197	E	Gli2,Nckap1
GO:0042551	6,9,7,10,5	neuron maturation	12	0.0008	2	0.0063	0.0246197	E	Ret,Irx5
GO:0031111	8,9,6,7	negative regulation of microtubule polymerization or depolymerization	12	0.0008	2	0.0063	0.0246197	E	Mapt,Apc
GO:0045669	7,9,6,5,8,10	positive regulation of osteoblast differentiation	12	0.0008	2	0.0063	0.0246197	E	Wnt7b,Ctnnb1
GO:0050821	9,5,7,8,6	protein stabilization	12	0.0008	2	0.0063	0.0246197	E	Sox4,Nckap1
GO:0046847	6	filopodium assembly	12	0.0008	2	0.0063	0.0246197	E	Ttyh1,Cdc42
GO:0007439	6,7	ectodermal gut development	12	0.0008	2	0.0063	0.0246197	E	Gli2,Nckap1
GO:0014013	8,7,9,6	regulation of gliogenesis	12	0.0008	2	0.0063	0.0246197	E	Id4,Nkx6-2
GO:0043069	7,6,5,4	negative regulation of programmed cell death	214	0.0146	9	0.0285	0.0247966	E	Cited2,Apc,Grin1,Atf5,Pax2,Adnp,Casp3,Pten,Rhoa
GO:0002682	4,3	regulation of immune system process	287	0.0196	11	0.0348	0.0250882	E	Ldb1,Plcg1,Apc,Hspd1,Hmgb1,Hmgb3,Casp3,Cadm1,Id2,Ctnnb1,Chrnb2
GO:0060548	6,4,5	negative regulation of cell death	215	0.0147	9	0.0285	0.02533	E	Cited2,Apc,Grin1,Atf5,Pax2,Adnp,Casp3,Pten,Rhoa
GO:0042303	3	molting cycle	56	0.0038	4	0.0127	0.0253747	E	Apc,Foxq1,Ngfr,Sox9
GO:0042633	4	hair cycle	56	0.0038	4	0.0127	0.0253747	E	Apc,Foxq1,Ngfr,Sox9
GO:0043242	6,7,4,5	negative regulation of protein complex disassembly	32	0.0022	3	0.0095	0.0263047	E	Mapt,Apc,Evl
GO:0030111	7,8,6	regulation of Wnt receptor signaling pathway	32	0.0022	3	0.0095	0.0263047	E	Sox4,Apc,Hhex
GO:0016569	7	covalent chromatin modification	57	0.0039	4	0.0127	0.0267067	E	Eed,Pax5,Dnmt3a,Smarca4
GO:0031401	8,9,6,7	positive regulation of protein modification process	57	0.0039	4	0.0127	0.0267067	E	Smad4,Acvr2a,Bmpr2,Hmgb1
GO:0006873	7,5	cellular ion homeostasis	218	0.0149	9	0.0285	0.026967	E	Pou3f1,Chrna4,Grin1,Pex5l,Grik5,Egr2,Grik3,Nkx6-2,Chrnb2
GO:0008219	3	cell death	773	0.0527	23	0.0728	0.0270742	E	Dcc,Cited2,Apc,Grin1,Brca1,Ngfr,E2f1,Tfdp1,Peg10,Gatad2a,Sox9,Atf5,Id1,Pax2,Adnp,Casp3,Cadm1,E2f2,Gas1,Ctnnb1,Pten,Ascl1,Rhoa
GO:0007166	6,5	cell surface receptor linked signal transduction	2452	0.1673	61	0.193	0.0273914	E	Ldb1,Ret,Wnt7a,Onecut2,Smad4,Gabbr1,Ddr1,Cited2,Grm4,Plcg1,L1cam,Csnk1d,Acvr2a,Csnk2a1,Sox4,Plxna2,Bmpr2,Onecut1,Scg5,Apc,Grin1,Ngfr,Gli1,Ednrb,Frat1,Hhex,Dll1,Cxxc4,Gprc5b,Cnr1,Celsr3,Neurod4,Apc2,Mib1,Epha4,Pak1,Id1,Ptch1,Wnt7b,Adcyap1,Pax6,Csnk1g2,Zic1,Ephb1,Tle1,Pnoc,Gli2,Csnk2b,Epha5,Gas1,Ctnnb1,Dvl3,Bcl9,Ascl1,Ncam1,Csnk1e,Sstr2,Peg12,Rhoa,Dner,Rapgef1
GO:0051050	5,6,4,3	positive regulation of transport	86	0.0059	5	0.0158	0.0275174	E	Smad4,Nnat,Mib1,Prkaca,Chrnb2
GO:0032270	7,8,5,6	positive regulation of cellular protein metabolic process	86	0.0059	5	0.0158	0.0275174	E	Smad4,Acvr2a,Bmpr2,Apc,Hmgb1
GO:0048839	4,7,8	inner ear development	86	0.0059	5	0.0158	0.0275174	E	Dll1,Pax2,Gbx2,Neurog1,Pou3f4
GO:0019725	5,3	cellular homeostasis	293	0.02	11	0.0348	0.0278071	E	Pou3f1,Chrna4,E2f4,Apc,Grin1,Pex5l,Grik5,Egr2,Grik3,Nkx6-2,Chrnb2
GO:0043414	6	biopolymer methylation	58	0.004	4	0.0127	0.0280721	E	Dnmt1,Eed,Pax5,Dnmt3a
GO:0008366	12,8,10,4,7	axon ensheathment	33	0.0023	3	0.0095	0.028316	E	Pou3f1,Egr2,Nkx6-2
GO:0007272	11,7,9,3,6	ensheathment of neurons	33	0.0023	3	0.0095	0.028316	E	Pou3f1,Egr2,Nkx6-2
GO:0007019	8,7,6	microtubule depolymerization	13	0.0009	2	0.0063	0.0284722	E	Mapt,Apc
GO:0050795	5,4	regulation of behavior	13	0.0009	2	0.0063	0.0284722	E	Hmgb1,Chrnb2
GO:0048284	4	organelle fusion	13	0.0009	2	0.0063	0.0284722	E	Grik5,Rab3a
GO:0021871	5,7,8,9,6	forebrain regionalization	13	0.0009	2	0.0063	0.0284722	E	Lhx1,Pax6
GO:0030035	5	microspike assembly	13	0.0009	2	0.0063	0.0284722	E	Ttyh1,Cdc42
GO:0010948	6,7,5,4	negative regulation of cell cycle process	13	0.0009	2	0.0063	0.0284722	E	Apc,Gas1
GO:0016265	2	death	782	0.0533	23	0.0728	0.0292732	E	Dcc,Cited2,Apc,Grin1,Brca1,Ngfr,E2f1,Tfdp1,Peg10,Gatad2a,Sox9,Atf5,Id1,Pax2,Adnp,Casp3,Cadm1,E2f2,Gas1,Ctnnb1,Pten,Ascl1,Rhoa
GO:0045765	5,6,7,8,9,10,4	regulation of angiogenesis	34	0.0023	3	0.0095	0.0303917	E	Hhex,Gata2,Id1
GO:0001707	5,7,8,9,6	mesoderm formation	34	0.0023	3	0.0095	0.0303917	E	Bmpr2,Prkaca,Nckap1
GO:0007270	6,7	nerve-nerve synaptic transmission	34	0.0023	3	0.0095	0.0303917	E	Grin1,Grik5,Chrnb2
GO:0060537	6,7,5	muscle tissue development	154	0.0105	7	0.0222	0.0308402	E	Prox1,Pak1,Sox15,Rara,Pten,Rhoa,Dner
GO:0055082	6,4	cellular chemical homeostasis	225	0.0153	9	0.0285	0.0309968	E	Pou3f1,Chrna4,Grin1,Pex5l,Grik5,Egr2,Grik3,Nkx6-2,Chrnb2
GO:0043576	5,4	regulation of respiratory gaseous exchange	14	0.001	2	0.0063	0.0325054	E	Grin1,Pbx3
GO:0048169	10,11,9	regulation of long-term neuronal synaptic plasticity	14	0.001	2	0.0063	0.0325054	E	Dlg4,Grin1
GO:0016079	6,7,8,9,5	synaptic vesicle exocytosis	14	0.001	2	0.0063	0.0325054	E	Grik5,Rab3a
GO:0010970	7,5,6	microtubule-based transport	14	0.001	2	0.0063	0.0325054	E	Nde1,Hap1
GO:0060042	8,5,9,10,7,4	retina morphogenesis in camera-type eye	14	0.001	2	0.0063	0.0325054	E	Bhlhe22,Irx5
GO:0007585	3	respiratory gaseous exchange	35	0.0024	3	0.0095	0.0325295	E	Grin1,Pbx3,Rab3a
GO:0048332	7,6,8,5	mesoderm morphogenesis	35	0.0024	3	0.0095	0.0325295	E	Bmpr2,Prkaca,Nckap1
GO:0016050	4	vesicle organization	35	0.0024	3	0.0095	0.0325295	E	Dlg4,Grik5,Rab3a
GO:0008584	6,7,8	male gonad development	35	0.0024	3	0.0095	0.0325295	E	Lhx9,Acvr2a,Sox9
GO:0007431	6,7	salivary gland development	35	0.0024	3	0.0095	0.0325295	E	Sema3a,Pax6,Plxna1
GO:0051649	4,3	establishment of localization in cell	626	0.0427	19	0.0601	0.0326748	E	Mybbp1a,Wnt7a,Nde1,Smad4,Chrna4,Pou2f2,Nnat,Scg5,Sncg,Grik5,Hap1,Copg2,Rab3a,Prkaca,Cdc42,Stx1a,Evl,Chrnb2,Apba1
GO:0015837	4,5	amine transport	91	0.0062	5	0.0158	0.0329872	E	Chrna4,Sncg,Pdpn,Chrnb2,Apba1
GO:0048705	6,7,5	skeletal system morphogenesis	123	0.0084	6	0.019	0.0330093	E	Wnt7a,Hoxb2,Sox9,Hoxa2,Gas1,Col1a1
GO:0007010	4	cytoskeleton organization	305	0.0208	11	0.0348	0.0336756	E	Daam2,Mapt,Nde1,Prox1,Apc,Brca1,Evl,Cttnbp2,Nckap1,Rhoa,Abl1
GO:0043523	8,7	regulation of neuron apoptosis	62	0.0042	4	0.0127	0.0338547	E	Grin1,Adnp,Ascl1,Rhoa
GO:0006468	9,7,8	protein amino acid phosphorylation	674	0.046	20	0.0633	0.0344635	E	Ret,Smad4,Ddr1,Csnk1d,Acvr2a,Csnk2a1,Bmpr2,Hmgb1,Mapk10,Prkaca,Epha4,Pak1,Trim24,Csnk1g2,Ephb1,Limk1,Epha5,Lmtk3,Csnk1e,Abl1
GO:0030509	9,8	BMP signaling pathway	36	0.0025	3	0.0095	0.0347272	E	Acvr2a,Bmpr2,Id1
GO:0051247	7,6,5	positive regulation of protein metabolic process	93	0.0063	5	0.0158	0.0353077	E	Smad4,Acvr2a,Bmpr2,Apc,Hmgb1
GO:0008344	4,5	adult locomotory behavior	63	0.0043	4	0.0127	0.0353773	E	Grin1,Sncg,Pbx3,Epha4
GO:0006325	5	establishment or maintenance of chromatin architecture	310	0.0211	11	0.0348	0.036278	E	Mta2,Rere,Eed,Myst2,Aebp2,Kdm5b,Pax5,Whsc1,Dnmt3a,Smarca4,Bcor
GO:0050850	8,9,10,7,6	positive regulation of calcium-mediated signaling	15	0.001	2	0.0063	0.0367021	E	L1cam,Ncam1
GO:0007274	6,7	neuromuscular synaptic transmission	15	0.001	2	0.0063	0.0367021	E	Rab3a,Chrnb2
GO:0051350	6	negative regulation of lyase activity	15	0.001	2	0.0063	0.0367021	E	Gabbr1,Sstr2
GO:0031110	8,7,6	regulation of microtubule polymerization or depolymerization	15	0.001	2	0.0063	0.0367021	E	Mapt,Apc
GO:0042474	7,5,8,9,6,4	middle ear morphogenesis	15	0.001	2	0.0063	0.0367021	E	Hoxa2,Gas1
GO:0050848	7,9,6,8	regulation of calcium-mediated signaling	15	0.001	2	0.0063	0.0367021	E	L1cam,Ncam1
GO:0002027	7,4,6,8	regulation of heart rate	15	0.001	2	0.0063	0.0367021	E	Sema3a,Irx5
GO:0031280	10,11,6,9,12	negative regulation of cyclase activity	15	0.001	2	0.0063	0.0367021	E	Gabbr1,Sstr2
GO:0060749	4,7,8	mammary gland alveolus development	15	0.001	2	0.0063	0.0367021	E	Ddr1,Phb2
GO:0007194	11,12,7,10,13	negative regulation of adenylate cyclase activity	15	0.001	2	0.0063	0.0367021	E	Gabbr1,Sstr2
GO:0019228	10,6,8	regulation of action potential in neuron	37	0.0025	3	0.0095	0.0369824	E	Pou3f1,Egr2,Nkx6-2
GO:0051261	7,6	protein depolymerization	37	0.0025	3	0.0095	0.0369824	E	Mapt,Apc,Evl
GO:0044092	4	negative regulation of molecular function	95	0.0065	5	0.0158	0.0377	E	Zfp462,Gabbr1,Nos1,Casp3,Sstr2
GO:0016310	6	phosphorylation	816	0.0557	23	0.0728	0.0382004	E	Ret,Smad4,Ddr1,Csnk1d,Acvr2a,Csnk2a1,Bmpr2,Hmgb1,Mapk10,Prkaca,Epha4,Pak1,Cdc42,Trim24,Casp3,Csnk1g2,Ephb1,Vav2,Limk1,Epha5,Lmtk3,Csnk1e,Abl1
GO:0032259	5	methylation	65	0.0044	4	0.0127	0.0385095	E	Dnmt1,Eed,Pax5,Dnmt3a
GO:0006915	5	apoptosis	731	0.0499	21	0.0665	0.0387203	E	Dcc,Cited2,Apc,Grin1,Brca1,Ngfr,E2f1,Tfdp1,Peg10,Sox9,Atf5,Id1,Adnp,Casp3,Cadm1,E2f2,Gas1,Ctnnb1,Pten,Ascl1,Rhoa
GO:0001756	6,7	somitogenesis	38	0.0026	3	0.0095	0.0392928	E	Dll1,Mib1,Nckap1
GO:0043244	5,6,4	regulation of protein complex disassembly	38	0.0026	3	0.0095	0.0392928	E	Mapt,Apc,Evl
GO:0042472	7,5,8,9,6,4	inner ear morphogenesis	66	0.0045	4	0.0127	0.0401176	E	Dll1,Pax2,Gbx2,Neurog1
GO:0042221	3	response to chemical stimulus	695	0.0474	20	0.0633	0.040962	E	Ddr1,Chrna4,Nnat,Dlg4,Nos1,Accn2,Sema3f,Grin1,Hmgb1,Mest,Sema3a,Plxna3,Id1,Robo1,Robo2,Arnt,Trim24,Id2,Chrnb2,Arnt2
GO:0043067	6,5	regulation of programmed cell death	482	0.0329	15	0.0475	0.0409733	E	Cited2,Apc,Grin1,Brca1,Ngfr,Sox9,Atf5,Pax2,Adnp,Casp3,Cadm1,Gas1,Pten,Ascl1,Rhoa
GO:0030032	5	lamellipodium assembly	16	0.0011	2	0.0063	0.0410459	E	Vav2,Nckap1
GO:0003016	4	respiratory system process	16	0.0011	2	0.0063	0.0410459	E	Pbx3,Rab3a
GO:0035249	7,8	synaptic transmission, glutamatergic	16	0.0011	2	0.0063	0.0410459	E	Grin1,Grik5
GO:0006342	10,9,11,8,4,7	chromatin silencing	16	0.0011	2	0.0063	0.0410459	E	Dnmt3a,Smarca4
GO:0010553	11,10,12,9,8	negative regulation of specific transcription from RNA polymerase II promoter	16	0.0011	2	0.0063	0.0410459	E	Hhex,Bcor
GO:0050869	9,8,7,6	negative regulation of B cell activation	16	0.0011	2	0.0063	0.0410459	E	Hmgb3,Casp3
GO:0010862	10,11,9,12,8	positive regulation of pathway-restricted SMAD protein phosphorylation	2	0.0001	1	0.0032	0.0421869	E	Smad4
GO:0007494	6,7	midgut development	2	0.0001	1	0.0032	0.0421869	E	Ednrb
GO:0010770	6,8,7,4,5,9	positive regulation of cell morphogenesis involved in differentiation	2	0.0001	1	0.0032	0.0421869	E	Smad4
GO:0015884	5,6	folic acid transport	2	0.0001	1	0.0032	0.0421869	E	Pdpn
GO:0042749	5,6,4,8,7	regulation of circadian sleep/wake cycle	2	0.0001	1	0.0032	0.0421869	E	Chrnb2
GO:0021562	6,8	vestibulocochlear nerve development	2	0.0001	1	0.0032	0.0421869	E	Chrnb2
GO:0051988	8,6,7,10,9,5	regulation of attachment of spindle microtubules to kinetochore	2	0.0001	1	0.0032	0.0421869	E	Apc
GO:0042483	6,7,8,9,4,5	negative regulation of odontogenesis	2	0.0001	1	0.0032	0.0421869	E	Apc
GO:0018119	10,9	peptidyl-cysteine S-nitrosylation	2	0.0001	1	0.0032	0.0421869	E	Nos1
GO:0051496	6,7,9,10,8	positive regulation of stress fiber formation	2	0.0001	1	0.0032	0.0421869	E	Rhoa
GO:0045578	10,8,9,7,6,11,12	negative regulation of B cell differentiation	2	0.0001	1	0.0032	0.0421869	E	Hmgb3
GO:0010633	8,7,6,9	negative regulation of epithelial cell migration	2	0.0001	1	0.0032	0.0421869	E	Sema3a
GO:0021626	6,7,4	central nervous system maturation	2	0.0001	1	0.0032	0.0421869	E	Grin1
GO:0021775	9,8,11,12,7,10	smoothened signaling pathway involved in ventral spinal cord interneuron specification	2	0.0001	1	0.0032	0.0421869	E	Gli2
GO:0051602	4	response to electrical stimulus	2	0.0001	1	0.0032	0.0421869	E	Rab3a
GO:0007354	8,7,9,10	zygotic determination of anterior/posterior axis, embryo	2	0.0001	1	0.0032	0.0421869	E	Nckap1
GO:0021776	9,8,11,10,12,7	smoothened signaling pathway involved in spinal cord motor neuron cell fate specification	2	0.0001	1	0.0032	0.0421869	E	Gli2
GO:0050802	6,8,7	circadian sleep/wake cycle, sleep	2	0.0001	1	0.0032	0.0421869	E	Chrnb2
GO:0021869	4,5,6,8,9,10	forebrain ventricular zone progenitor cell division	2	0.0001	1	0.0032	0.0421869	E	Pou3f3
GO:0035117	9,8	embryonic arm morphogenesis	2	0.0001	1	0.0032	0.0421869	E	Ctnnb1
GO:0051016	11,12,10,9,13,8,7	barbed-end actin filament capping	2	0.0001	1	0.0032	0.0421869	E	Evl
GO:0060166	4,7,8	olfactory pit development	2	0.0001	1	0.0032	0.0421869	E	Ascl1
GO:0021794	5,6,8,9,10,4	thalamus development	2	0.0001	1	0.0032	0.0421869	E	Chrnb2
GO:0046827	8,7,9,10,11,6,5	positive regulation of protein export from nucleus	2	0.0001	1	0.0032	0.0421869	E	Prkaca
GO:0032226	9,10,8,7	positive regulation of synaptic transmission, dopaminergic	2	0.0001	1	0.0032	0.0421869	E	Chrnb2
GO:0045187	6,7,5,9,8	regulation of circadian sleep/wake cycle, sleep	2	0.0001	1	0.0032	0.0421869	E	Chrnb2
GO:0045683	6,8,9,7,10,4,5	negative regulation of epidermis development	2	0.0001	1	0.0032	0.0421869	E	Ngfr
GO:0045608	9,11,10,12,13,8,7	negative regulation of auditory receptor cell differentiation	2	0.0001	1	0.0032	0.0421869	E	Dll1
GO:0060214	4,6,7,5	endocardium formation	2	0.0001	1	0.0032	0.0421869	E	Prox1
GO:0007542	5,6,7	primary sex determination, germ-line	2	0.0001	1	0.0032	0.0421869	E	Sox9
GO:0001886	6,7,8	endothelial cell morphogenesis	2	0.0001	1	0.0032	0.0421869	E	Id1
GO:0033603	7,8,9,5,6,10,11	positive regulation of dopamine secretion	2	0.0001	1	0.0032	0.0421869	E	Chrnb2
GO:0007509	6,7,8,9,10	mesoderm migration	2	0.0001	1	0.0032	0.0421869	E	Nckap1
GO:0018992	4,5,6	germ-line sex determination	2	0.0001	1	0.0032	0.0421869	E	Sox9
GO:0033280	6,8	response to vitamin D	2	0.0001	1	0.0032	0.0421869	E	Trim24
GO:0060426	6,7,8	lung vasculature development	2	0.0001	1	0.0032	0.0421869	E	Id1
GO:0042488	7,8,9,10,5,6	positive regulation of odontogenesis of dentine-containing tooth	2	0.0001	1	0.0032	0.0421869	E	Ngfr
GO:0022410	5,7,6	circadian sleep/wake cycle process	2	0.0001	1	0.0032	0.0421869	E	Chrnb2
GO:0060163	9,10,7,6,5,11	subpallium neuron fate commitment	2	0.0001	1	0.0032	0.0421869	E	Ascl1
GO:0032481	7,5,6	positive regulation of type I interferon production	2	0.0001	1	0.0032	0.0421869	E	Hspd1
GO:0060516	7,8,9,10,6	primary prostatic bud elongation	2	0.0001	1	0.0032	0.0421869	E	Sox9
GO:0045819	8,7,9,10,6,11,5	positive regulation of glycogen catabolic process	2	0.0001	1	0.0032	0.0421869	E	Hmgb1
GO:0021506	9,8,11,10,7,12,14,13,15,6	anterior neuropore closure	2	0.0001	1	0.0032	0.0421869	E	Gatad2a
GO:0021995	8,7,10,9,11,13,12,14,6	neuropore closure	2	0.0001	1	0.0032	0.0421869	E	Gatad2a
GO:0007096	8,7,9,10,6,5	regulation of exit from mitosis	2	0.0001	1	0.0032	0.0421869	E	Neurog1
GO:0048712	11,10,9,12,7,8	negative regulation of astrocyte differentiation	2	0.0001	1	0.0032	0.0421869	E	Id4
GO:0046619	5,7,8,9,10,6	optic placode formation involved in camera-type eye	2	0.0001	1	0.0032	0.0421869	E	Prox1
GO:0007538	4,5,6	primary sex determination	2	0.0001	1	0.0032	0.0421869	E	Sox9
GO:0060231	6,7,8,10,9,11	mesenchymal to epithelial transition	2	0.0001	1	0.0032	0.0421869	E	Pax2
GO:0005981	8,7,9,10,6	regulation of glycogen catabolic process	2	0.0001	1	0.0032	0.0421869	E	Hmgb1
GO:0030219	6,8,9,7	megakaryocyte differentiation	2	0.0001	1	0.0032	0.0421869	E	Sp3
GO:0021985	6,7,4,9,10,11,8	neurohypophysis development	2	0.0001	1	0.0032	0.0421869	E	Otp
GO:0000083	10,9,6,5,7,8,4,11	regulation of transcription of G1/S-phase of mitotic cell cycle	2	0.0001	1	0.0032	0.0421869	E	E2f4
GO:0010718	7,9,8,6,5,10,11,12	positive regulation of epithelial to mesenchymal transition	2	0.0001	1	0.0032	0.0421869	E	Smad4
GO:0042482	6,7,8,9,4,5	positive regulation of odontogenesis	2	0.0001	1	0.0032	0.0421869	E	Ngfr
GO:0051799	7,6,9,10,8,11,5,4	negative regulation of hair follicle development	2	0.0001	1	0.0032	0.0421869	E	Ngfr
GO:0008078	7,8,6,9,10,11,5	mesodermal cell migration	2	0.0001	1	0.0032	0.0421869	E	Nckap1
GO:0030948	8,10,11,7,6,9	negative regulation of vascular endothelial growth factor receptor signaling pathway	2	0.0001	1	0.0032	0.0421869	E	Hhex
GO:0048867	7,6,5	stem cell fate determination	2	0.0001	1	0.0032	0.0421869	E	Ascl1
GO:0060346	5,7,8,6	bone trabecula formation	2	0.0001	1	0.0032	0.0421869	E	Col1a1
GO:0060393	8,9,10,11,7	regulation of pathway-restricted SMAD protein phosphorylation	2	0.0001	1	0.0032	0.0421869	E	Smad4
GO:0048627	8,5,9,6,7,11,10,12	myoblast development	2	0.0001	1	0.0032	0.0421869	E	Sox15
GO:0031670	6,5,7	cellular response to nutrient	2	0.0001	1	0.0032	0.0421869	E	Trim24
GO:0040037	8,10,11,7,6,9	negative regulation of fibroblast growth factor receptor signaling pathway	2	0.0001	1	0.0032	0.0421869	E	Ngfr
GO:0060179	5,6	male mating behavior	2	0.0001	1	0.0032	0.0421869	E	Grin1
GO:0042249	7,10,9,11,6,8	establishment of polarity of embryonic epithelium	2	0.0001	1	0.0032	0.0421869	E	Foxf2
GO:0010632	7,6,8,5	regulation of epithelial cell migration	2	0.0001	1	0.0032	0.0421869	E	Sema3a
GO:0031061	8,10,11,9,6,7,12,13	negative regulation of histone methylation	2	0.0001	1	0.0032	0.0421869	E	Pax5
GO:0043084	5,4,6	penile erection	2	0.0001	1	0.0032	0.0421869	E	Acvr2a
GO:0045632	8,10,9,11,7,6	negative regulation of mechanoreceptor differentiation	2	0.0001	1	0.0032	0.0421869	E	Dll1
GO:0001743	4,6,5	optic placode formation	2	0.0001	1	0.0032	0.0421869	E	Prox1
GO:0033605	6,7,8,4,5,9,10	positive regulation of catecholamine secretion	2	0.0001	1	0.0032	0.0421869	E	Chrnb2
GO:0030240	7,9,6,8,10,12,13,11	muscle thin filament assembly	2	0.0001	1	0.0032	0.0421869	E	Prox1
GO:0032233	5,6,8,9,7	positive regulation of actin filament bundle formation	2	0.0001	1	0.0032	0.0421869	E	Rhoa
GO:0001946	5,7,8,4	lymphangiogenesis	2	0.0001	1	0.0032	0.0421869	E	Pdpn
GO:0046855	7,6,8	inositol phosphate dephosphorylation	2	0.0001	1	0.0032	0.0421869	E	Pten
GO:0035140	8,7	arm morphogenesis	2	0.0001	1	0.0032	0.0421869	E	Ctnnb1
GO:0009082	7,8	branched chain family amino acid biosynthetic process	2	0.0001	1	0.0032	0.0421869	E	Bcat1
GO:0021578	5,7,8,9,4	hindbrain maturation	2	0.0001	1	0.0032	0.0421869	E	Grin1
GO:0043589	8,7,9,10,6	skin morphogenesis	2	0.0001	1	0.0032	0.0421869	E	Wnt7a
GO:0033147	9,10,11,8,7	negative regulation of estrogen receptor signaling pathway	2	0.0001	1	0.0032	0.0421869	E	Phb2
GO:0019100	5,6,7,8	male germ-line sex determination	2	0.0001	1	0.0032	0.0421869	E	Sox9
GO:0001705	5,7,8,6	ectoderm formation	2	0.0001	1	0.0032	0.0421869	E	Lhx1
GO:0050999	7	regulation of nitric-oxide synthase activity	2	0.0001	1	0.0032	0.0421869	E	Acvr2a
GO:0046838	5,7,6	phosphorylated carbohydrate dephosphorylation	2	0.0001	1	0.0032	0.0421869	E	Pten
GO:0010941	5,4	regulation of cell death	485	0.0331	15	0.0475	0.0422238	E	Cited2,Apc,Grin1,Brca1,Ngfr,Sox9,Atf5,Pax2,Adnp,Casp3,Cadm1,Gas1,Pten,Ascl1,Rhoa
GO:0051704	2	multi-organism process	323	0.022	11	0.0348	0.0434223	E	Pvrl1,Nhlh2,Ddr1,Cited2,Acvr2a,Grin1,Cebpe,Sp3,Npas3,Cotl1,Chrnb2
GO:0030217	7,9,10,8,6	T cell differentiation	100	0.0068	5	0.0158	0.0439748	E	Sox4,Apc,Nkx2-3,Sp3,Ctnnb1
GO:0045785	4,5,6	positive regulation of cell adhesion	40	0.0027	3	0.0095	0.0440694	E	Cited2,L1cam,Apc
GO:0060571	8,7,9,6	morphogenesis of an epithelial fold	17	0.0012	2	0.0063	0.0455211	E	Gatad2a,Gli2
GO:0051924	8,7,9	regulation of calcium ion transport	17	0.0012	2	0.0063	0.0455211	E	Nos1,Cacna2d1
GO:0045670	8,7,10,11,9,6	regulation of osteoclast differentiation	17	0.0012	2	0.0063	0.0455211	E	Apc,Ctnnb1
GO:0031109	6,5	microtubule polymerization or depolymerization	17	0.0012	2	0.0063	0.0455211	E	Mapt,Apc
GO:0006306	8,7,9	DNA methylation	17	0.0012	2	0.0063	0.0455211	E	Dnmt1,Dnmt3a
GO:0006305	8,7	DNA alkylation	17	0.0012	2	0.0063	0.0455211	E	Dnmt1,Dnmt3a
GO:0043066	8,7,6,5	negative regulation of apoptosis	209	0.0143	8	0.0253	0.0456946	E	Cited2,Apc,Grin1,Atf5,Adnp,Casp3,Pten,Rhoa
GO:0022411	3	cellular component disassembly	70	0.0048	4	0.0127	0.0468102	E	Mapt,Apc,Casp3,Evl
GO:0030036	5,4	actin cytoskeleton organization	174	0.0119	7	0.0222	0.0478796	E	Daam2,Prox1,Evl,Cttnbp2,Nckap1,Rhoa,Abl1
GO:0043065	8,6,7	positive regulation of apoptosis	213	0.0145	8	0.0253	0.0489124	E	Apc,Grin1,Brca1,Ngfr,Casp3,Cadm1,Pten,Ascl1
GO:0051494	7,5,6	negative regulation of cytoskeleton organization	42	0.0029	3	0.0095	0.0490368	E	Mapt,Apc,Evl
GO:0045814	8,6,7	negative regulation of gene expression, epigenetic	18	0.0012	2	0.0063	0.050113	E	Dnmt3a,Smarca4
GO:0006304	7,6	DNA modification	18	0.0012	2	0.0063	0.050113	E	Dnmt1,Dnmt3a
GO:0007162	4,5,6	negative regulation of cell adhesion	18	0.0012	2	0.0063	0.050113	E	Pten,Col1a1
GO:0060350	6,8,9,5,7	endochondral bone morphogenesis	18	0.0012	2	0.0063	0.050113	E	Sox9,Col1a1
GO:0032582	10,9,11,8,7	negative regulation of gene-specific transcription	18	0.0012	2	0.0063	0.050113	E	Hhex,Bcor
GO:0048168	9,10,8	regulation of neuronal synaptic plasticity	18	0.0012	2	0.0063	0.050113	E	Dlg4,Grin1
GO:0055007	6,7,9,8,10	cardiac muscle cell differentiation	18	0.0012	2	0.0063	0.050113	E	Prox1,Rara
GO:0043068	7,5,6	positive regulation of programmed cell death	215	0.0147	8	0.0253	0.0505491	E	Apc,Grin1,Brca1,Ngfr,Casp3,Cadm1,Pten,Ascl1
GO:0010942	6,4,5	positive regulation of cell death	216	0.0147	8	0.0253	0.0513739	E	Apc,Grin1,Brca1,Ngfr,Casp3,Cadm1,Pten,Ascl1
GO:0016458	8,3,6,7	gene silencing	43	0.0029	3	0.0095	0.0515858	E	Dnmt1,Dnmt3a,Smarca4
GO:0043524	9,8,7,6	negative regulation of neuron apoptosis	43	0.0029	3	0.0095	0.0515858	E	Grin1,Adnp,Rhoa
GO:0042110	6,5	T cell activation	178	0.0121	7	0.0222	0.0516405	E	Sox4,Apc,Hspd1,Nkx2-3,Sp3,Casp3,Ctnnb1
GO:0007165	5,4	signal transduction	3499	0.2387	76	0.2405	0.0528711	E	Ldb1,Ret,Wnt7a,Onecut2,Smad4,Gabbr1,Ddr1,Cited2,Grm4,Plcg1,L1cam,Csnk1d,Acvr2a,Csnk2a1,Sox4,Mfap4,Plxna2,Bmpr2,Onecut1,Scg5,Apc,Grin1,Brca1,Ngfr,Gli1,Ednrb,Frat1,Rab3a,Hhex,Dll1,Cxxc4,Gprc5b,Phb2,Cnr1,Mapk10,Celsr3,Neurod4,Apc2,Mib1,Pdpn,Epha4,Pak1,Id1,Ptch1,Wnt7b,Cdc42,Adcyap1,Arnt,Pax6,Trim24,Csnk1g2,Npas3,Zic1,Ephb1,Tle1,Pnoc,Vav2,Gli2,Csnk2b,Epha5,Gas1,Ctnnb1,Dvl3,Pten,Bcl9,Ascl1,Dcx,Ncam1,Cs…
GO:0051276	4	chromosome organization	382	0.0261	12	0.038	0.0534426	E	Mta2,Rere,Apc,Eed,Myst2,Aebp2,Kdm5b,Pax5,Whsc1,Dnmt3a,Smarca4,Bcor
GO:0007368	7,6	determination of left/right symmetry	44	0.003	3	0.0095	0.0541748	E	Cited2,Acvr2a,Dll1
GO:0035115	8,7	embryonic forelimb morphogenesis	19	0.0013	2	0.0063	0.0548075	E	Wnt7a,Ctnnb1
GO:0008045	8,10,9,5,13,11,14,12,6	motor axon guidance	19	0.0013	2	0.0063	0.0548075	E	Hoxa2,Egr2
GO:0048535	6,7,5	lymph node development	19	0.0013	2	0.0063	0.0548075	E	Nkx2-3,Id2
GO:0060079	10,7,8	regulation of excitatory postsynaptic membrane potential	19	0.0013	2	0.0063	0.0548075	E	Grin1,Grik5
GO:0051222	6,8,7,5,4	positive regulation of protein transport	19	0.0013	2	0.0063	0.0548075	E	Smad4,Prkaca
GO:0033157	7,8,6	regulation of intracellular protein transport	19	0.0013	2	0.0063	0.0548075	E	Smad4,Prkaca
GO:0048701	7,8,9,6	embryonic cranial skeleton morphogenesis	19	0.0013	2	0.0063	0.0548075	E	Hoxa2,Gas1
GO:0031069	5,8,7,9,10,4,6	hair follicle morphogenesis	19	0.0013	2	0.0063	0.0548075	E	Foxq1,Ngfr
GO:0030512	8,10,11,7,6,9	negative regulation of transforming growth factor beta receptor signaling pathway	19	0.0013	2	0.0063	0.0548075	E	Onecut2,Onecut1
GO:0009799	5,4	determination of symmetry	45	0.0031	3	0.0095	0.0568013	E	Cited2,Acvr2a,Dll1
GO:0009855	6,5	determination of bilateral symmetry	45	0.0031	3	0.0095	0.0568013	E	Cited2,Acvr2a,Dll1
GO:0042981	7,6	regulation of apoptosis	475	0.0324	14	0.0443	0.0569988	E	Cited2,Apc,Grin1,Brca1,Ngfr,Sox9,Atf5,Adnp,Casp3,Cadm1,Gas1,Pten,Ascl1,Rhoa
GO:0010324	4	membrane invagination	184	0.0126	7	0.0222	0.0574477	E	Dlg4,Sorl1,Clcn5,Rab3a,Gata2,Mib1,Cebpe
GO:0006897	5,4,6	endocytosis	184	0.0126	7	0.0222	0.0574477	E	Dlg4,Sorl1,Clcn5,Rab3a,Gata2,Mib1,Cebpe
GO:0006793	4	phosphorus metabolic process	938	0.064	24	0.0759	0.0593176	E	Ret,Smad4,Ddr1,Csnk1d,Acvr2a,Csnk2a1,Bmpr2,Hmgb1,Mapk10,Prkaca,Epha4,Pak1,Cdc42,Trim24,Casp3,Csnk1g2,Ephb1,Vav2,Limk1,Epha5,Lmtk3,Pten,Csnk1e,Abl1
GO:0006796	5	phosphate metabolic process	938	0.064	24	0.0759	0.0593176	E	Ret,Smad4,Ddr1,Csnk1d,Acvr2a,Csnk2a1,Bmpr2,Hmgb1,Mapk10,Prkaca,Epha4,Pak1,Cdc42,Trim24,Casp3,Csnk1g2,Ephb1,Vav2,Limk1,Epha5,Lmtk3,Pten,Csnk1e,Abl1
GO:0043086	5	negative regulation of catalytic activity	77	0.0053	4	0.0127	0.0593845	E	Gabbr1,Nos1,Casp3,Sstr2
GO:0007223	8,7	Wnt receptor signaling pathway, calcium modulating pathway	20	0.0014	2	0.0063	0.0595911	E	Wnt7a,Wnt7b
GO:0031346	6,4,5	positive regulation of cell projection organization	20	0.0014	2	0.0063	0.0595911	E	Apc,Limk1
GO:0010741	8,9,7,6	negative regulation of protein kinase cascade	20	0.0014	2	0.0063	0.0595911	E	Apc,Pten
GO:0060322	4	head development	20	0.0014	2	0.0063	0.0595911	E	Lhx1,Col1a1
GO:0030029	3	actin filament-based process	187	0.0128	7	0.0222	0.060414	E	Daam2,Prox1,Evl,Cttnbp2,Nckap1,Rhoa,Abl1
GO:0070307	5,6,10,11	lens fiber cell development	3	0.0002	1	0.0032	0.0619204	E	Prox1
GO:0042745	4,6,5	circadian sleep/wake cycle	3	0.0002	1	0.0032	0.0619204	E	Chrnb2
GO:0001757	7,6,8	somite specification	3	0.0002	1	0.0032	0.0619204	E	Dll1
GO:0021859	8,9,6	pyramidal neuron differentiation	3	0.0002	1	0.0032	0.0619204	E	Plxna3
GO:0051926	7,8,9,6,10,5	negative regulation of calcium ion transport	3	0.0002	1	0.0032	0.0619204	E	Nos1
GO:0048845	7,8,9,6	venous blood vessel morphogenesis	3	0.0002	1	0.0032	0.0619204	E	Prox1
GO:0021797	6,8,9,10,7	forebrain anterior/posterior pattern formation	3	0.0002	1	0.0032	0.0619204	E	Pax6
GO:0001711	6,5	endodermal cell fate commitment	3	0.0002	1	0.0032	0.0619204	E	Ctnnb1
GO:0046007	11,10,9,8	negative regulation of activated T cell proliferation	3	0.0002	1	0.0032	0.0619204	E	Casp3
GO:0010458	8,5,6,7,4	exit from mitosis	3	0.0002	1	0.0032	0.0619204	E	Neurog1
GO:0030502	7,9,8,10,5,6	negative regulation of bone mineralization	3	0.0002	1	0.0032	0.0619204	E	Sox9
GO:0060084	7,8,6	synaptic transmission involved in micturition	3	0.0002	1	0.0032	0.0619204	E	Chrnb2
GO:0042048	5	olfactory behavior	3	0.0002	1	0.0032	0.0619204	E	Grin1
GO:0007097	6,7,5	nuclear migration	3	0.0002	1	0.0032	0.0619204	E	Cdc42
GO:0045607	10,9,11,12,8,7	regulation of auditory receptor cell differentiation	3	0.0002	1	0.0032	0.0619204	E	Dll1
GO:0007220	8,7,9	Notch receptor processing	3	0.0002	1	0.0032	0.0619204	E	Dner
GO:0021990	4,6,9,8,11,10,12,5,7	neural plate formation	3	0.0002	1	0.0032	0.0619204	E	Gli2
GO:0021529	9,10,6,7,8	spinal cord oligodendrocyte cell differentiation	3	0.0002	1	0.0032	0.0619204	E	Ascl1
GO:0048865	6,5	stem cell fate commitment	3	0.0002	1	0.0032	0.0619204	E	Ascl1
GO:0031133	8,9,11,10,6,7,13,12,14	regulation of axon diameter	3	0.0002	1	0.0032	0.0619204	E	Wnt7a
GO:0021860	10,11,9,8,12,7	pyramidal neuron development	3	0.0002	1	0.0032	0.0619204	E	Plxna3
GO:0010454	7,6,5	negative regulation of cell fate commitment	3	0.0002	1	0.0032	0.0619204	E	Nkx6-2
GO:0051962	6,7,4,5	positive regulation of nervous system development	3	0.0002	1	0.0032	0.0619204	E	Wnt7a
GO:0045631	9,8,10,7	regulation of mechanoreceptor differentiation	3	0.0002	1	0.0032	0.0619204	E	Dll1
GO:0045749	8,7,9,10,6,5	negative regulation of S phase of mitotic cell cycle	3	0.0002	1	0.0032	0.0619204	E	Gas1
GO:0022010	14,10,7,8,11,12,6,9	myelination in the central nervous system	3	0.0002	1	0.0032	0.0619204	E	Nkx6-2
GO:0043267	7,8,9,6,10,5	negative regulation of potassium ion transport	3	0.0002	1	0.0032	0.0619204	E	Nos1
GO:0045010	7,6	actin nucleation	3	0.0002	1	0.0032	0.0619204	E	Evl
GO:0070168	6,7,8,9,4,5	negative regulation of biomineral formation	3	0.0002	1	0.0032	0.0619204	E	Sox9
GO:0031017	4,6,7	exocrine pancreas development	3	0.0002	1	0.0032	0.0619204	E	Sox4
GO:0044089	5,3,4	positive regulation of cellular component biogenesis	3	0.0002	1	0.0032	0.0619204	E	Wnt7a
GO:0051965	6,7,4,5,9,10,8	positive regulation of synaptogenesis	3	0.0002	1	0.0032	0.0619204	E	Wnt7a
GO:0021530	11,10,12,7,9,8	spinal cord oligodendrocyte cell fate specification	3	0.0002	1	0.0032	0.0619204	E	Ascl1
GO:0031116	9,10,8,7,6	positive regulation of microtubule polymerization	3	0.0002	1	0.0032	0.0619204	E	Apc
GO:0070309	6,7,8,9,10,11,12,5	lens fiber cell morphogenesis	3	0.0002	1	0.0032	0.0619204	E	Prox1
GO:0021979	5,6,7,9,10,11	hypothalamus cell differentiation	3	0.0002	1	0.0032	0.0619204	E	Otp
GO:0017014	9,8	protein amino acid nitrosylation	3	0.0002	1	0.0032	0.0619204	E	Nos1
GO:0032768	6	regulation of monooxygenase activity	3	0.0002	1	0.0032	0.0619204	E	Acvr2a
GO:0032536	5	regulation of cell projection size	3	0.0002	1	0.0032	0.0619204	E	Wnt7a
GO:0014866	6,8,7,9,11,12,10	skeletal myofibril assembly	3	0.0002	1	0.0032	0.0619204	E	Prox1
GO:0042421	8,9	norepinephrine biosynthetic process	3	0.0002	1	0.0032	0.0619204	E	Gata3
GO:0010631	6,7,5	epithelial cell migration	3	0.0002	1	0.0032	0.0619204	E	Sema3a
GO:0051983	5,4	regulation of chromosome segregation	3	0.0002	1	0.0032	0.0619204	E	Apc
GO:0032924	9,8	activin receptor signaling pathway	3	0.0002	1	0.0032	0.0619204	E	Acvr2a
GO:0008608	9,8,5,7	attachment of spindle microtubules to kinetochore	3	0.0002	1	0.0032	0.0619204	E	Apc
GO:0021570	6,8,5,9,10	rhombomere 4 development	3	0.0002	1	0.0032	0.0619204	E	Hoxb2
GO:0021555	5,8,7,10,4,11,9	midbrain-hindbrain boundary morphogenesis	3	0.0002	1	0.0032	0.0619204	E	Gbx2
GO:0033631	5	cell-cell adhesion mediated by integrin	3	0.0002	1	0.0032	0.0619204	E	L1cam
GO:0032291	13,9,11,5,8	ensheathment of axons in the central nervous system	3	0.0002	1	0.0032	0.0619204	E	Nkx6-2
GO:0010717	7,8,5,6,9,10,11,4	regulation of epithelial to mesenchymal transition	3	0.0002	1	0.0032	0.0619204	E	Smad4
GO:0034332	5	adherens junction organization	3	0.0002	1	0.0032	0.0619204	E	Cdc42
GO:0031112	8,9,7,6	positive regulation of microtubule polymerization or depolymerization	3	0.0002	1	0.0032	0.0619204	E	Apc
GO:0051781	6,4,5	positive regulation of cell division	3	0.0002	1	0.0032	0.0619204	E	Apc
GO:0051313	8,7,4,6	attachment of spindle microtubules to chromosome	3	0.0002	1	0.0032	0.0619204	E	Apc
GO:0033600	8,6,7,9,10,5	negative regulation of mammary gland epithelial cell proliferation	3	0.0002	1	0.0032	0.0619204	E	Phb2
GO:0046777	10,8,9	protein amino acid autophosphorylation	47	0.0032	3	0.0095	0.0621566	E	Csnk2a1,Prkaca,Trim24
GO:0046546	5,6,7	development of primary male sexual characteristics	47	0.0032	3	0.0095	0.0621566	E	Lhx9,Acvr2a,Sox9
GO:0048511	2	rhythmic process	79	0.0054	4	0.0127	0.0631415	E	Nhlh2,Egr2,Chrnb2,Csnk1e
GO:0043687	8,7	post-translational protein modification	1006	0.0686	25	0.0791	0.0643123	E	Ret,Smad4,Ddr1,Csnk1d,Acvr2a,Csnk2a1,Bmpr2,Nos1,Hmgb1,Mapk10,Eed,Mib1,Prkaca,Epha4,Pak1,Pax5,Trim24,Csnk1g2,Ephb1,Limk1,Epha5,Lmtk3,Pten,Csnk1e,Abl1
GO:0030518	8,7	steroid hormone receptor signaling pathway	21	0.0014	2	0.0063	0.0644511	E	Phb2,Rhoa
GO:0070507	7,6,5	regulation of microtubule cytoskeleton organization	21	0.0014	2	0.0063	0.0644511	E	Mapt,Apc
GO:0046822	7,8,6	regulation of nucleocytoplasmic transport	21	0.0014	2	0.0063	0.0644511	E	Smad4,Prkaca
GO:0035051	5,6,7	cardiac cell differentiation	21	0.0014	2	0.0063	0.0644511	E	Prox1,Rara
GO:0051171	5,4	regulation of nitrogen compound metabolic process	21	0.0014	2	0.0063	0.0644511	E	Apc,Chrnb2
GO:0016571	9,8,10,11	histone methylation	21	0.0014	2	0.0063	0.0644511	E	Eed,Pax5
GO:0007611	6,4	learning or memory	80	0.0055	4	0.0127	0.0650425	E	Grm4,Accn2,Grin1,Chrnb2
GO:0045761	10,11,6,9,12	regulation of adenylate cyclase activity	49	0.0033	3	0.0095	0.0676309	E	Gabbr1,Adcyap1,Sstr2
GO:0009791	4,3	post-embryonic development	82	0.0056	4	0.0127	0.0688842	E	Dlk1,Lhx1,Nkx2-3,Rab3a
GO:0021766	6,7,4,8,9,5,10,11	hippocampus development	22	0.0015	2	0.0063	0.0693754	E	Id4,Plxna3
GO:0002053	7,5,6	positive regulation of mesenchymal cell proliferation	22	0.0015	2	0.0063	0.0693754	E	Hmgb1,Gas1
GO:0030316	7,9,10,8	osteoclast differentiation	22	0.0015	2	0.0063	0.0693754	E	Apc,Ctnnb1
GO:0050864	8,7,6	regulation of B cell activation	50	0.0034	3	0.0095	0.0704064	E	Hmgb3,Casp3,Chrnb2
GO:0008015	5	blood circulation	119	0.0081	5	0.0158	0.0707594	E	Tbx20,E2f4,Sema3a,Ednrb,Irx5
GO:0003013	4	circulatory system process	119	0.0081	5	0.0158	0.0707594	E	Tbx20,E2f4,Sema3a,Ednrb,Irx5
GO:0043624	6,5	cellular protein complex disassembly	51	0.0035	3	0.0095	0.0732041	E	Mapt,Apc,Evl
GO:0051339	5	regulation of lyase activity	51	0.0035	3	0.0095	0.0732041	E	Gabbr1,Adcyap1,Sstr2
GO:0031279	9,10,5,8,11	regulation of cyclase activity	51	0.0035	3	0.0095	0.0732041	E	Gabbr1,Adcyap1,Sstr2
GO:0046661	4,5,6	male sex differentiation	51	0.0035	3	0.0095	0.0732041	E	Lhx9,Acvr2a,Sox9
GO:0048872	5	homeostasis of number of cells	121	0.0083	5	0.0158	0.0737588	E	Ldb1,Nkx2-3,Sp3,Casp3,Id2
GO:0016192	3,4,5	vesicle-mediated transport	419	0.0286	12	0.038	0.0741583	E	Dlg4,Sorl1,Grik5,Copg2,Clcn5,Rab3a,Gata2,Mib1,Cebpe,Cdc42,Stx1a,Ctnnb1
GO:0060349	5,7,8,4,6	bone morphogenesis	23	0.0016	2	0.0063	0.0743525	E	Sox9,Col1a1
GO:0060688	6,5,4	regulation of morphogenesis of a branching structure	23	0.0016	2	0.0063	0.0743525	E	Phb2,Etv5
GO:0010463	4	mesenchymal cell proliferation	23	0.0016	2	0.0063	0.0743525	E	Hmgb1,Gas1
GO:0017157	6,7,5,8	regulation of exocytosis	23	0.0016	2	0.0063	0.0743525	E	Grik5,Rab3a
GO:0010464	6,5	regulation of mesenchymal cell proliferation	23	0.0016	2	0.0063	0.0743525	E	Hmgb1,Gas1
GO:0030336	7,6,5,8	negative regulation of cell migration	23	0.0016	2	0.0063	0.0743525	E	Sema3a,Pten
GO:0045639	7,6,5,8,9,10	positive regulation of myeloid cell differentiation	23	0.0016	2	0.0063	0.0743525	E	Hmgb1,Id2
GO:0043241	5	protein complex disassembly	52	0.0035	3	0.0095	0.0760214	E	Mapt,Apc,Evl
GO:0022402	4,3	cell cycle process	377	0.0257	11	0.0348	0.0761692	E	Nde1,E2f4,Apc,Brca1,Id4,Tfdp1,Cdc42,Rprm,Neurog1,Myb,Gas1
GO:0000226	5,4	microtubule cytoskeleton organization	87	0.0059	4	0.0127	0.078674	E	Mapt,Nde1,Apc,Brca1
GO:0034623	5,4	cellular macromolecular complex disassembly	53	0.0036	3	0.0095	0.0788559	E	Mapt,Apc,Evl
GO:0019722	8,7	calcium-mediated signaling	24	0.0016	2	0.0063	0.0793717	E	L1cam,Ncam1
GO:0045185	5,4	maintenance of protein location	24	0.0016	2	0.0063	0.0793717	E	Apc,Pex5l
GO:0032386	6,5	regulation of intracellular transport	24	0.0016	2	0.0063	0.0793717	E	Smad4,Prkaca
GO:0060445	7,6,8,9,5	branching involved in salivary gland morphogenesis	24	0.0016	2	0.0063	0.0793717	E	Sema3a,Plxna1
GO:0043412	5	biopolymer modification	1238	0.0845	27	0.0854	0.0807549	E	Ret,Smad4,Ddr1,Csnk1d,Acvr2a,Csnk2a1,Bmpr2,Nos1,Hmgb1,Dnmt1,Mapk10,Eed,Mib1,Prkaca,Epha4,Pak1,Pax5,Trim24,Csnk1g2,Ephb1,Limk1,Dnmt3a,Epha5,Lmtk3,Pten,Csnk1e,Abl1
GO:0001953	6,7,8	negative regulation of cell-matrix adhesion	4	0.0003	1	0.0032	0.0807861	E	Pten
GO:0034453	7,6,5	microtubule anchoring	4	0.0003	1	0.0032	0.0807861	E	Apc
GO:0032753	7,5,6	positive regulation of interleukin-4 production	4	0.0003	1	0.0032	0.0807861	E	Gata3
GO:0030224	7,9,10,8	monocyte differentiation	4	0.0003	1	0.0032	0.0807861	E	Sp3
GO:0042271	8,12,13,9,11,10,6,7	susceptibility to natural killer cell mediated cytotoxicity	4	0.0003	1	0.0032	0.0807861	E	Cadm1
GO:0048710	10,9,11,7,8	regulation of astrocyte differentiation	4	0.0003	1	0.0032	0.0807861	E	Id4
GO:0060737	6,7,8,9,5	prostate gland morphogenetic growth	4	0.0003	1	0.0032	0.0807861	E	Sox9
GO:0060746	6,5	parental behavior	4	0.0003	1	0.0032	0.0807861	E	Npas3
GO:0032225	8,9,7	regulation of synaptic transmission, dopaminergic	4	0.0003	1	0.0032	0.0807861	E	Chrnb2
GO:0016198	8,10,9,5,13,11,14,12,6	axon choice point recognition	4	0.0003	1	0.0032	0.0807861	E	Gap43
GO:0060011	4,7,8,9	Sertoli cell proliferation	4	0.0003	1	0.0032	0.0807861	E	Acvr2a
GO:0021571	6,8,5,9,10	rhombomere 5 development	4	0.0003	1	0.0032	0.0807861	E	Egr2
GO:0001835	5,8,4,9	blastocyst hatching	4	0.0003	1	0.0032	0.0807861	E	Smarca4
GO:0007184	9,8,10,11,7	SMAD protein nuclear translocation	4	0.0003	1	0.0032	0.0807861	E	Smad4
GO:0030521	9,8	androgen receptor signaling pathway	4	0.0003	1	0.0032	0.0807861	E	Rhoa
GO:0055009	8,9,10,7	atrial cardiac muscle morphogenesis	4	0.0003	1	0.0032	0.0807861	E	Prox1
GO:0009912	11,10,12,8,9,7	auditory receptor cell fate commitment	4	0.0003	1	0.0032	0.0807861	E	Dll1
GO:0007020	6,5	microtubule nucleation	4	0.0003	1	0.0032	0.0807861	E	Nde1
GO:0035235	8,7	ionotropic glutamate receptor signaling pathway	4	0.0003	1	0.0032	0.0807861	E	Grin1
GO:0031060	8,9,10,7,11,12	regulation of histone methylation	4	0.0003	1	0.0032	0.0807861	E	Pax5
GO:0060120	10,9,11,7,8,6	inner ear receptor cell fate commitment	4	0.0003	1	0.0032	0.0807861	E	Dll1
GO:0032292	13,9,11,5,8	ensheathment of axons in the peripheral nervous system	4	0.0003	1	0.0032	0.0807861	E	Pou3f1
GO:0001842	7,6,9,8,10,12,11,13	neural fold formation	4	0.0003	1	0.0032	0.0807861	E	Gatad2a
GO:0051642	5	centrosome localization	4	0.0003	1	0.0032	0.0807861	E	Plxna2
GO:0032881	6,7,5	regulation of polysaccharide metabolic process	4	0.0003	1	0.0032	0.0807861	E	Hmgb1
GO:0035188	3,4	hatching	4	0.0003	1	0.0032	0.0807861	E	Smarca4
GO:0043470	6,7,5	regulation of carbohydrate catabolic process	4	0.0003	1	0.0032	0.0807861	E	Hmgb1
GO:0042711	7,6	maternal behavior	4	0.0003	1	0.0032	0.0807861	E	Npas3
GO:0000281	6,5	cytokinesis after mitosis	4	0.0003	1	0.0032	0.0807861	E	Apc
GO:0060644	6,9,8,7,10	mammary gland epithelial cell differentiation	4	0.0003	1	0.0032	0.0807861	E	Ptch1
GO:0051567	11,10,12,13	histone H3-K9 methylation	4	0.0003	1	0.0032	0.0807861	E	Pax5
GO:0046825	8,9,10,7	regulation of protein export from nucleus	4	0.0003	1	0.0032	0.0807861	E	Prkaca
GO:0022011	14,10,7,8,11,12,6,9	myelination in the peripheral nervous system	4	0.0003	1	0.0032	0.0807861	E	Pou3f1
GO:0045647	8,6,7,9,10,11,5	negative regulation of erythrocyte differentiation	4	0.0003	1	0.0032	0.0807861	E	Ldb1
GO:0021535	6,5,7,8,9	cell migration in hindbrain	4	0.0003	1	0.0032	0.0807861	E	Plxna2
GO:0060412	6,8,9,5,7	ventricular septum morphogenesis	4	0.0003	1	0.0032	0.0807861	E	Prox1
GO:0010453	6,5	regulation of cell fate commitment	4	0.0003	1	0.0032	0.0807861	E	Nkx6-2
GO:0007386	7,6	compartment specification	4	0.0003	1	0.0032	0.0807861	E	Dll1
GO:0006368	10,8,9,7	RNA elongation from RNA polymerase II promoter	4	0.0003	1	0.0032	0.0807861	E	Supt5h
GO:0050832	5,6	defense response to fungus	4	0.0003	1	0.0032	0.0807861	E	Cotl1
GO:0031113	9,8,7,6	regulation of microtubule polymerization	4	0.0003	1	0.0032	0.0807861	E	Apc
GO:0002312	7,6	B cell activation during immune response	4	0.0003	1	0.0032	0.0807861	E	Nkx2-3
GO:0048935	9,6,10,7,8	peripheral nervous system neuron development	4	0.0003	1	0.0032	0.0807861	E	Onecut2
GO:0032808	6,7	lacrimal gland development	4	0.0003	1	0.0032	0.0807861	E	Pax6
GO:0045747	8,9,7,6	positive regulation of Notch signaling pathway	4	0.0003	1	0.0032	0.0807861	E	Ascl1
GO:0045736	7,12,9,5,6,11	negative regulation of cyclin-dependent protein kinase activity	4	0.0003	1	0.0032	0.0807861	E	Casp3
GO:0002313	8,9,11,12,10,7	mature B cell differentiation during immune response	4	0.0003	1	0.0032	0.0807861	E	Nkx2-3
GO:0043471	7,6,8,5	regulation of cellular carbohydrate catabolic process	4	0.0003	1	0.0032	0.0807861	E	Hmgb1
GO:0021910	8,7,9,10	smoothened signaling pathway involved in ventral spinal cord patterning	4	0.0003	1	0.0032	0.0807861	E	Gli2
GO:0030817	9,10,8,11	regulation of cAMP biosynthetic process	54	0.0037	3	0.0095	0.0817053	E	Gabbr1,Adcyap1,Sstr2
GO:0030218	7,6,8,9	erythrocyte differentiation	54	0.0037	3	0.0095	0.0817053	E	Ldb1,Sp3,Id2
GO:0007519	8,7,9	skeletal muscle tissue development	89	0.0061	4	0.0127	0.0826429	E	Pak1,Sox15,Rhoa,Dner
GO:0006259	6,5	DNA metabolic process	388	0.0265	11	0.0348	0.082764	E	Nfia,Brca1,Hmgb1,Nfib,Dnmt1,Myst2,Casp3,Ssrp1,Dnmt3a,Supt16h,Top1
GO:0007530	4,5	sex determination	25	0.0017	2	0.0063	0.0844226	E	Pbx1,Sox9
GO:0035136	7,6	forelimb morphogenesis	25	0.0017	2	0.0063	0.0844226	E	Wnt7a,Ctnnb1
GO:0042733	8,6,7,5	embryonic digit morphogenesis	25	0.0017	2	0.0063	0.0844226	E	Gas1,Ctnnb1
GO:0009896	6,4,5	positive regulation of catabolic process	25	0.0017	2	0.0063	0.0844226	E	Apc,Hmgb1
GO:0032956	7,6,5	regulation of actin cytoskeleton organization	55	0.0038	3	0.0095	0.084567	E	Prox1,Evl,Rhoa
GO:0060538	6,7	skeletal muscle organ development	90	0.0061	4	0.0127	0.0846348	E	Pak1,Sox15,Rhoa,Dner
GO:0002376	2	immune system process	794	0.0542	19	0.0601	0.0853529	E	Ldb1,Chrna4,Pou2f2,Plcg1,Sox4,Onecut1,Apc,Hspd1,Hmgb1,Nkx2-3,Hmgb3,Pbx1,Cebpe,Sp3,Casp3,Cadm1,Id2,Ctnnb1,Chrnb2
GO:0031399	7,8,6	regulation of protein modification process	129	0.0088	5	0.0158	0.0858949	E	Smad4,Acvr2a,Bmpr2,Hmgb1,Pax5
GO:0007565	3,4	female pregnancy	56	0.0038	3	0.0095	0.0874387	E	Ddr1,Cited2,Sp3
GO:0032970	5,4	regulation of actin filament-based process	56	0.0038	3	0.0095	0.0874387	E	Prox1,Evl,Rhoa
GO:0030814	9,10,8	regulation of cAMP metabolic process	56	0.0038	3	0.0095	0.0874387	E	Gabbr1,Adcyap1,Sstr2
GO:0007163	5,6,3,7	establishment or maintenance of cell polarity	26	0.0018	2	0.0063	0.0894954	E	Pard3,Cdc42
GO:0032984	4	macromolecular complex disassembly	57	0.0039	3	0.0095	0.0903182	E	Mapt,Apc,Evl
GO:0016044	3	membrane organization	261	0.0178	8	0.0253	0.0904132	E	Dlg4,Sorl1,Grik5,Clcn5,Rab3a,Gata2,Mib1,Cebpe
GO:0034621	4,3	cellular macromolecular complex subunit organization	308	0.021	9	0.0285	0.0913252	E	Mapt,Gtf2e2,Apc,Pak1,Trim24,Tfam,Taf9,Evl,Smarca4
GO:0030808	7,8,6,9	regulation of nucleotide biosynthetic process	58	0.004	3	0.0095	0.093203	E	Gabbr1,Adcyap1,Sstr2
GO:0030802	8,9,7,10	regulation of cyclic nucleotide biosynthetic process	58	0.004	3	0.0095	0.093203	E	Gabbr1,Adcyap1,Sstr2
GO:0060627	5,6,4	regulation of vesicle-mediated transport	58	0.004	3	0.0095	0.093203	E	Grik5,Rab3a,Mib1
GO:0034101	6	erythrocyte homeostasis	58	0.004	3	0.0095	0.093203	E	Ldb1,Sp3,Id2
GO:0051271	6,4,5	negative regulation of cell motion	27	0.0018	2	0.0063	0.0945809	E	Sema3a,Pten
GO:0008542	8,4,6,5,7	visual learning	27	0.0018	2	0.0063	0.0945809	E	Grin1,Chrnb2
GO:0060740	7,8,9,6	prostate gland epithelium morphogenesis	27	0.0018	2	0.0063	0.0945809	E	Sox9,Gli2
GO:0034330	3	cell junction organization	27	0.0018	2	0.0063	0.0945809	E	Cdc42,Pten
GO:0032269	7,8,5,6	negative regulation of cellular protein metabolic process	95	0.0065	4	0.0127	0.0946285	E	Mapt,Apc,Pax5,Evl
GO:0048704	6,7,8,5	embryonic skeletal system morphogenesis	59	0.004	3	0.0095	0.096091	E	Hoxb2,Hoxa2,Gas1
GO:0006171	10	cAMP biosynthetic process	59	0.004	3	0.0095	0.096091	E	Gabbr1,Adcyap1,Sstr2
GO:0048741	6,7,9,8,10	skeletal muscle fiber development	59	0.004	3	0.0095	0.096091	E	Pak1,Sox15,Dner
GO:0008104	4	protein localization	756	0.0516	17	0.0538	0.0985096	E	Smad4,Pou2f2,Nnat,Scg5,Apc,Pex5l,Apba2,Copg2,Rab3a,Prkaca,Cdc42,Pax6,Stx1a,Ctnnb1,Apba1,Nckap1,Col1a1
GO:0006730	4	one-carbon compound metabolic process	97	0.0066	4	0.0127	0.0986243	E	Dnmt1,Eed,Pax5,Dnmt3a
GO:0031057	7,9,10,8,5,6,11	negative regulation of histone modification	5	0.0003	1	0.0032	0.0988121	E	Pax5
GO:0017144	4	drug metabolic process	5	0.0003	1	0.0032	0.0988121	E	Nos1
GO:0042473	7,5,8,9,6,4	outer ear morphogenesis	5	0.0003	1	0.0032	0.0988121	E	Gas1
GO:0043266	8,7,9	regulation of potassium ion transport	5	0.0003	1	0.0032	0.0988121	E	Nos1
GO:0042634	5,4	regulation of hair cycle	5	0.0003	1	0.0032	0.0988121	E	Ngfr
GO:0051954	6,7,5,4	positive regulation of amine transport	5	0.0003	1	0.0032	0.0988121	E	Chrnb2
GO:0009251	7	glucan catabolic process	5	0.0003	1	0.0032	0.0988121	E	Hmgb1
GO:0048512	5,4	circadian behavior	5	0.0003	1	0.0032	0.0988121	E	Chrnb2
GO:0021707	6,5,8,9,7,10,11,12,13,14,15	cerebellar granule cell differentiation	5	0.0003	1	0.0032	0.0988121	E	Wnt7a
GO:0051898	9,10,8,7	negative regulation of protein kinase B signaling cascade	5	0.0003	1	0.0032	0.0988121	E	Pten
GO:0009083	7,8	branched chain family amino acid catabolic process	5	0.0003	1	0.0032	0.0988121	E	Bcat1
GO:0042487	7,6,8,9,5	regulation of odontogenesis of dentine-containing tooth	5	0.0003	1	0.0032	0.0988121	E	Ngfr
GO:0033627	4	cell adhesion mediated by integrin	5	0.0003	1	0.0032	0.0988121	E	L1cam
GO:0042752	4,3	regulation of circadian rhythm	5	0.0003	1	0.0032	0.0988121	E	Chrnb2
GO:0014044	6,9,7,10,8	Schwann cell development	5	0.0003	1	0.0032	0.0988121	E	Pou3f1
GO:0048485	6,7,5	sympathetic nervous system development	5	0.0003	1	0.0032	0.0988121	E	Gata3
GO:0021684	5,4,7,6,8,9,10,11,12,13,14	cerebellar granular layer formation	5	0.0003	1	0.0032	0.0988121	E	Wnt7a
GO:0005980	7,8,9	glycogen catabolic process	5	0.0003	1	0.0032	0.0988121	E	Hmgb1
GO:0048639	6,4,5	positive regulation of developmental growth	5	0.0003	1	0.0032	0.0988121	E	Prox1
GO:0021798	6,8,9,10,7	forebrain dorsal/ventral pattern formation	5	0.0003	1	0.0032	0.0988121	E	Pax6
GO:0007635	4	chemosensory behavior	5	0.0003	1	0.0032	0.0988121	E	Grin1
GO:0030431	3,4	sleep	5	0.0003	1	0.0032	0.0988121	E	Chrnb2
GO:0007351	6,7,8,5	tripartite regional subdivision	5	0.0003	1	0.0032	0.0988121	E	Nckap1
GO:0033599	7,5,6,8,9,4	regulation of mammary gland epithelial cell proliferation	5	0.0003	1	0.0032	0.0988121	E	Phb2
GO:0051797	6,9,8,10,7,5	regulation of hair follicle development	5	0.0003	1	0.0032	0.0988121	E	Ngfr
GO:0021683	6,5,7,8,9,10,11,12,13,4	cerebellar granular layer morphogenesis	5	0.0003	1	0.0032	0.0988121	E	Wnt7a
GO:0048484	6,5,7	enteric nervous system development	5	0.0003	1	0.0032	0.0988121	E	Ret
GO:0042136	6,8,9,5	neurotransmitter biosynthetic process	5	0.0003	1	0.0032	0.0988121	E	Gad1
GO:0030917	4,7,6,9,10,8	midbrain-hindbrain boundary development	5	0.0003	1	0.0032	0.0988121	E	Gbx2
GO:0046785	8,7,6	microtubule polymerization	5	0.0003	1	0.0032	0.0988121	E	Apc
GO:0044247	6,7	cellular polysaccharide catabolic process	5	0.0003	1	0.0032	0.0988121	E	Hmgb1
GO:0008595	7,6,8,9	determination of anterior/posterior axis, embryo	5	0.0003	1	0.0032	0.0988121	E	Nckap1
GO:0006265	7,6	DNA topological change	5	0.0003	1	0.0032	0.0988121	E	Top1
GO:0048934	8,9,6,7	peripheral nervous system neuron differentiation	5	0.0003	1	0.0032	0.0988121	E	Onecut2
GO:0002328	7,9,10,8	pro-B cell differentiation	5	0.0003	1	0.0032	0.0988121	E	Sox4
GO:0021877	9,10,7,6,11	forebrain neuron fate commitment	5	0.0003	1	0.0032	0.0988121	E	Pax6
GO:0046697	5,7,6,8,4	decidualization	5	0.0003	1	0.0032	0.0988121	E	Cited2
GO:0051341	5	regulation of oxidoreductase activity	5	0.0003	1	0.0032	0.0988121	E	Acvr2a
GO:0008631	11,9,10	induction of apoptosis by oxidative stress	5	0.0003	1	0.0032	0.0988121	E	Casp3
GO:0001957	6,8,4	intramembranous ossification	5	0.0003	1	0.0032	0.0988121	E	Col1a1
GO:0021681	5,4,6,8,7,10,11,12	cerebellar granular layer development	5	0.0003	1	0.0032	0.0988121	E	Wnt7a
GO:0033146	8,10,7,9	regulation of estrogen receptor signaling pathway	5	0.0003	1	0.0032	0.0988121	E	Phb2
GO:0021523	9,10,7,6	somatic motor neuron differentiation	5	0.0003	1	0.0032	0.0988121	E	Pax6
GO:0007320	5,4,6	insemination	5	0.0003	1	0.0032	0.0988121	E	Acvr2a
GO:0032479	6,5	regulation of type I interferon production	5	0.0003	1	0.0032	0.0988121	E	Hspd1
GO:0048617	6,8,10,9,11,5,7	embryonic foregut morphogenesis	5	0.0003	1	0.0032	0.0988121	E	Nckap1
GO:0048747	5,6,7	muscle fiber development	60	0.0041	3	0.0095	0.09898	E	Pak1,Sox15,Dner
GO:0006338	7	chromatin remodeling	28	0.0019	2	0.0063	0.0996706	E	Mta2,Rere
GO:0048634	5,6,7,4	regulation of muscle development	28	0.0019	2	0.0063	0.0996706	E	Prox1,Sox15
GO:0006944	4	membrane fusion	28	0.0019	2	0.0063	0.0996706	E	Grik5,Rab3a
GO:0060512	6,7,8,5	prostate gland morphogenesis	28	0.0019	2	0.0063	0.0996706	E	Sox9,Gli2
GO:0007632	3,4,6	visual behavior	28	0.0019	2	0.0063	0.0996706	E	Grin1,Chrnb2
GO:0016202	6,8,7,9,5	regulation of striated muscle tissue development	28	0.0019	2	0.0063	0.0996706	E	Prox1,Sox15
GO:0010959	7,6,8	regulation of metal ion transport	28	0.0019	2	0.0063	0.0996706	E	Nos1,Cacna2d1
GO:0030888	9,8,7	regulation of B cell proliferation	28	0.0019	2	0.0063	0.0996706	E	Casp3,Chrnb2
GO:0046907	5,4	intracellular transport	423	0.0289	11	0.0348	0.101588	E	Mybbp1a,Nde1,Smad4,Scg5,Hap1,Copg2,Prkaca,Cdc42,Stx1a,Evl,Apba1
GO:0030799	8,9,7	regulation of cyclic nucleotide metabolic process	61	0.0042	3	0.0095	0.101868	E	Gabbr1,Adcyap1,Sstr2
GO:0022403	5,4	cell cycle phase	324	0.0221	9	0.0285	0.102506	E	Nde1,E2f4,Apc,Id4,Tfdp1,Cdc42,Neurog1,Myb,Gas1
GO:0034613	5	cellular protein localization	324	0.0221	9	0.0285	0.102506	E	Smad4,Scg5,Copg2,Prkaca,Cdc42,Pax6,Stx1a,Ctnnb1,Apba1
GO:0051248	7,6,5	negative regulation of protein metabolic process	99	0.0068	4	0.0127	0.102608	E	Mapt,Apc,Pax5,Evl
GO:0034622	5,4	cellular macromolecular complex assembly	276	0.0188	8	0.0253	0.102807	E	Gtf2e2,Apc,Pak1,Trim24,Tfam,Taf9,Evl,Smarca4
GO:0070727	4	cellular macromolecule localization	326	0.0222	9	0.0285	0.103825	E	Smad4,Scg5,Copg2,Prkaca,Cdc42,Pax6,Stx1a,Ctnnb1,Apba1
GO:0042325	8,7	regulation of phosphorylation	231	0.0158	7	0.0222	0.104706	E	Smad4,Acvr2a,Bmpr2,Hmgb1,Cdc42,Casp3,Vav2
GO:0006140	7,8,6	regulation of nucleotide metabolic process	62	0.0042	3	0.0095	0.104752	E	Gabbr1,Adcyap1,Sstr2
GO:0001666	5,4	response to hypoxia	29	0.002	2	0.0063	0.104756	E	Chrnb2,Arnt2
GO:0033273	5,7	response to vitamin	29	0.002	2	0.0063	0.104756	E	Mest,Trim24
GO:0007623	3	circadian rhythm	29	0.002	2	0.0063	0.104756	E	Chrnb2,Csnk1e
GO:0006811	4,5	ion transport	682	0.0465	15	0.0475	0.105786	E	Gabrd,Chrna4,Nos1,Ttyh1,Accn2,Cacna2d3,Grin1,Grik5,Gria4,Clcn5,Cacna2d1,Grik3,Myb,Chrnb2,Gria2
GO:0050954	7	sensory perception of mechanical stimulus	101	0.0069	4	0.0127	0.106572	E	Rab3a,Casp3,Chrnb2,Pou3f4
GO:0018958	5	phenol metabolic process	30	0.002	2	0.0063	0.10983	E	Chrnb2,Gata3
GO:0032886	5,4	regulation of microtubule-based process	30	0.002	2	0.0063	0.10983	E	Mapt,Apc
GO:0048863	5	stem cell differentiation	30	0.002	2	0.0063	0.10983	E	Apc,Ascl1
GO:0070482	4	response to oxygen levels	30	0.002	2	0.0063	0.10983	E	Chrnb2,Arnt2
GO:0007584	4,6	response to nutrient	30	0.002	2	0.0063	0.10983	E	Mest,Trim24
GO:0006584	6,7	catecholamine metabolic process	30	0.002	2	0.0063	0.10983	E	Chrnb2,Gata3
GO:0051174	6,5	regulation of phosphorus metabolic process	237	0.0162	7	0.0222	0.110287	E	Smad4,Acvr2a,Bmpr2,Hmgb1,Cdc42,Casp3,Vav2
GO:0019220	7,6	regulation of phosphate metabolic process	237	0.0162	7	0.0222	0.110287	E	Smad4,Acvr2a,Bmpr2,Hmgb1,Cdc42,Casp3,Vav2
GO:0009605	3	response to external stimulus	565	0.0385	13	0.0411	0.110361	E	Sema3f,Grin1,Hmgb1,Ngfr,Mest,Sema3a,Plxna3,Robo1,Robo2,Trim24,Casp3,Sox15,Evl
GO:0046058	9	cAMP metabolic process	64	0.0044	3	0.0095	0.110503	E	Gabbr1,Adcyap1,Sstr2
GO:0032268	6,7,5	regulation of cellular protein metabolic process	291	0.0199	8	0.0253	0.114057	E	Mapt,Smad4,Acvr2a,Bmpr2,Apc,Hmgb1,Pax5,Evl
GO:0000165	8,7	MAPKKK cascade	148	0.0101	5	0.0158	0.114314	E	Ret,Apc,Mapk10,Id1,Ctnnb1
GO:0046883	6,7,5,8	regulation of hormone secretion	31	0.0021	2	0.0063	0.114884	E	Nnat,Scg5
GO:0008629	10,8,9	induction of apoptosis by intracellular signals	31	0.0021	2	0.0063	0.114884	E	Brca1,Casp3
GO:0006108	7	malate metabolic process	6	0.0004	1	0.0032	0.116026	E	Mdh2
GO:0060389	9,8,10	pathway-restricted SMAD protein phosphorylation	6	0.0004	1	0.0032	0.116026	E	Smad4
GO:0001885	5,6	endothelial cell development	6	0.0004	1	0.0032	0.116026	E	Id1
GO:0040023	5,6,4	establishment of nucleus localization	6	0.0004	1	0.0032	0.116026	E	Cdc42
GO:0007440	5,7,9,8,10,4,6	foregut morphogenesis	6	0.0004	1	0.0032	0.116026	E	Nckap1
GO:0014015	9,8,7,10	positive regulation of gliogenesis	6	0.0004	1	0.0032	0.116026	E	Nkx6-2
GO:0043403	7,8,6,5	skeletal muscle regeneration	6	0.0004	1	0.0032	0.116026	E	Sox15
GO:0007620	4,5	copulation	6	0.0004	1	0.0032	0.116026	E	Acvr2a
GO:0007350	5,6,7	blastoderm segmentation	6	0.0004	1	0.0032	0.116026	E	Nckap1
GO:0035019	8,7,6,4	somatic stem cell maintenance	6	0.0004	1	0.0032	0.116026	E	Apc
GO:0018198	9,8	peptidyl-cysteine modification	6	0.0004	1	0.0032	0.116026	E	Nos1
GO:0048703	8,6,9,10,7,5	embryonic viscerocranium morphogenesis	6	0.0004	1	0.0032	0.116026	E	Hoxa2
GO:0015812	7,8,9	gamma-aminobutyric acid transport	6	0.0004	1	0.0032	0.116026	E	Apba1
GO:0031960	6	response to corticosteroid stimulus	6	0.0004	1	0.0032	0.116026	E	Hmgb1
GO:0055015	7,8,9,11,10,12	ventricular cardiac muscle cell development	6	0.0004	1	0.0032	0.116026	E	Prox1
GO:0042069	7,6,8,5	regulation of catecholamine metabolic process	6	0.0004	1	0.0032	0.116026	E	Chrnb2
GO:0048596	8,9,10,7,4,5,6	embryonic camera-type eye morphogenesis	6	0.0004	1	0.0032	0.116026	E	Sp3
GO:0033261	7,8,6,5	regulation of S phase	6	0.0004	1	0.0032	0.116026	E	Gas1
GO:0033205	5,4	cytokinesis during cell cycle	6	0.0004	1	0.0032	0.116026	E	Apc
GO:0060351	7,9,10,8,6	cartilage development involved in endochondral bone morphogenesis	6	0.0004	1	0.0032	0.116026	E	Col1a1
GO:0007094	10,9,8,11,12,7,6	mitotic cell cycle spindle assembly checkpoint	6	0.0004	1	0.0032	0.116026	E	Apc
GO:0040036	7,10,6,9	regulation of fibroblast growth factor receptor signaling pathway	6	0.0004	1	0.0032	0.116026	E	Ngfr
GO:0030947	7,10,6,9	regulation of vascular endothelial growth factor receptor signaling pathway	6	0.0004	1	0.0032	0.116026	E	Hhex
GO:0051153	7,6,9,8,10	regulation of striated muscle cell differentiation	6	0.0004	1	0.0032	0.116026	E	Prox1
GO:0031577	7,6	spindle checkpoint	6	0.0004	1	0.0032	0.116026	E	Apc
GO:0055003	6,8,7,9,11,12,10	cardiac myofibril assembly	6	0.0004	1	0.0032	0.116026	E	Prox1
GO:0033238	6,5	regulation of cellular amine metabolic process	6	0.0004	1	0.0032	0.116026	E	Chrnb2
GO:0060710	5,6,7,9,10,11	chorio-allantoic fusion	6	0.0004	1	0.0032	0.116026	E	Wnt7b
GO:0034968	10,9,11,12	histone lysine methylation	6	0.0004	1	0.0032	0.116026	E	Pax5
GO:0014072	6	response to isoquinoline alkaloid	6	0.0004	1	0.0032	0.116026	E	Grin1
GO:0043278	6,7	response to morphine	6	0.0004	1	0.0032	0.116026	E	Grin1
GO:0045930	7,5,6	negative regulation of mitotic cell cycle	6	0.0004	1	0.0032	0.116026	E	Gas1
GO:0045841	9,8,7,10,11,6,5	negative regulation of mitotic metaphase/anaphase transition	6	0.0004	1	0.0032	0.116026	E	Apc
GO:0016048	5	detection of temperature stimulus	6	0.0004	1	0.0032	0.116026	E	Ngfr
GO:0060073	6,7,5	micturition	6	0.0004	1	0.0032	0.116026	E	Chrnb2
GO:0060744	9,8,10,11,12,7	mammary gland branching involved in thelarche	6	0.0004	1	0.0032	0.116026	E	Phb2
GO:0007090	8,7,9,6	regulation of S phase of mitotic cell cycle	6	0.0004	1	0.0032	0.116026	E	Gas1
GO:0010676	7,8,5,6	positive regulation of cellular carbohydrate metabolic process	6	0.0004	1	0.0032	0.116026	E	Hmgb1
GO:0007442	7,5,9,8,10,6,4	hindgut morphogenesis	6	0.0004	1	0.0032	0.116026	E	Gli2
GO:0042695	7,8,6	thelarche	6	0.0004	1	0.0032	0.116026	E	Phb2
GO:0060411	5,7,8,4,6	heart septum morphogenesis	6	0.0004	1	0.0032	0.116026	E	Prox1
GO:0045773	8,10,9,12,11,6,7,13,14,15	positive regulation of axon extension	6	0.0004	1	0.0032	0.116026	E	Limk1
GO:0021548	6,5,8,4,9,10	pons development	6	0.0004	1	0.0032	0.116026	E	Grin1
GO:0045687	10,9,8,11,6,7	positive regulation of glial cell differentiation	6	0.0004	1	0.0032	0.116026	E	Nkx6-2
GO:0051384	7	response to glucocorticoid stimulus	6	0.0004	1	0.0032	0.116026	E	Hmgb1
GO:0042053	8,7,9,6	regulation of dopamine metabolic process	6	0.0004	1	0.0032	0.116026	E	Chrnb2
GO:0045931	7,5,6	positive regulation of mitotic cell cycle	6	0.0004	1	0.0032	0.116026	E	Hmgb1
GO:0006729	7	tetrahydrobiopterin biosynthetic process	6	0.0004	1	0.0032	0.116026	E	Qdpr
GO:0014051	6,4,8,9,10	gamma-aminobutyric acid secretion	6	0.0004	1	0.0032	0.116026	E	Apba1
GO:0051302	5,4	regulation of cell division	6	0.0004	1	0.0032	0.116026	E	Apc
GO:0040016	4,5	embryonic cleavage	6	0.0004	1	0.0032	0.116026	E	Top1
GO:0016338	5	calcium-independent cell-cell adhesion	6	0.0004	1	0.0032	0.116026	E	Cadm1
GO:0001779	7,9,10,8,6	natural killer cell differentiation	6	0.0004	1	0.0032	0.116026	E	Sp3
GO:0032024	7,8,9,10,6,5,11	positive regulation of insulin secretion	6	0.0004	1	0.0032	0.116026	E	Nnat
GO:0051789	4	response to protein stimulus	67	0.0046	3	0.0095	0.119055	E	Ddr1,Id1,Id2
GO:0009636	4	response to toxin	32	0.0022	2	0.0063	0.119913	E	Arnt,Arnt2
GO:0001932	8,9,10,7	regulation of protein amino acid phosphorylation	109	0.0074	4	0.0127	0.122099	E	Smad4,Acvr2a,Bmpr2,Hmgb1
GO:0065009	3	regulation of molecular function	421	0.0287	10	0.0316	0.122634	E	Zfp462,Smad4,Gabbr1,Acvr2a,Nos1,Cdc42,Adcyap1,Casp3,Vav2,Sstr2
GO:0007548	4,5	sex differentiation	110	0.0075	4	0.0127	0.12399	E	Lhx9,Acvr2a,Phb2,Sox9
GO:0043933	3	macromolecular complex subunit organization	364	0.0248	9	0.0285	0.124324	E	Mapt,Gtf2e2,Apc,Pak1,Trim24,Tfam,Taf9,Evl,Smarca4
GO:0043269	6,5	regulation of ion transport	33	0.0023	2	0.0063	0.124909	E	Nos1,Cacna2d1
GO:0006917	9,7,8	induction of apoptosis	157	0.0107	5	0.0158	0.126853	E	Brca1,Ngfr,Casp3,Cadm1,Pten
GO:0012502	8,6,7	induction of programmed cell death	157	0.0107	5	0.0158	0.126853	E	Brca1,Ngfr,Casp3,Cadm1,Pten
GO:0010627	7,8,6	regulation of protein kinase cascade	113	0.0077	4	0.0127	0.129576	E	Apc,Id1,Ctnnb1,Pten
GO:0060021	4	palate development	34	0.0023	2	0.0063	0.129866	E	Smad4,Gas1
GO:0021513	6,8,9,7	spinal cord dorsal/ventral patterning	7	0.0005	1	0.0032	0.132453	E	Gli2
GO:0051785	7,6,5	positive regulation of nuclear division	7	0.0005	1	0.0032	0.132453	E	Neurog1
GO:0014047	6,4,5,7	glutamate secretion	7	0.0005	1	0.0032	0.132453	E	Apba1
GO:0001736	6,9,8,10,5,7	establishment of planar polarity	7	0.0005	1	0.0032	0.132453	E	Foxf2
GO:0046146	6	tetrahydrobiopterin metabolic process	7	0.0005	1	0.0032	0.132453	E	Qdpr
GO:0042415	7,8	norepinephrine metabolic process	7	0.0005	1	0.0032	0.132453	E	Gata3
GO:0051492	6,9,8,5,7	regulation of stress fiber formation	7	0.0005	1	0.0032	0.132453	E	Rhoa
GO:0032231	5,8,7,4,6	regulation of actin filament bundle formation	7	0.0005	1	0.0032	0.132453	E	Rhoa
GO:0045176	6	apical protein localization	7	0.0005	1	0.0032	0.132453	E	Nckap1
GO:0000272	6	polysaccharide catabolic process	7	0.0005	1	0.0032	0.132453	E	Hmgb1
GO:0021884	9,10,7,11,8	forebrain neuron development	7	0.0005	1	0.0032	0.132453	E	Plxna3
GO:0048041	6	focal adhesion formation	7	0.0005	1	0.0032	0.132453	E	Pten
GO:0007164	5,4	establishment of tissue polarity	7	0.0005	1	0.0032	0.132453	E	Foxf2
GO:0031056	7,8,9,6,10	regulation of histone modification	7	0.0005	1	0.0032	0.132453	E	Pax5
GO:0043271	6,7,5,4	negative regulation of ion transport	7	0.0005	1	0.0032	0.132453	E	Nos1
GO:0051784	7,5,6	negative regulation of nuclear division	7	0.0005	1	0.0032	0.132453	E	Apc
GO:0008625	11,9,10	induction of apoptosis via death domain receptors	7	0.0005	1	0.0032	0.132453	E	Casp3
GO:0045879	8,9,7,6	negative regulation of smoothened signaling pathway	7	0.0005	1	0.0032	0.132453	E	Gas1
GO:0009048	9,8	dosage compensation, by inactivation of X chromosome	7	0.0005	1	0.0032	0.132453	E	Brca1
GO:0045840	8,7,6,9,10,5	positive regulation of mitosis	7	0.0005	1	0.0032	0.132453	E	Neurog1
GO:0045880	8,9,7,6	positive regulation of smoothened signaling pathway	7	0.0005	1	0.0032	0.132453	E	Gas1
GO:0021854	5,6,4,8,9,10	hypothalamus development	7	0.0005	1	0.0032	0.132453	E	Otp
GO:0045839	8,7,6,9,10,5	negative regulation of mitosis	7	0.0005	1	0.0032	0.132453	E	Apc
GO:0007616	8,6	long-term memory	7	0.0005	1	0.0032	0.132453	E	Grin1
GO:0045651	9,8,7,10,11,12	positive regulation of macrophage differentiation	7	0.0005	1	0.0032	0.132453	E	Id2
GO:0045913	6,7,4,5	positive regulation of carbohydrate metabolic process	7	0.0005	1	0.0032	0.132453	E	Hmgb1
GO:0060080	10,7,8	regulation of inhibitory postsynaptic membrane potential	7	0.0005	1	0.0032	0.132453	E	Chrna4
GO:0048537	6,7,5	mucosal-associated lymphoid tissue development	7	0.0005	1	0.0032	0.132453	E	Nkx2-3
GO:0060134	7,5,6	prepulse inhibition	7	0.0005	1	0.0032	0.132453	E	Grin1
GO:0002011	8,7,9,6	morphogenesis of an epithelial sheet	7	0.0005	1	0.0032	0.132453	E	Hoxb2
GO:0009190	9	cyclic nucleotide biosynthetic process	72	0.0049	3	0.0095	0.132988	E	Gabbr1,Adcyap1,Sstr2
GO:0051301	3	cell division	267	0.0182	7	0.0222	0.133904	E	Nde1,Apc,Cep110,Pou3f3,Pard3,Cdc42,Top1
GO:0065003	4	macromolecular complex assembly	327	0.0223	8	0.0253	0.134221	E	Gtf2e2,Apc,Pak1,Trim24,Tfam,Taf9,Evl,Smarca4
GO:0051047	6,7,5,4	positive regulation of secretion	35	0.0024	2	0.0063	0.13478	E	Nnat,Chrnb2
GO:0048167	8,9,7	regulation of synaptic plasticity	35	0.0024	2	0.0063	0.13478	E	Dlg4,Grin1
GO:0043408	8,9,7	regulation of MAPKKK cascade	73	0.005	3	0.0095	0.135712	E	Apc,Id1,Ctnnb1
GO:0008406	5,6,7	gonad development	74	0.005	3	0.0095	0.138411	E	Lhx9,Acvr2a,Sox9
GO:0048066	3	pigmentation during development	36	0.0025	2	0.0063	0.139644	E	Ednrb,Pax3
GO:0051246	6,5	regulation of protein metabolic process	349	0.0238	8	0.0253	0.140832	E	Mapt,Smad4,Acvr2a,Bmpr2,Apc,Hmgb1,Pax5,Evl
GO:0050790	4	regulation of catalytic activity	360	0.0246	8	0.0253	0.142435	E	Gabbr1,Acvr2a,Nos1,Cdc42,Adcyap1,Casp3,Vav2,Sstr2
GO:0051640	4	organelle localization	37	0.0025	2	0.0063	0.144454	E	Plxna2,Cdc42
GO:0007017	3	microtubule-based process	174	0.0119	5	0.0158	0.147625	E	Mapt,Nde1,Apc,Brca1,Hap1
GO:0045843	7,8,9,10,5,6	negative regulation of striated muscle development	8	0.0005	1	0.0032	0.148121	E	Sox15
GO:0050927	7,8,5,6,9	positive regulation of positive chemotaxis	8	0.0005	1	0.0032	0.148121	E	Hmgb1
GO:0060491	5,6,4	regulation of cell projection assembly	8	0.0005	1	0.0032	0.148121	E	Apc
GO:0006354	9,7,8,6	RNA elongation	8	0.0005	1	0.0032	0.148121	E	Supt5h
GO:0030520	9,8	estrogen receptor signaling pathway	8	0.0005	1	0.0032	0.148121	E	Phb2
GO:0050926	6,7,5,8	regulation of positive chemotaxis	8	0.0005	1	0.0032	0.148121	E	Hmgb1
GO:0046824	7,8,9,6,5	positive regulation of nucleocytoplasmic transport	8	0.0005	1	0.0032	0.148121	E	Prkaca
GO:0048520	6,4,5	positive regulation of behavior	8	0.0005	1	0.0032	0.148121	E	Hmgb1
GO:0040017	5,3,4	positive regulation of locomotion	8	0.0005	1	0.0032	0.148121	E	Hmgb1
GO:0006884	6,4	cell volume homeostasis	8	0.0005	1	0.0032	0.148121	E	E2f4
GO:0050921	6,7,4,5,8	positive regulation of chemotaxis	8	0.0005	1	0.0032	0.148121	E	Hmgb1
GO:0008593	7,8,6	regulation of Notch signaling pathway	8	0.0005	1	0.0032	0.148121	E	Ascl1
GO:0032392	7,6	DNA geometric change	8	0.0005	1	0.0032	0.148121	E	Hmgb1
GO:0045649	8,7,10,11,9,6	regulation of macrophage differentiation	8	0.0005	1	0.0032	0.148121	E	Id2
GO:0050920	5,6,4,7	regulation of chemotaxis	8	0.0005	1	0.0032	0.148121	E	Hmgb1
GO:0021799	9,6,8,10,11,7,12,13	cerebral cortex radially oriented cell migration	8	0.0005	1	0.0032	0.148121	E	Pou3f3
GO:0030851	7,9,10,8	granulocyte differentiation	8	0.0005	1	0.0032	0.148121	E	Sp3
GO:0002320	6,8,9,7	lymphoid progenitor cell differentiation	8	0.0005	1	0.0032	0.148121	E	Sox4
GO:0001893	4,6,7	maternal placenta development	8	0.0005	1	0.0032	0.148121	E	Cited2
GO:0000079	6,11,8,5,10	regulation of cyclin-dependent protein kinase activity	8	0.0005	1	0.0032	0.148121	E	Casp3
GO:0007271	6,7	synaptic transmission, cholinergic	8	0.0005	1	0.0032	0.148121	E	Chrna4
GO:0050930	8,9,6,7,10	induction of positive chemotaxis	8	0.0005	1	0.0032	0.148121	E	Hmgb1
GO:0048635	6,7,8,4,5	negative regulation of muscle development	8	0.0005	1	0.0032	0.148121	E	Sox15
GO:0060347	5,7,8,6	heart trabecula formation	8	0.0005	1	0.0032	0.148121	E	Smarca4
GO:0043616	4	keratinocyte proliferation	8	0.0005	1	0.0032	0.148121	E	Ptch1
GO:0007005	4	mitochondrion organization	78	0.0053	3	0.0095	0.148933	E	Rab3a,Casp3,Tfam
GO:0042100	7,6	B cell proliferation	38	0.0026	2	0.0063	0.149204	E	Casp3,Chrnb2
GO:0065004	6,5	protein-DNA complex assembly	126	0.0086	4	0.0127	0.151933	E	Gtf2e2,Trim24,Taf9,Smarca4
GO:0007283	6,5	spermatogenesis	238	0.0162	6	0.019	0.152728	E	Acvr2a,Hmga1,Gli1,Pax5,Cadm1,Dnmt3a
GO:0048232	5,4	male gamete generation	238	0.0162	6	0.019	0.152728	E	Acvr2a,Hmga1,Gli1,Pax5,Cadm1,Dnmt3a
GO:0008213	9,8	protein amino acid alkylation	39	0.0027	2	0.0063	0.153892	E	Eed,Pax5
GO:0051146	6,8,9,7	striated muscle cell differentiation	39	0.0027	2	0.0063	0.153892	E	Prox1,Rara
GO:0051223	7,6,5	regulation of protein transport	39	0.0027	2	0.0063	0.153892	E	Smad4,Prkaca
GO:0006479	7,10,9	protein amino acid methylation	39	0.0027	2	0.0063	0.153892	E	Eed,Pax5
GO:0043623	6,5	cellular protein complex assembly	129	0.0088	4	0.0127	0.156582	E	Apc,Pak1,Tfam,Evl
GO:0042692	5	muscle cell differentiation	82	0.0056	3	0.0095	0.158957	E	Prox1,Sox15,Rara
GO:0051249	7,6,5	regulation of lymphocyte activation	132	0.009	4	0.0127	0.161014	E	Hspd1,Hmgb3,Casp3,Chrnb2
GO:0007243	7,6	protein kinase cascade	263	0.0179	6	0.019	0.162441	E	Ret,Apc,Mapk10,Id1,Ctnnb1,Pten
GO:0030511	8,10,11,7,6,9	positive regulation of transforming growth factor beta receptor signaling pathway	9	0.0006	1	0.0032	0.163053	E	Cited2
GO:0060513	5,7,8,9,10,11,6	prostatic bud formation	9	0.0006	1	0.0032	0.163053	E	Gli2
GO:0032107	7,6	regulation of response to nutrient levels	9	0.0006	1	0.0032	0.163053	E	Trim24
GO:0042074	6,7,5	cell migration involved in gastrulation	9	0.0006	1	0.0032	0.163053	E	Nckap1
GO:0007549	8,7	dosage compensation	9	0.0006	1	0.0032	0.163053	E	Brca1
GO:0048340	8,7,9,6	paraxial mesoderm morphogenesis	9	0.0006	1	0.0032	0.163053	E	Nckap1
GO:0045671	9,8,7,10,11,12	negative regulation of osteoclast differentiation	9	0.0006	1	0.0032	0.163053	E	Ctnnb1
GO:0050918	5,7,6	positive chemotaxis	9	0.0006	1	0.0032	0.163053	E	Hmgb1
GO:0030889	10,9,8,7	negative regulation of B cell proliferation	9	0.0006	1	0.0032	0.163053	E	Casp3
GO:0060602	6,5	branch elongation of an epithelium	9	0.0006	1	0.0032	0.163053	E	Sox9
GO:0060081	9,7	membrane hyperpolarization	9	0.0006	1	0.0032	0.163053	E	Chrna4
GO:0032104	6,5	regulation of response to extracellular stimulus	9	0.0006	1	0.0032	0.163053	E	Trim24
GO:0042246	6,7,5,4	tissue regeneration	9	0.0006	1	0.0032	0.163053	E	Sox15
GO:0001967	4,5	suckling behavior	9	0.0006	1	0.0032	0.163053	E	Grin1
GO:0008105	5	asymmetric protein localization	9	0.0006	1	0.0032	0.163053	E	Nckap1
GO:0046543	5,6,7	development of secondary female sexual characteristics	9	0.0006	1	0.0032	0.163053	E	Phb2
GO:0051896	8,9,7	regulation of protein kinase B signaling cascade	9	0.0006	1	0.0032	0.163053	E	Pten
GO:0043149	5,8,7	stress fiber formation	9	0.0006	1	0.0032	0.163053	E	Rhoa
GO:0048708	8,9,6,7	astrocyte differentiation	9	0.0006	1	0.0032	0.163053	E	Id4
GO:0060216	7,8,6	definitive hemopoiesis	9	0.0006	1	0.0032	0.163053	E	Sp3
GO:0048638	5,4	regulation of developmental growth	9	0.0006	1	0.0032	0.163053	E	Prox1
GO:0043584	6,7	nose development	9	0.0006	1	0.0032	0.163053	E	Ascl1
GO:0002793	7,8,6,5	positive regulation of peptide secretion	9	0.0006	1	0.0032	0.163053	E	Nnat
GO:0010675	6,7,5	regulation of cellular carbohydrate metabolic process	9	0.0006	1	0.0032	0.163053	E	Hmgb1
GO:0001570	5,7,8,9,6	vasculogenesis	41	0.0028	2	0.0063	0.163062	E	Cited2,Smarca4
GO:0009187	8	cyclic nucleotide metabolic process	84	0.0057	3	0.0095	0.16376	E	Gabbr1,Adcyap1,Sstr2
GO:0032101	5,4	regulation of response to external stimulus	85	0.0058	3	0.0095	0.166106	E	Grin1,Hmgb1,Trim24
GO:0051241	5,3,4	negative regulation of multicellular organismal process	85	0.0058	3	0.0095	0.166106	E	Ngfr,Sox9,Ptch1
GO:0033077	8,10,11,9,7	T cell differentiation in the thymus	42	0.0029	2	0.0063	0.167537	E	Apc,Ctnnb1
GO:0051235	4,3	maintenance of location	42	0.0029	2	0.0063	0.167537	E	Apc,Pex5l
GO:0016485	7,6	protein processing	86	0.0059	3	0.0095	0.168413	E	Scg5,Ptch1,Dner
GO:0009628	3	response to abiotic stimulus	200	0.0136	5	0.0158	0.169656	E	Grin1,Ngfr,Rab3a,Casp3,Chrnb2
GO:0002694	6,5,4	regulation of leukocyte activation	140	0.0096	4	0.0127	0.171702	E	Hspd1,Hmgb3,Casp3,Chrnb2
GO:0019216	6,5	regulation of lipid metabolic process	43	0.0029	2	0.0063	0.171935	E	Cdc42,Vav2
GO:0001776	6,3	leukocyte homeostasis	43	0.0029	2	0.0063	0.171935	E	Nkx2-3,Casp3
GO:0008016	6,5,7	regulation of heart contraction	43	0.0029	2	0.0063	0.171935	E	Sema3a,Irx5
GO:0045137	4,5,6	development of primary sexual characteristics	88	0.006	3	0.0095	0.17291	E	Lhx9,Acvr2a,Sox9
GO:0050865	5,4	regulation of cell activation	142	0.0097	4	0.0127	0.174106	E	Hspd1,Hmgb3,Casp3,Chrnb2
GO:0007015	6,5	actin filament organization	89	0.0061	3	0.0095	0.175098	E	Prox1,Evl,Rhoa
GO:0009416	5	response to light stimulus	89	0.0061	3	0.0095	0.175098	E	Grin1,Casp3,Chrnb2
GO:0070201	6,4,5	regulation of establishment of protein localization	44	0.003	2	0.0063	0.176253	E	Smad4,Prkaca
GO:0001819	6,4,5	positive regulation of cytokine production	44	0.003	2	0.0063	0.176253	E	Hspd1,Gata3
GO:0001816	3	cytokine production	144	0.0098	4	0.0127	0.1764	E	Maf,Hspd1,Cebpe,Gata3
GO:0051604	6,5	protein maturation	90	0.0061	3	0.0095	0.177245	E	Scg5,Ptch1,Dner
GO:0045766	5,6,7,8,9,10,11,4	positive regulation of angiogenesis	10	0.0007	1	0.0032	0.177275	E	Gata2
GO:0002762	8,7,6,9,10,11	negative regulation of myeloid leukocyte differentiation	10	0.0007	1	0.0032	0.177275	E	Ctnnb1
GO:0030279	6,8,7,9,4,5	negative regulation of ossification	10	0.0007	1	0.0032	0.177275	E	Sox9
GO:0044065	6,5	regulation of respiratory system process	10	0.0007	1	0.0032	0.177275	E	Pbx3
GO:0051180	4,5	vitamin transport	10	0.0007	1	0.0032	0.177275	E	Pdpn
GO:0060601	6,8,7,9,5	lateral sprouting from an epithelium	10	0.0007	1	0.0032	0.177275	E	Gli2
GO:0032606	4	type I interferon production	10	0.0007	1	0.0032	0.177275	E	Hspd1
GO:0051647	5	nucleus localization	10	0.0007	1	0.0032	0.177275	E	Cdc42
GO:0046622	6,4,5	positive regulation of organ growth	10	0.0007	1	0.0032	0.177275	E	Prox1
GO:0048146	7,5,6	positive regulation of fibroblast proliferation	10	0.0007	1	0.0032	0.177275	E	Ngfr
GO:0002087	6,7,5	regulation of respiratory gaseous exchange by neurological system process	10	0.0007	1	0.0032	0.177275	E	Pbx3
GO:0051181	4,5	cofactor transport	10	0.0007	1	0.0032	0.177275	E	Pdpn
GO:0006109	6,5	regulation of carbohydrate metabolic process	10	0.0007	1	0.0032	0.177275	E	Hmgb1
GO:0045682	5,8,7,9,6,4	regulation of epidermis development	10	0.0007	1	0.0032	0.177275	E	Ngfr
GO:0060742	6,9,8,7,10	epithelial cell differentiation involved in prostate gland development	10	0.0007	1	0.0032	0.177275	E	Ctnnb1
GO:0043525	9,7,8	positive regulation of neuron apoptosis	10	0.0007	1	0.0032	0.177275	E	Ascl1
GO:0060669	6,5,7,8,9	embryonic placenta morphogenesis	10	0.0007	1	0.0032	0.177275	E	Wnt7b
GO:0006309	5,6,7,9,8	DNA fragmentation involved in apoptosis	10	0.0007	1	0.0032	0.177275	E	Casp3
GO:0045646	7,5,6,8,9,10,4	regulation of erythrocyte differentiation	10	0.0007	1	0.0032	0.177275	E	Ldb1
GO:0035162	6,7,8,5	embryonic hemopoiesis	10	0.0007	1	0.0032	0.177275	E	Pbx1
GO:0016486	6,4,8,7	peptide hormone processing	10	0.0007	1	0.0032	0.177275	E	Scg5
GO:0009081	6,7	branched chain family amino acid metabolic process	10	0.0007	1	0.0032	0.177275	E	Bcat1
GO:0006936	5	muscle contraction	91	0.0062	3	0.0095	0.179349	E	Tbx20,Nos1,Chrnb2
GO:0007605	8	sensory perception of sound	92	0.0063	3	0.0095	0.181412	E	Casp3,Chrnb2,Pou3f4
GO:0044271	5	nitrogen compound biosynthetic process	92	0.0063	3	0.0095	0.181412	E	Nos1,Bcat1,Gata3
GO:0007050	5,4	cell cycle arrest	46	0.0031	2	0.0063	0.184638	E	Rprm,Gas1
GO:0006887	6,4,5,7	exocytosis	94	0.0064	3	0.0095	0.185406	E	Grik5,Rab3a,Stx1a
GO:0003012	4	muscle system process	94	0.0064	3	0.0095	0.185406	E	Tbx20,Nos1,Chrnb2
GO:0007266	9,8	Rho protein signal transduction	95	0.0065	3	0.0095	0.187338	E	Cdc42,Vav2,Rhoa
GO:0050866	6,4,5	negative regulation of cell activation	47	0.0032	2	0.0063	0.1887	E	Hmgb3,Casp3
GO:0051250	8,7,6,5	negative regulation of lymphocyte activation	47	0.0032	2	0.0063	0.1887	E	Hmgb3,Casp3
GO:0006909	6,5,7	phagocytosis	47	0.0032	2	0.0063	0.1887	E	Gata2,Cebpe
GO:0002695	7,6,5,4	negative regulation of leukocyte activation	47	0.0032	2	0.0063	0.1887	E	Hmgb3,Casp3
GO:0007631	4	feeding behavior	47	0.0032	2	0.0063	0.1887	E	Grin1,Chrnb2
GO:0015980	5	energy derivation by oxidation of organic compounds	96	0.0065	3	0.0095	0.189225	E	Mybbp1a,Hmgb1,Mdh2
GO:0042423	7,8	catecholamine biosynthetic process	11	0.0008	1	0.0032	0.190809	E	Gata3
GO:0040015	6,4,5	negative regulation of multicellular organism growth	11	0.0008	1	0.0032	0.190809	E	Ptch1
GO:0033044	6,5	regulation of chromosome organization	11	0.0008	1	0.0032	0.190809	E	Pax5
GO:0006611	8,9,7	protein export from nucleus	11	0.0008	1	0.0032	0.190809	E	Prkaca
GO:0046887	6,7,8,5,4,9	positive regulation of hormone secretion	11	0.0008	1	0.0032	0.190809	E	Nnat
GO:0032673	6,5	regulation of interleukin-4 production	11	0.0008	1	0.0032	0.190809	E	Gata3
GO:0007215	7,6	glutamate signaling pathway	11	0.0008	1	0.0032	0.190809	E	Grin1
GO:0032633	4	interleukin-4 production	11	0.0008	1	0.0032	0.190809	E	Gata3
GO:0046716	6,4	muscle maintenance	11	0.0008	1	0.0032	0.190809	E	Apc
GO:0045136	4,5,6	development of secondary sexual characteristics	11	0.0008	1	0.0032	0.190809	E	Phb2
GO:0021895	8,9,6,5,7	cerebral cortex neuron differentiation	11	0.0008	1	0.0032	0.190809	E	Id4
GO:0043113	8,10,7,9,5	receptor clustering	11	0.0008	1	0.0032	0.190809	E	Pak1
GO:0032273	8,9,7,6,5	positive regulation of protein polymerization	11	0.0008	1	0.0032	0.190809	E	Apc
GO:0043542	6,7,5	endothelial cell migration	11	0.0008	1	0.0032	0.190809	E	Pten
GO:0043409	9,10,8,7	negative regulation of MAPKKK cascade	11	0.0008	1	0.0032	0.190809	E	Apc
GO:0006921	4,6	cell structure disassembly during apoptosis	11	0.0008	1	0.0032	0.190809	E	Casp3
GO:0031334	6,7,5,4	positive regulation of protein complex assembly	11	0.0008	1	0.0032	0.190809	E	Apc
GO:0046006	10,9,8	regulation of activated T cell proliferation	11	0.0008	1	0.0032	0.190809	E	Casp3
GO:0007159	5	leukocyte adhesion	11	0.0008	1	0.0032	0.190809	E	L1cam
GO:0001963	7,8	synaptic transmission, dopaminergic	11	0.0008	1	0.0032	0.190809	E	Chrnb2
GO:0031331	7,5,6	positive regulation of cellular catabolic process	11	0.0008	1	0.0032	0.190809	E	Hmgb1
GO:0043254	6,5,4	regulation of protein complex assembly	48	0.0033	2	0.0063	0.192673	E	Apc,Evl
GO:0032271	8,7,6,5	regulation of protein polymerization	48	0.0033	2	0.0063	0.192673	E	Apc,Evl
GO:0006913	7,6	nucleocytoplasmic transport	99	0.0068	3	0.0095	0.194616	E	Mybbp1a,Smad4,Prkaca
GO:0051169	6,5	nuclear transport	100	0.0068	3	0.0095	0.196322	E	Mybbp1a,Smad4,Prkaca
GO:0070271	3	protein complex biogenesis	178	0.0121	4	0.0127	0.198158	E	Apc,Pak1,Tfam,Evl
GO:0006461	5,4	protein complex assembly	178	0.0121	4	0.0127	0.198158	E	Apc,Pak1,Tfam,Evl
GO:0006725	4	cellular aromatic compound metabolic process	103	0.007	3	0.0095	0.201163	E	Qdpr,Chrnb2,Gata3
GO:0030238	4,5,6	male sex determination	12	0.0008	1	0.0032	0.203679	E	Sox9
GO:0002244	5,7,8,6	hemopoietic progenitor cell differentiation	12	0.0008	1	0.0032	0.203679	E	Sox4
GO:0045620	9,7,8,6,5,10,11	negative regulation of lymphocyte differentiation	12	0.0008	1	0.0032	0.203679	E	Hmgb3
GO:0048048	7,8,9,6	embryonic eye morphogenesis	12	0.0008	1	0.0032	0.203679	E	Sp3
GO:0060560	5,4	developmental growth involved in morphogenesis	12	0.0008	1	0.0032	0.203679	E	Sox9
GO:0031076	8,9,3,4,5	embryonic camera-type eye development	12	0.0008	1	0.0032	0.203679	E	Sp3
GO:0060325	7,5,6,4	face morphogenesis	12	0.0008	1	0.0032	0.203679	E	Col1a1
GO:0055013	6,7	cardiac muscle cell development	12	0.0008	1	0.0032	0.203679	E	Prox1
GO:0007044	5	cell-substrate junction assembly	12	0.0008	1	0.0032	0.203679	E	Pten
GO:0051971	7,8,6,5	positive regulation of transmission of nerve impulse	12	0.0008	1	0.0032	0.203679	E	Chrnb2
GO:0050806	8,9,6,7	positive regulation of synaptic transmission	12	0.0008	1	0.0032	0.203679	E	Chrnb2
GO:0031646	6,7,4,5	positive regulation of neurological system process	12	0.0008	1	0.0032	0.203679	E	Chrnb2
GO:0021544	6,8,4,9,10,5	subpallium development	12	0.0008	1	0.0032	0.203679	E	Ascl1
GO:0002028	8,7,9	regulation of sodium ion transport	12	0.0008	1	0.0032	0.203679	E	Nos1
GO:0001101	4	response to acid	12	0.0008	1	0.0032	0.203679	E	Accn2
GO:0007340	4,6,5	acrosome reaction	12	0.0008	1	0.0032	0.203679	E	Trim36
GO:0000737	8,7	DNA catabolic process, endonucleolytic	12	0.0008	1	0.0032	0.203679	E	Casp3
GO:0060572	9,8,10,7	morphogenesis of an epithelial bud	12	0.0008	1	0.0032	0.203679	E	Gli2
GO:0021846	4,5,7,8,9	cell proliferation in forebrain	12	0.0008	1	0.0032	0.203679	E	Pou3f3
GO:0045214	6,8,7,9,11,12,10	sarcomere organization	12	0.0008	1	0.0032	0.203679	E	Prox1
GO:0046660	4,5,6	female sex differentiation	51	0.0035	2	0.0063	0.20404	E	Lhx9,Phb2
GO:0035264	3	multicellular organism growth	105	0.0072	3	0.0095	0.204159	E	Apba2,Ptch1,Apba1
GO:0019932	7,6	second-messenger-mediated signaling	106	0.0072	3	0.0095	0.205587	E	L1cam,Ncam1,Sstr2
GO:0032535	4	regulation of cellular component size	52	0.0035	2	0.0063	0.20764	E	Wnt7a,Evl
GO:0016570	8,9	histone modification	53	0.0036	2	0.0063	0.211144	E	Eed,Pax5
GO:0060047	6	heart contraction	54	0.0037	2	0.0063	0.214551	E	Sema3a,Irx5
GO:0045333	6	cellular respiration	54	0.0037	2	0.0063	0.214551	E	Mybbp1a,Mdh2
GO:0003015	5	heart process	54	0.0037	2	0.0063	0.214551	E	Sema3a,Irx5
GO:0006692	7,9,8	prostanoid metabolic process	13	0.0009	1	0.0032	0.215907	E	Pdpn
GO:0009749	8	response to glucose stimulus	13	0.0009	1	0.0032	0.215907	E	Nnat
GO:0042559	6	pteridine and derivative biosynthetic process	13	0.0009	1	0.0032	0.215907	E	Qdpr
GO:0006693	8,10,9	prostaglandin metabolic process	13	0.0009	1	0.0032	0.215907	E	Pdpn
GO:0042044	4,5	fluid transport	13	0.0009	1	0.0032	0.215907	E	Pdpn
GO:0006833	5,6	water transport	13	0.0009	1	0.0032	0.215907	E	Pdpn
GO:0007172	7,9,6,8	signal complex assembly	13	0.0009	1	0.0032	0.215907	E	Pak1
GO:0050772	7,9,8,11,10,5,6,12,13,14	positive regulation of axonogenesis	13	0.0009	1	0.0032	0.215907	E	Limk1
GO:0048738	6,8,7,9	cardiac muscle tissue development	13	0.0009	1	0.0032	0.215907	E	Pten
GO:0001738	8,7,9,6	morphogenesis of a polarized epithelium	13	0.0009	1	0.0032	0.215907	E	Foxf2
GO:0035088	6,7,4,8	establishment or maintenance of apical/basal cell polarity	13	0.0009	1	0.0032	0.215907	E	Cdc42
GO:0030878	6,7	thyroid gland development	13	0.0009	1	0.0032	0.215907	E	Hhex
GO:0007193	12,13,10,11,8,9,14	inhibition of adenylate cyclase activity by G-protein signaling	13	0.0009	1	0.0032	0.215907	E	Sstr2
GO:0030262	5,6	apoptotic nuclear changes	13	0.0009	1	0.0032	0.215907	E	Casp3
GO:0009746	7	response to hexose stimulus	13	0.0009	1	0.0032	0.215907	E	Nnat
GO:0034284	6	response to monosaccharide stimulus	13	0.0009	1	0.0032	0.215907	E	Nnat
GO:0033598	5,7,8	mammary gland epithelial cell proliferation	13	0.0009	1	0.0032	0.215907	E	Phb2
GO:0009314	4	response to radiation	116	0.0079	3	0.0095	0.217306	E	Grin1,Casp3,Chrnb2
GO:0009894	5,4	regulation of catabolic process	55	0.0038	2	0.0063	0.217861	E	Apc,Hmgb1
GO:0010608	7,6	posttranscriptional regulation of gene expression	124	0.0085	3	0.0095	0.223402	E	Sox4,Pten,Nckap1
GO:0051240	5,3,4	positive regulation of multicellular organismal process	125	0.0085	3	0.0095	0.223967	E	Hspd1,Chrnb2,Gata3
GO:0006865	5,6,7	amino acid transport	58	0.004	2	0.0063	0.227198	E	Pdpn,Apba1
GO:0044275	5,6	cellular carbohydrate catabolic process	58	0.004	2	0.0063	0.227198	E	Hmgb1,Mdh2
GO:0048305	7,5,6,8	immunoglobulin secretion	14	0.001	1	0.0032	0.227514	E	Pou2f2
GO:0060323	6,5,4	head morphogenesis	14	0.001	1	0.0032	0.227514	E	Col1a1
GO:0030071	8,7,10,6,9,5	regulation of mitotic metaphase/anaphase transition	14	0.001	1	0.0032	0.227514	E	Apc
GO:0006700	8,7,6,5	C21-steroid hormone biosynthetic process	14	0.001	1	0.0032	0.227514	E	Pbx1
GO:0009886	5,4	post-embryonic morphogenesis	14	0.001	1	0.0032	0.227514	E	Nkx2-3
GO:0046851	7,5,6	negative regulation of bone remodeling	14	0.001	1	0.0032	0.227514	E	Sox9
GO:0048844	7,8,9,6	artery morphogenesis	14	0.001	1	0.0032	0.227514	E	Prox1
GO:0030168	7,4,5,6	platelet activation	14	0.001	1	0.0032	0.227514	E	Evl
GO:0019438	5	aromatic compound biosynthetic process	14	0.001	1	0.0032	0.227514	E	Qdpr
GO:0045954	7,11,12,8,10,9,5,6	positive regulation of natural killer cell mediated cytotoxicity	14	0.001	1	0.0032	0.227514	E	Cadm1
GO:0002717	9,8,10,7,6	positive regulation of natural killer cell mediated immunity	14	0.001	1	0.0032	0.227514	E	Cadm1
GO:0006367	8,7,10,9	transcription initiation from RNA polymerase II promoter	14	0.001	1	0.0032	0.227514	E	Gtf2e2
GO:0002763	8,7,6,9,10,11	positive regulation of myeloid leukocyte differentiation	14	0.001	1	0.0032	0.227514	E	Id2
GO:0017156	7,5,6,8	calcium ion-dependent exocytosis	14	0.001	1	0.0032	0.227514	E	Stx1a
GO:0048339	7,8,6	paraxial mesoderm development	14	0.001	1	0.0032	0.227514	E	Nckap1
GO:0001836	6,7	release of cytochrome c from mitochondria	14	0.001	1	0.0032	0.227514	E	Casp3
GO:0051346	6	negative regulation of hydrolase activity	14	0.001	1	0.0032	0.227514	E	Nos1
GO:0009620	4,5	response to fungus	14	0.001	1	0.0032	0.227514	E	Cotl1
GO:0001975	7,6	response to amphetamine	14	0.001	1	0.0032	0.227514	E	Grin1
GO:0001958	7,9,6,10,8,4	endochondral ossification	14	0.001	1	0.0032	0.227514	E	Col1a1
GO:0045577	9,7,8,6,10,11,5	regulation of B cell differentiation	14	0.001	1	0.0032	0.227514	E	Hmgb3
GO:0031667	5	response to nutrient levels	60	0.0041	2	0.0063	0.232928	E	Mest,Trim24
GO:0046879	6,4,5,7	hormone secretion	60	0.0041	2	0.0063	0.232928	E	Nnat,Scg5
GO:0043473	2	pigmentation	61	0.0042	2	0.0063	0.235644	E	Ednrb,Pax3
GO:0009914	5,4	hormone transport	61	0.0042	2	0.0063	0.235644	E	Nnat,Scg5
GO:0045216	4	cell-cell junction organization	15	0.001	1	0.0032	0.238522	E	Cdc42
GO:0009410	4	response to xenobiotic stimulus	15	0.001	1	0.0032	0.238522	E	Arnt2
GO:0030500	6,8,7,9,5	regulation of bone mineralization	15	0.001	1	0.0032	0.238522	E	Sox9
GO:0055010	8,9,10,7	ventricular cardiac muscle morphogenesis	15	0.001	1	0.0032	0.238522	E	Prox1
GO:0045471	5	response to ethanol	15	0.001	1	0.0032	0.238522	E	Chrnb2
GO:0001832	5,4,8,9	blastocyst growth	15	0.001	1	0.0032	0.238522	E	Smarca4
GO:0042306	8,9,10,7	regulation of protein import into nucleus	15	0.001	1	0.0032	0.238522	E	Smad4
GO:0034104	6,4,5	negative regulation of tissue remodeling	15	0.001	1	0.0032	0.238522	E	Sox9
GO:0043648	6	dicarboxylic acid metabolic process	15	0.001	1	0.0032	0.238522	E	Mdh2
GO:0000060	7,9,10,6,8	protein import into nucleus, translocation	15	0.001	1	0.0032	0.238522	E	Smad4
GO:0046677	4	response to antibiotic	15	0.001	1	0.0032	0.238522	E	Id1
GO:0070167	5,7,8,6,4	regulation of biomineral formation	15	0.001	1	0.0032	0.238522	E	Sox9
GO:0006020	6	inositol metabolic process	15	0.001	1	0.0032	0.238522	E	Pten
GO:0032729	7,5,6	positive regulation of interferon-gamma production	15	0.001	1	0.0032	0.238522	E	Hspd1
GO:0042558	5	pteridine and derivative metabolic process	15	0.001	1	0.0032	0.238522	E	Qdpr
GO:0009395	6,7	phospholipid catabolic process	15	0.001	1	0.0032	0.238522	E	Plcg1
GO:0048010	9,8	vascular endothelial growth factor receptor signaling pathway	15	0.001	1	0.0032	0.238522	E	Hhex
GO:0009743	5	response to carbohydrate stimulus	15	0.001	1	0.0032	0.238522	E	Nnat
GO:0050905	5	neuromuscular process	64	0.0044	2	0.0063	0.2432	E	Grin1,Nkx6-2
GO:0051098	4	regulation of binding	64	0.0044	2	0.0063	0.2432	E	Zfp462,Smad4
GO:0060425	6,7,8,5	lung morphogenesis	16	0.0011	1	0.0032	0.248951	E	Id1
GO:0006308	7,6	DNA catabolic process	16	0.0011	1	0.0032	0.248951	E	Casp3
GO:0051147	6,5	regulation of muscle cell differentiation	16	0.0011	1	0.0032	0.248951	E	Prox1
GO:0045453	7,5	bone resorption	16	0.0011	1	0.0032	0.248951	E	Ctnnb1
GO:0008543	9,8	fibroblast growth factor receptor signaling pathway	16	0.0011	1	0.0032	0.248951	E	Ngfr
GO:0060713	5,6,8,9,4,10	labyrinthine layer morphogenesis	16	0.0011	1	0.0032	0.248951	E	Wnt7b
GO:0001782	8,5	B cell homeostasis	16	0.0011	1	0.0032	0.248951	E	Casp3
GO:0000910	4	cytokinesis	16	0.0011	1	0.0032	0.248951	E	Apc
GO:0007093	7,6	mitotic cell cycle checkpoint	16	0.0011	1	0.0032	0.248951	E	Apc
GO:0044419	3	interspecies interaction between organisms	16	0.0011	1	0.0032	0.248951	E	Pvrl1
GO:0060324	4,5	face development	16	0.0011	1	0.0032	0.248951	E	Col1a1
GO:0043491	8,7	protein kinase B signaling cascade	16	0.0011	1	0.0032	0.248951	E	Pten
GO:0001502	5,7,8,6	cartilage condensation	16	0.0011	1	0.0032	0.248951	E	Sox9
GO:0030048	4,7,6	actin filament-based movement	16	0.0011	1	0.0032	0.248951	E	Evl
GO:0021795	8,5,7,9,10,6,11,12	cerebral cortex cell migration	16	0.0011	1	0.0032	0.248951	E	Pou3f3
GO:0043392	6	negative regulation of DNA binding	16	0.0011	1	0.0032	0.248951	E	Zfp462
GO:0001964	6,4	startle response	16	0.0011	1	0.0032	0.248951	E	Grin1
GO:0042089	6,4	cytokine biosynthetic process	67	0.0046	2	0.0063	0.249875	E	Cebpe,Gata3
GO:0009309	6	amine biosynthetic process	68	0.0046	2	0.0063	0.251907	E	Bcat1,Gata3
GO:0002683	5,3,4	negative regulation of immune system process	68	0.0046	2	0.0063	0.251907	E	Hmgb3,Casp3
GO:0042107	5	cytokine metabolic process	68	0.0046	2	0.0063	0.251907	E	Cebpe,Gata3
GO:0046942	5,6	carboxylic acid transport	71	0.0048	2	0.0063	0.257435	E	Pdpn,Apba1
GO:0030239	5,7,6,8,10,11,9	myofibril assembly	17	0.0012	1	0.0032	0.25882	E	Prox1
GO:0048144	4	fibroblast proliferation	17	0.0012	1	0.0032	0.25882	E	Ngfr
GO:0048145	6,5	regulation of fibroblast proliferation	17	0.0012	1	0.0032	0.25882	E	Ngfr
GO:0007091	7,9,5,8,6,4	mitotic metaphase/anaphase transition	17	0.0012	1	0.0032	0.25882	E	Apc
GO:0055002	6,7,9,10,8	striated muscle cell development	17	0.0012	1	0.0032	0.25882	E	Prox1
GO:0008207	7,6,5	C21-steroid hormone metabolic process	17	0.0012	1	0.0032	0.25882	E	Pbx1
GO:0045732	7,8,5,6	positive regulation of protein catabolic process	17	0.0012	1	0.0032	0.25882	E	Apc
GO:0051100	5	negative regulation of binding	17	0.0012	1	0.0032	0.25882	E	Zfp462
GO:0032507	6,5,4	maintenance of protein location in cell	17	0.0012	1	0.0032	0.25882	E	Apc
GO:0045445	7,8,6,10,9,11	myoblast differentiation	17	0.0012	1	0.0032	0.25882	E	Sox15
GO:0015849	4,5	organic acid transport	72	0.0049	2	0.0063	0.259091	E	Pdpn,Apba1
GO:0070662	5	mast cell proliferation	72	0.0049	2	0.0063	0.259091	E	Casp3,Chrnb2
GO:0032944	7,6	regulation of mononuclear cell proliferation	72	0.0049	2	0.0063	0.259091	E	Casp3,Chrnb2
GO:0050670	8,7,6	regulation of lymphocyte proliferation	72	0.0049	2	0.0063	0.259091	E	Casp3,Chrnb2
GO:0070666	7,6	regulation of mast cell proliferation	72	0.0049	2	0.0063	0.259091	E	Casp3,Chrnb2
GO:0016052	4,5	carbohydrate catabolic process	74	0.005	2	0.0063	0.262128	E	Hmgb1,Mdh2
GO:0070663	6,5	regulation of leukocyte proliferation	74	0.005	2	0.0063	0.262128	E	Casp3,Chrnb2
GO:0006916	9,8,7,6	anti-apoptosis	75	0.0051	2	0.0063	0.263512	E	Cited2,Atf5
GO:0009991	4	response to extracellular stimulus	76	0.0052	2	0.0063	0.264807	E	Mest,Trim24
GO:0055074	9	calcium ion homeostasis	76	0.0052	2	0.0063	0.264807	E	Grin1,Trim24
GO:0018108	10,8,9	peptidyl-tyrosine phosphorylation	77	0.0053	2	0.0063	0.266014	E	Ddr1,Abl1
GO:0018212	9,8	peptidyl-tyrosine modification	77	0.0053	2	0.0063	0.266014	E	Ddr1,Abl1
GO:0051258	7,6	protein polymerization	78	0.0053	2	0.0063	0.267136	E	Apc,Evl
GO:0034329	4	cell junction assembly	18	0.0012	1	0.0032	0.268149	E	Pten
GO:0050798	8,7	activated T cell proliferation	18	0.0012	1	0.0032	0.268149	E	Casp3
GO:0016525	5,6,7,8,9,10,11,4	negative regulation of angiogenesis	18	0.0012	1	0.0032	0.268149	E	Hhex
GO:0060415	7,6,8,5	muscle tissue morphogenesis	18	0.0012	1	0.0032	0.268149	E	Prox1
GO:0046209	4	nitric oxide metabolic process	18	0.0012	1	0.0032	0.268149	E	Nos1
GO:0055008	7,8,9,6	cardiac muscle tissue morphogenesis	18	0.0012	1	0.0032	0.268149	E	Prox1
GO:0030510	8,10,11,7,9	regulation of BMP signaling pathway	18	0.0012	1	0.0032	0.268149	E	Acvr2a
GO:0043367	9,11,12,10,8	CD4-positive, alpha beta T cell differentiation	18	0.0012	1	0.0032	0.268149	E	Nkx2-3
GO:0022029	7,6,8,9,10,5	telencephalon cell migration	18	0.0012	1	0.0032	0.268149	E	Pou3f3
GO:0015807	6,7,8	L-amino acid transport	18	0.0012	1	0.0032	0.268149	E	Apba1
GO:0006809	6,5	nitric oxide biosynthetic process	18	0.0012	1	0.0032	0.268149	E	Nos1
GO:0048286	4,6,7,8	lung alveolus development	18	0.0012	1	0.0032	0.268149	E	Pdpn
GO:0031329	6,5	regulation of cellular catabolic process	18	0.0012	1	0.0032	0.268149	E	Hmgb1
GO:0042133	5,7,8,4	neurotransmitter metabolic process	18	0.0012	1	0.0032	0.268149	E	Gad1
GO:0031099	5,4	regeneration	18	0.0012	1	0.0032	0.268149	E	Sox15
GO:0051606	3	detection of stimulus	80	0.0055	2	0.0063	0.269125	E	Ngfr,Cadm1
GO:0006576	6	biogenic amine metabolic process	81	0.0055	2	0.0063	0.269995	E	Chrnb2,Gata3
GO:0008361	4	regulation of cell size	82	0.0056	2	0.0063	0.270784	E	Ddr1,E2f4
GO:0033365	6	protein localization in organelle	84	0.0057	2	0.0063	0.272124	E	Smad4,Pax6
GO:0055065	8	metal ion homeostasis	86	0.0059	2	0.0063	0.273155	E	Grin1,Trim24
GO:0007018	4	microtubule-based movement	86	0.0059	2	0.0063	0.273155	E	Nde1,Hap1
GO:0051251	8,7,6,5	positive regulation of lymphocyte activation	88	0.006	2	0.0063	0.273888	E	Hspd1,Chrnb2
GO:0007566	3,4,5	embryo implantation	19	0.0013	1	0.0032	0.276957	E	Ddr1
GO:0043029	8,5	T cell homeostasis	19	0.0013	1	0.0032	0.276957	E	Casp3
GO:0014075	6,5	response to amine stimulus	19	0.0013	1	0.0032	0.276957	E	Grin1
GO:0008630	11,8,7,9,10	DNA damage response, signal transduction resulting in induction of apoptosis	19	0.0013	1	0.0032	0.276957	E	Brca1
GO:0048545	5	response to steroid hormone stimulus	19	0.0013	1	0.0032	0.276957	E	Hmgb1
GO:0021885	6,5,7,8,9	forebrain cell migration	19	0.0013	1	0.0032	0.276957	E	Pou3f3
GO:0030890	10,9,8,7	positive regulation of B cell proliferation	19	0.0013	1	0.0032	0.276957	E	Chrnb2
GO:0042269	11,6,8,10,9,5,7	regulation of natural killer cell mediated cytotoxicity	19	0.0013	1	0.0032	0.276957	E	Cadm1
GO:0010243	5,4	response to organic nitrogen	19	0.0013	1	0.0032	0.276957	E	Grin1
GO:0003014	4	renal system process	19	0.0013	1	0.0032	0.276957	E	Chrnb2
GO:0002715	9,7,8,6	regulation of natural killer cell mediated immunity	19	0.0013	1	0.0032	0.276957	E	Cadm1
GO:0002285	6,5	lymphocyte activation during immune response	19	0.0013	1	0.0032	0.276957	E	Nkx2-3
GO:0048610	3,4	reproductive cellular process	19	0.0013	1	0.0032	0.276957	E	Trim36
GO:0015914	5,6	phospholipid transport	19	0.0013	1	0.0032	0.276957	E	Atp8a1
GO:0030101	6,5	natural killer cell activation	20	0.0014	1	0.0032	0.28526	E	Sp3
GO:0016197	6,4,5	endosome transport	20	0.0014	1	0.0032	0.28526	E	Cdc42
GO:0051693	10,11,9,8,12,7,6	actin filament capping	20	0.0014	1	0.0032	0.28526	E	Evl
GO:0051651	5,4,3	maintenance of location in cell	20	0.0014	1	0.0032	0.28526	E	Apc
GO:0042417	7,8	dopamine metabolic process	20	0.0014	1	0.0032	0.28526	E	Chrnb2
GO:0006099	8	tricarboxylic acid cycle	20	0.0014	1	0.0032	0.28526	E	Mdh2
GO:0051017	4,7,6	actin filament bundle formation	20	0.0014	1	0.0032	0.28526	E	Rhoa
GO:0048008	9,8	platelet-derived growth factor receptor signaling pathway	20	0.0014	1	0.0032	0.28526	E	Rapgef1
GO:0006885	9	regulation of pH	21	0.0014	1	0.0032	0.293079	E	Ednrb
GO:0032963	5	collagen metabolic process	21	0.0014	1	0.0032	0.293079	E	Id1
GO:0046356	7	acetyl-CoA catabolic process	21	0.0014	1	0.0032	0.293079	E	Mdh2
GO:0019827	7,6,5,3	stem cell maintenance	21	0.0014	1	0.0032	0.293079	E	Apc
GO:0030835	8,7,9,11,10,6,5	negative regulation of actin filament depolymerization	21	0.0014	1	0.0032	0.293079	E	Evl
GO:0050796	7,8,9,6,10	regulation of insulin secretion	21	0.0014	1	0.0032	0.293079	E	Nnat
GO:0030318	6,5	melanocyte differentiation	21	0.0014	1	0.0032	0.293079	E	Ednrb
GO:0042462	10,7,11,8,9	eye photoreceptor cell development	21	0.0014	1	0.0032	0.293079	E	Pax6
GO:0048864	5,6	stem cell development	22	0.0015	1	0.0032	0.300427	E	Apc
GO:0008637	5,6	apoptotic mitochondrial changes	22	0.0015	1	0.0032	0.300427	E	Casp3
GO:0050931	5,4	pigment cell differentiation	22	0.0015	1	0.0032	0.300427	E	Ednrb
GO:0031032	6,5	actomyosin structure organization	22	0.0015	1	0.0032	0.300427	E	Prox1
GO:0007588	5,6,4	excretion	22	0.0015	1	0.0032	0.300427	E	Chrnb2
GO:0044259	4	multicellular organismal macromolecule metabolic process	22	0.0015	1	0.0032	0.300427	E	Id1
GO:0007528	5,7,8,10,9,11	neuromuscular junction development	22	0.0015	1	0.0032	0.300427	E	Pak1
GO:0031669	5,6	cellular response to nutrient levels	22	0.0015	1	0.0032	0.300427	E	Trim24
GO:0046620	5,4	regulation of organ growth	22	0.0015	1	0.0032	0.300427	E	Prox1
GO:0030178	8,9,7,6	negative regulation of Wnt receptor signaling pathway	22	0.0015	1	0.0032	0.300427	E	Apc
GO:0031343	5,3,4	positive regulation of cell killing	23	0.0016	1	0.0032	0.307324	E	Cadm1
GO:0050679	7,5,6	positive regulation of epithelial cell proliferation	23	0.0016	1	0.0032	0.307324	E	Gas1
GO:0001912	6,7,8,4,5	positive regulation of leukocyte mediated cytotoxicity	23	0.0016	1	0.0032	0.307324	E	Cadm1
GO:0008624	10,8,9	induction of apoptosis by extracellular signals	23	0.0016	1	0.0032	0.307324	E	Casp3
GO:0002263	4	cell activation during immune response	23	0.0016	1	0.0032	0.307324	E	Nkx2-3
GO:0045807	6,7,8,4,5	positive regulation of endocytosis	23	0.0016	1	0.0032	0.307324	E	Mib1
GO:0001754	9,10,7,8,6	eye photoreceptor cell differentiation	23	0.0016	1	0.0032	0.307324	E	Pax6
GO:0002366	5,4	leukocyte activation during immune response	23	0.0016	1	0.0032	0.307324	E	Nkx2-3
GO:0051168	8,7	nuclear export	23	0.0016	1	0.0032	0.307324	E	Prkaca
GO:0055001	5,6	muscle cell development	23	0.0016	1	0.0032	0.307324	E	Prox1
GO:0042491	10,11,8,6,9	auditory receptor cell differentiation	23	0.0016	1	0.0032	0.307324	E	Dll1
GO:0002228	6,7,5	natural killer cell mediated immunity	24	0.0016	1	0.0032	0.313784	E	Cadm1
GO:0009060	7	aerobic respiration	24	0.0016	1	0.0032	0.313784	E	Mdh2
GO:0051656	5,3,4	establishment of organelle localization	24	0.0016	1	0.0032	0.313784	E	Cdc42
GO:0043112	4	receptor metabolic process	24	0.0016	1	0.0032	0.313784	E	Pak1
GO:0030042	8,6,7,5	actin filament depolymerization	24	0.0016	1	0.0032	0.313784	E	Evl
GO:0042267	10,4,8,9,5,7,6	natural killer cell mediated cytotoxicity	24	0.0016	1	0.0032	0.313784	E	Cadm1
GO:0002791	7,6	regulation of peptide secretion	24	0.0016	1	0.0032	0.313784	E	Nnat
GO:0030834	10,6,9,8,7,5	regulation of actin filament depolymerization	24	0.0016	1	0.0032	0.313784	E	Evl
GO:0022904	6,7,5	respiratory electron transport chain	25	0.0017	1	0.0032	0.319823	E	Mybbp1a
GO:0032649	6,5	regulation of interferon-gamma production	26	0.0018	1	0.0032	0.325456	E	Hspd1
GO:0042461	9,6,10,7	photoreceptor cell development	26	0.0018	1	0.0032	0.325456	E	Pax6
GO:0009109	6	coenzyme catabolic process	26	0.0018	1	0.0032	0.325456	E	Mdh2
GO:0042130	10,9,8,7	negative regulation of T cell proliferation	26	0.0018	1	0.0032	0.325456	E	Casp3
GO:0030837	9,10,8,11,7,6	negative regulation of actin filament polymerization	26	0.0018	1	0.0032	0.325456	E	Evl
GO:0006084	6	acetyl-CoA metabolic process	27	0.0018	1	0.0032	0.330698	E	Mdh2
GO:0010927	4,5,6	cellular component assembly involved in morphogenesis	27	0.0018	1	0.0032	0.330698	E	Prox1
GO:0055067	8	monovalent inorganic cation homeostasis	27	0.0018	1	0.0032	0.330698	E	Ednrb
GO:0032272	8,9,7,6,5	negative regulation of protein polymerization	27	0.0018	1	0.0032	0.330698	E	Evl
GO:0007628	5,6	adult walking behavior	27	0.0018	1	0.0032	0.330698	E	Epha4
GO:0033189	6,8	response to vitamin A	27	0.0018	1	0.0032	0.330698	E	Mest
GO:0002381	8,6,9,7	immunoglobulin production during immune response	27	0.0018	1	0.0032	0.330698	E	Pou2f2
GO:0032526	7,9	response to retinoic acid	27	0.0018	1	0.0032	0.330698	E	Mest
GO:0031333	6,7,5,4	negative regulation of protein complex assembly	27	0.0018	1	0.0032	0.330698	E	Evl
GO:0050852	11,10,9,7	T cell receptor signaling pathway	28	0.0019	1	0.0032	0.335564	E	Plcg1
GO:0044236	3	multicellular organismal metabolic process	28	0.0019	1	0.0032	0.335564	E	Id1
GO:0048645	4,6,7,5	organ formation	28	0.0019	1	0.0032	0.335564	E	Gli2
GO:0045089	7,8,5,6	positive regulation of innate immune response	28	0.0019	1	0.0032	0.335564	E	Cadm1
GO:0042401	7,6	biogenic amine biosynthetic process	29	0.002	1	0.0032	0.340065	E	Gata3
GO:0030282	6,7,8,4	bone mineralization	29	0.002	1	0.0032	0.340065	E	Sox9
GO:0051187	5	cofactor catabolic process	29	0.002	1	0.0032	0.340065	E	Mdh2
GO:0000075	6,5	cell cycle checkpoint	30	0.002	1	0.0032	0.344217	E	Apc
GO:0060113	9,10,7,5,8	inner ear receptor cell differentiation	30	0.002	1	0.0032	0.344217	E	Dll1
GO:0001910	5,7,4,6	regulation of leukocyte mediated cytotoxicity	30	0.002	1	0.0032	0.344217	E	Cadm1
GO:0070667	8,6,7	negative regulation of mast cell proliferation	30	0.002	1	0.0032	0.344217	E	Casp3
GO:0046530	8,9,6	photoreceptor cell differentiation	30	0.002	1	0.0032	0.344217	E	Pax6
GO:0032609	4	interferon-gamma production	30	0.002	1	0.0032	0.344217	E	Hspd1
GO:0031341	4,3	regulation of cell killing	30	0.002	1	0.0032	0.344217	E	Cadm1
GO:0006690	6,8,7	icosanoid metabolic process	30	0.002	1	0.0032	0.344217	E	Pdpn
GO:0009411	6	response to UV	30	0.002	1	0.0032	0.344217	E	Casp3
GO:0050672	9,8,7,6	negative regulation of lymphocyte proliferation	31	0.0021	1	0.0032	0.348032	E	Casp3
GO:0070664	7,5,6	negative regulation of leukocyte proliferation	31	0.0021	1	0.0032	0.348032	E	Casp3
GO:0032945	8,6,7	negative regulation of mononuclear cell proliferation	31	0.0021	1	0.0032	0.348032	E	Casp3
GO:0002260	7,4	lymphocyte homeostasis	31	0.0021	1	0.0032	0.348032	E	Casp3
GO:0031400	8,9,6,7	negative regulation of protein modification process	31	0.0021	1	0.0032	0.348032	E	Pax5
GO:0031214	6,7,5	biomineral formation	31	0.0021	1	0.0032	0.348032	E	Sox9
GO:0032103	6,4,5	positive regulation of response to external stimulus	32	0.0022	1	0.0032	0.351523	E	Hmgb1
GO:0006641	7,6,8	triglyceride metabolic process	32	0.0022	1	0.0032	0.351523	E	Nkx2-3
GO:0006997	4	nucleus organization	32	0.0022	1	0.0032	0.351523	E	Casp3
GO:0032102	6,4,5	negative regulation of response to external stimulus	32	0.0022	1	0.0032	0.351523	E	Grin1
GO:0050871	9,8,7,6	positive regulation of B cell activation	33	0.0023	1	0.0032	0.354701	E	Chrnb2
GO:0042398	6,5	cellular amino acid derivative biosynthetic process	33	0.0023	1	0.0032	0.354701	E	Gata3
GO:0042446	6,4	hormone biosynthetic process	33	0.0023	1	0.0032	0.354701	E	Pbx1
GO:0060711	5,4,7,8,9	labyrinthine layer development	34	0.0023	1	0.0032	0.357579	E	Wnt7b
GO:0035265	3	organ growth	34	0.0023	1	0.0032	0.357579	E	Prox1
GO:0006939	6	smooth muscle contraction	35	0.0024	1	0.0032	0.360168	E	Chrnb2
GO:0045088	6,7,5	regulation of innate immune response	35	0.0024	1	0.0032	0.360168	E	Cadm1
GO:0043410	9,10,8,7	positive regulation of MAPKKK cascade	35	0.0024	1	0.0032	0.360168	E	Ctnnb1
GO:0045926	5,3,4	negative regulation of growth	35	0.0024	1	0.0032	0.360168	E	Ptch1
GO:0046632	8,10,11,9,7	alpha-beta T cell differentiation	35	0.0024	1	0.0032	0.360168	E	Nkx2-3
GO:0042490	8,9,6	mechanoreceptor differentiation	36	0.0025	1	0.0032	0.362478	E	Dll1
GO:0007190	12,13,8,11,14	activation of adenylate cyclase activity	36	0.0025	1	0.0032	0.362478	E	Adcyap1
GO:0006073	6,7	cellular glucan metabolic process	36	0.0025	1	0.0032	0.362478	E	Hmgb1
GO:0005977	7,8	glycogen metabolic process	36	0.0025	1	0.0032	0.362478	E	Hmgb1
GO:0044042	6	glucan metabolic process	36	0.0025	1	0.0032	0.362478	E	Hmgb1
GO:0030100	5,6,7,4	regulation of endocytosis	36	0.0025	1	0.0032	0.362478	E	Mib1
GO:0045762	11,12,7,10,13	positive regulation of adenylate cyclase activity	37	0.0025	1	0.0032	0.364522	E	Adcyap1
GO:0006639	6,5,7	acylglycerol metabolic process	37	0.0025	1	0.0032	0.364522	E	Nkx2-3
GO:0031281	10,11,6,9,12	positive regulation of cyclase activity	37	0.0025	1	0.0032	0.364522	E	Adcyap1
GO:0009306	6,4,5,7	protein secretion	37	0.0025	1	0.0032	0.364522	E	Pou2f2
GO:0051349	6	positive regulation of lyase activity	37	0.0025	1	0.0032	0.364522	E	Adcyap1
GO:0030258	5,6	lipid modification	37	0.0025	1	0.0032	0.364522	E	Pten
GO:0006941	6	striated muscle contraction	37	0.0025	1	0.0032	0.364522	E	Nos1
GO:0031668	4,5	cellular response to extracellular stimulus	38	0.0026	1	0.0032	0.366309	E	Trim24
GO:0042593	7	glucose homeostasis	38	0.0026	1	0.0032	0.366309	E	Ptch1
GO:0007059	3	chromosome segregation	38	0.0026	1	0.0032	0.366309	E	Apc
GO:0033500	6	carbohydrate homeostasis	38	0.0026	1	0.0032	0.366309	E	Ptch1
GO:0042698	5,4,3	ovulation cycle	38	0.0026	1	0.0032	0.366309	E	Nhlh2
GO:0046486	5,6	glycerolipid metabolic process	38	0.0026	1	0.0032	0.366309	E	Nkx2-3
GO:0019751	5	polyol metabolic process	39	0.0027	1	0.0032	0.367849	E	Pten
GO:0050851	10,9,8,6	antigen receptor-mediated signaling pathway	39	0.0027	1	0.0032	0.367849	E	Plcg1
GO:0050885	6	neuromuscular process controlling balance	39	0.0027	1	0.0032	0.367849	E	Nkx6-2
GO:0002708	8,9,6,7	positive regulation of lymphocyte mediated immunity	39	0.0027	1	0.0032	0.367849	E	Cadm1
GO:0008652	6,7	cellular amino acid biosynthetic process	39	0.0027	1	0.0032	0.367849	E	Bcat1
GO:0006662	4	glycerol ether metabolic process	39	0.0027	1	0.0032	0.367849	E	Nkx2-3
GO:0006638	5,6	neutral lipid metabolic process	39	0.0027	1	0.0032	0.367849	E	Nkx2-3
GO:0002705	7,8,5,6	positive regulation of leukocyte mediated immunity	39	0.0027	1	0.0032	0.367849	E	Cadm1
GO:0050868	9,8,7,6	negative regulation of T cell activation	39	0.0027	1	0.0032	0.367849	E	Casp3
GO:0050900	6,3,7,5	leukocyte migration	39	0.0027	1	0.0032	0.367849	E	Nkx2-3
GO:0001906	2	cell killing	40	0.0027	1	0.0032	0.369152	E	Cadm1
GO:0033673	10,7,9	negative regulation of kinase activity	40	0.0027	1	0.0032	0.369152	E	Casp3
GO:0001909	3,4,5	leukocyte mediated cytotoxicity	40	0.0027	1	0.0032	0.369152	E	Cadm1
GO:0006112	6	energy reserve metabolic process	40	0.0027	1	0.0032	0.369152	E	Hmgb1
GO:0042770	7,6	DNA damage response, signal transduction	40	0.0027	1	0.0032	0.369152	E	Brca1
GO:0006469	11,8,10	negative regulation of protein kinase activity	40	0.0027	1	0.0032	0.369152	E	Casp3
GO:0008585	6,7,8	female gonad development	41	0.0028	1	0.0032	0.370228	E	Lhx9
GO:0042176	6,7,5	regulation of protein catabolic process	42	0.0029	1	0.0032	0.371086	E	Apc
GO:0051348	6	negative regulation of transferase activity	42	0.0029	1	0.0032	0.371086	E	Casp3
GO:0030073	8,6,7,9	insulin secretion	43	0.0029	1	0.0032	0.371733	E	Nnat
GO:0045927	5,3,4	positive regulation of growth	43	0.0029	1	0.0032	0.371733	E	Prox1
GO:0030833	9,8,7,10,6	regulation of actin filament polymerization	44	0.003	1	0.0032	0.372181	E	Evl
GO:0007338	5,4	single fertilization	44	0.003	1	0.0032	0.372181	E	Trim36
GO:0044264	5,6	cellular polysaccharide metabolic process	44	0.003	1	0.0032	0.372181	E	Hmgb1
GO:0006096	9,10,5	glycolysis	44	0.003	1	0.0032	0.372181	E	Mdh2
GO:0002429	9,8,7,5	immune response-activating cell surface receptor signaling pathway	44	0.003	1	0.0032	0.372181	E	Plcg1
GO:0046545	5,6,7	development of primary female sexual characteristics	44	0.003	1	0.0032	0.372181	E	Lhx9
GO:0002699	6,7,4,5	positive regulation of immune effector process	45	0.0031	1	0.0032	0.372435	E	Cadm1
GO:0050671	9,8,7,6	positive regulation of lymphocyte proliferation	45	0.0031	1	0.0032	0.372435	E	Chrnb2
GO:0009266	4	response to temperature stimulus	45	0.0031	1	0.0032	0.372435	E	Ngfr
GO:0032946	8,6,7	positive regulation of mononuclear cell proliferation	45	0.0031	1	0.0032	0.372435	E	Chrnb2
GO:0032844	4,5,3	regulation of homeostatic process	46	0.0031	1	0.0032	0.372505	E	Ldb1
GO:0031349	6,7,4,5	positive regulation of defense response	46	0.0031	1	0.0032	0.372505	E	Cadm1
GO:0008360	6,7,4,5,8	regulation of cell shape	46	0.0031	1	0.0032	0.372505	E	Pdpn
GO:0007188	9,10,8	G-protein signaling, coupled to cAMP nucleotide second messenger	46	0.0031	1	0.0032	0.372505	E	Sstr2
GO:0008150	1	biological_process	14659	1	316	1	1	D	Foxd3,Pou3f1,Mta2,Nkx1-1,Pvrl1,Foxf2,Pcdh1,Fgf15,Etv6,Ldb1,Mybbp1a,Nhlh2,Tbx20,Daam2,Mapt,Ret,Gabrd,Rere,Lmo3,Wnt7a,Nde1,Cyc1,Zfp462,Onecut2,Dcc,Smad4,Gabbr1,Ddr1,Mycl1,Ebf1,Rps12,Chrna4,Gtf2e2,Cited2,Lhx9,Nfyb,Nfia,Pou2f2,Grm4,Nnat,Cdca7l,Rps4x,Plcg1,E2f4,Zfhx2,Pcdh10,Gad1,Foxn3,L1cam,Dlk1,Ebf3,Slc6a5,Prox1,Mxd3,Thbs3,Csnk1d,Maf,Myt1l,Acvr2a,Tcf4,Sema5a,Csnk2a1,Sox4,Mfap4,Plxna2,Dlg4,Arl10,Hmga1…
GO:0002768	7,6	immune response-regulating cell surface receptor signaling pathway	47	0.0032	1	0.0032	0.372399	D	Plcg1
GO:0051051	5,6,4,3	negative regulation of transport	47	0.0032	1	0.0032	0.372399	D	Nos1
GO:0070668	8,6,7	positive regulation of mast cell proliferation	47	0.0032	1	0.0032	0.372399	D	Chrnb2
GO:0070665	7,5,6	positive regulation of leukocyte proliferation	47	0.0032	1	0.0032	0.372399	D	Chrnb2
GO:0008064	9,8,7,6,5	regulation of actin polymerization or depolymerization	48	0.0033	1	0.0032	0.372124	D	Evl
GO:0007187	8,9,7	G-protein signaling, coupled to cyclic nucleotide second messenger	49	0.0033	1	0.0032	0.371686	D	Sstr2
GO:0009063	6,7	cellular amino acid catabolic process	49	0.0033	1	0.0032	0.371686	D	Bcat1
GO:0030832	8,7,5,6	regulation of actin filament length	49	0.0033	1	0.0032	0.371686	D	Evl
GO:0030072	7,5,6,8	peptide hormone secretion	49	0.0033	1	0.0032	0.371686	D	Nnat
GO:0001558	5,6,4	regulation of cell growth	49	0.0033	1	0.0032	0.371686	D	Ddr1
GO:0030041	8,7,6,5	actin filament polymerization	50	0.0034	1	0.0032	0.371095	D	Evl
GO:0046631	7,6	alpha-beta T cell activation	50	0.0034	1	0.0032	0.371095	D	Nkx2-3
GO:0002790	5,6	peptide secretion	51	0.0035	1	0.0032	0.370355	D	Nnat
GO:0002757	8,7,6,4	immune response-activating signal transduction	51	0.0035	1	0.0032	0.370355	D	Plcg1
GO:0008217	4,6	regulation of blood pressure	51	0.0035	1	0.0032	0.370355	D	Ednrb
GO:0042493	4	response to drug	51	0.0035	1	0.0032	0.370355	D	Nos1
GO:0002377	5,6	immunoglobulin production	51	0.0035	1	0.0032	0.370355	D	Pou2f2
GO:0001894	6,4	tissue homeostasis	52	0.0035	1	0.0032	0.369474	D	Ctnnb1
GO:0019320	7,8	hexose catabolic process	52	0.0035	1	0.0032	0.369474	D	Mdh2
GO:0051101	5	regulation of DNA binding	52	0.0035	1	0.0032	0.369474	D	Zfp462
GO:0005976	5	polysaccharide metabolic process	52	0.0035	1	0.0032	0.369474	D	Hmgb1
GO:0046365	6,7	monosaccharide catabolic process	52	0.0035	1	0.0032	0.369474	D	Mdh2
GO:0006007	8,9	glucose catabolic process	52	0.0035	1	0.0032	0.369474	D	Mdh2
GO:0019933	9,8	cAMP-mediated signaling	52	0.0035	1	0.0032	0.369474	D	Sstr2
GO:0009582	4	detection of abiotic stimulus	53	0.0036	1	0.0032	0.368458	D	Ngfr
GO:0030384	7,8	phosphoinositide metabolic process	53	0.0036	1	0.0032	0.368458	D	Pten
GO:0007254	9,8,7,6	JNK cascade	54	0.0037	1	0.0032	0.367314	D	Mapk10
GO:0044242	5,6	cellular lipid catabolic process	54	0.0037	1	0.0032	0.367314	D	Plcg1
GO:0051605	8,7	protein maturation by peptide bond cleavage	54	0.0037	1	0.0032	0.367314	D	Dner
GO:0045619	8,6,7,5,9,10,4	regulation of lymphocyte differentiation	55	0.0038	1	0.0032	0.366047	D	Hmgb3
GO:0019935	8,7	cyclic-nucleotide-mediated signaling	55	0.0038	1	0.0032	0.366047	D	Sstr2
GO:0006821	7,8	chloride transport	55	0.0038	1	0.0032	0.366047	D	Clcn5
GO:0008154	5,7,6,4	actin polymerization or depolymerization	55	0.0038	1	0.0032	0.366047	D	Evl
GO:0002764	6,5	immune response-regulating signal transduction	55	0.0038	1	0.0032	0.366047	D	Plcg1
GO:0048871	5,3	multicellular organismal homeostasis	55	0.0038	1	0.0032	0.366047	D	Ctnnb1
GO:0002440	4,5	production of molecular mediator of immune response	55	0.0038	1	0.0032	0.366047	D	Pou2f2
GO:0042035	7,6,5	regulation of cytokine biosynthetic process	56	0.0038	1	0.0032	0.364664	D	Gata3
GO:0042129	9,8,7	regulation of T cell proliferation	56	0.0038	1	0.0032	0.364664	D	Casp3
GO:0016567	9,10,8	protein ubiquitination	56	0.0038	1	0.0032	0.364664	D	Mib1
GO:0009581	4	detection of external stimulus	56	0.0038	1	0.0032	0.364664	D	Ngfr
GO:0048585	5,3,4	negative regulation of response to stimulus	57	0.0039	1	0.0032	0.363169	D	Grin1
GO:0031098	7,6,5	stress-activated protein kinase signaling pathway	58	0.004	1	0.0032	0.361569	D	Mapk10
GO:0046164	5	alcohol catabolic process	58	0.004	1	0.0032	0.361569	D	Mdh2
GO:0010740	8,9,7,6	positive regulation of protein kinase cascade	58	0.004	1	0.0032	0.361569	D	Ctnnb1
GO:0044270	5	nitrogen compound catabolic process	60	0.0041	1	0.0032	0.358071	D	Bcat1
GO:0009310	6	amine catabolic process	60	0.0041	1	0.0032	0.358071	D	Bcat1
GO:0015833	4,5	peptide transport	62	0.0042	1	0.0032	0.354211	D	Nnat
GO:0006606	8,9,7,6	protein import into nucleus	63	0.0043	1	0.0032	0.352157	D	Smad4
GO:0051170	8,7	nuclear import	64	0.0044	1	0.0032	0.350027	D	Smad4
GO:0002706	8,6,7	regulation of lymphocyte mediated immunity	64	0.0044	1	0.0032	0.350027	D	Cadm1
GO:0050870	9,8,7,6	positive regulation of T cell activation	64	0.0044	1	0.0032	0.350027	D	Hspd1
GO:0032446	9,8	protein modification by small protein conjugation	65	0.0044	1	0.0032	0.347823	D	Mib1
GO:0034504	7	protein localization in nucleus	66	0.0045	1	0.0032	0.345551	D	Smad4
GO:0016049	5,3	cell growth	67	0.0046	1	0.0032	0.343215	D	Ddr1
GO:0002703	7,5,6	regulation of leukocyte mediated immunity	68	0.0046	1	0.0032	0.340818	D	Cadm1
GO:0007596	6,4,5	blood coagulation	69	0.0047	1	0.0032	0.338364	D	Evl
GO:0006650	6,7	glycerophospholipid metabolic process	69	0.0047	1	0.0032	0.338364	D	Pten
GO:0034754	6,4	cellular hormone metabolic process	70	0.0048	1	0.0032	0.335857	D	Pbx1
GO:0007599	5,4	hemostasis	70	0.0048	1	0.0032	0.335857	D	Evl
GO:0008203	6,7,8	cholesterol metabolic process	71	0.0048	1	0.0032	0.333299	D	Sorl1
GO:0040014	5,4	regulation of multicellular organism growth	72	0.0049	1	0.0032	0.330695	D	Ptch1
GO:0009566	4,3	fertilization	72	0.0049	1	0.0032	0.330695	D	Trim36
GO:0006874	10,8	cellular calcium ion homeostasis	72	0.0049	1	0.0032	0.330695	D	Grin1
GO:0050817	3	coagulation	72	0.0049	1	0.0032	0.330695	D	Evl
GO:0006754	12	ATP biosynthetic process	73	0.005	1	0.0032	0.328048	D	Atp8a1
GO:0035023	9,10,8	regulation of Rho protein signal transduction	73	0.005	1	0.0032	0.328048	D	Vav2
GO:0015698	6,7	inorganic anion transport	75	0.0051	1	0.0032	0.322635	D	Clcn5
GO:0007229	7,6	integrin-mediated signaling pathway	75	0.0051	1	0.0032	0.322635	D	Rhoa
GO:0006694	6,5,7	steroid biosynthetic process	77	0.0053	1	0.0032	0.317084	D	Pbx1
GO:0070647	8,7	protein modification by small protein conjugation or removal	77	0.0053	1	0.0032	0.317084	D	Mib1
GO:0016125	5,6,7	sterol metabolic process	78	0.0053	1	0.0032	0.314263	D	Sorl1
GO:0042098	7,6	T cell proliferation	78	0.0053	1	0.0032	0.314263	D	Casp3
GO:0046034	11	ATP metabolic process	78	0.0053	1	0.0032	0.314263	D	Atp8a1
GO:0006875	9,7	cellular metal ion homeostasis	80	0.0055	1	0.0032	0.308544	D	Grin1
GO:0016064	7,8	immunoglobulin mediated immune response	80	0.0055	1	0.0032	0.308544	D	Pou2f2
GO:0017038	5,6,7	protein import	80	0.0055	1	0.0032	0.308544	D	Smad4
GO:0031347	6,5	regulation of defense response	80	0.0055	1	0.0032	0.308544	D	Cadm1
GO:0009206	11	purine ribonucleoside triphosphate biosynthetic process	82	0.0056	1	0.0032	0.302739	D	Atp8a1
GO:0009201	10	ribonucleoside triphosphate biosynthetic process	82	0.0056	1	0.0032	0.302739	D	Atp8a1
GO:0002697	6,4,5	regulation of immune effector process	82	0.0056	1	0.0032	0.302739	D	Cadm1
GO:0019724	6,7	B cell mediated immunity	82	0.0056	1	0.0032	0.302739	D	Pou2f2
GO:0009145	10	purine nucleoside triphosphate biosynthetic process	83	0.0057	1	0.0032	0.299809	D	Atp8a1
GO:0009142	9	nucleoside triphosphate biosynthetic process	84	0.0057	1	0.0032	0.296864	D	Atp8a1
GO:0006633	7,6,8,5	fatty acid biosynthetic process	86	0.0059	1	0.0032	0.290936	D	Brca1
GO:0009205	10	purine ribonucleoside triphosphate metabolic process	87	0.0059	1	0.0032	0.287957	D	Atp8a1
GO:0009199	9	ribonucleoside triphosphate metabolic process	88	0.006	1	0.0032	0.284971	D	Atp8a1
GO:0050878	4,3	regulation of body fluid levels	88	0.006	1	0.0032	0.284971	D	Evl
GO:0002253	7,3,5,6	activation of immune response	89	0.0061	1	0.0032	0.281979	D	Plcg1
GO:0002696	7,6,5,4	positive regulation of leukocyte activation	93	0.0063	2	0.0063	0.274491	D	Hspd1,Chrnb2
GO:0050867	6,4,5	positive regulation of cell activation	95	0.0065	2	0.0063	0.274271	D	Hspd1,Chrnb2
GO:0030198	4	extracellular matrix organization	97	0.0066	2	0.0063	0.273803	D	Foxf2,Smarca4
GO:0042445	5,3	hormone metabolic process	97	0.0066	2	0.0063	0.273803	D	Scg5,Pbx1
GO:0042060	5	wound healing	98	0.0067	2	0.0063	0.273481	D	Sox15,Evl
GO:0006869	4,5	lipid transport	98	0.0067	2	0.0063	0.273481	D	Sorl1,Atp8a1
GO:0033674	10,7,9	positive regulation of kinase activity	99	0.0068	2	0.0063	0.273101	D	Cdc42,Vav2
GO:0009144	9	purine nucleoside triphosphate metabolic process	92	0.0063	1	0.0032	0.272983	D	Atp8a1
GO:0051347	6	positive regulation of transferase activity	100	0.0068	2	0.0063	0.272664	D	Cdc42,Vav2
GO:0050863	8,7,6	regulation of T cell activation	102	0.007	2	0.0063	0.271629	D	Hspd1,Casp3
GO:0006575	5	cellular amino acid derivative metabolic process	102	0.007	2	0.0063	0.271629	D	Chrnb2,Gata3
GO:0006006	7,8	glucose metabolic process	103	0.007	2	0.0063	0.271032	D	Onecut1,Mdh2
GO:0046394	6	carboxylic acid biosynthetic process	93	0.0063	1	0.0032	0.269983	D	Brca1
GO:0016053	5	organic acid biosynthetic process	93	0.0063	1	0.0032	0.269983	D	Brca1
GO:0032943	5	mononuclear cell proliferation	107	0.0073	2	0.0063	0.268154	D	Casp3,Chrnb2
GO:0046651	6,5	lymphocyte proliferation	107	0.0073	2	0.0063	0.268154	D	Casp3,Chrnb2
GO:0006334	5,7,6,8	nucleosome assembly	94	0.0064	1	0.0032	0.266985	D	Smarca4
GO:0070661	4	leukocyte proliferation	109	0.0074	2	0.0063	0.266439	D	Casp3,Chrnb2
GO:0022900	5,4	electron transport chain	112	0.0076	2	0.0063	0.263549	D	Mybbp1a,Cyc1
GO:0001817	5,4	regulation of cytokine production	114	0.0078	2	0.0063	0.261426	D	Hspd1,Gata3
GO:0060249	5	anatomical structure homeostasis	114	0.0078	2	0.0063	0.261426	D	Apc,Ctnnb1
GO:0034728	5,6,4	nucleosome organization	96	0.0065	1	0.0032	0.260998	D	Smarca4
GO:0031497	4,7	chromatin assembly	96	0.0065	1	0.0032	0.260998	D	Smarca4
GO:0009152	10	purine ribonucleotide biosynthetic process	96	0.0065	1	0.0032	0.260998	D	Atp8a1
GO:0009141	8	nucleoside triphosphate metabolic process	96	0.0065	1	0.0032	0.260998	D	Atp8a1
GO:0006323	3	DNA packaging	115	0.0078	2	0.0063	0.26031	D	Mta2,Smarca4
GO:0009719	3	response to endogenous stimulus	121	0.0083	2	0.0063	0.252912	D	Grin1,Hmgb1
GO:0006164	9	purine nucleotide biosynthetic process	99	0.0068	1	0.0032	0.252063	D	Atp8a1
GO:0055066	8	di-, tri-valent inorganic cation homeostasis	123	0.0084	2	0.0063	0.250209	D	Grin1,Trim24
GO:0009260	9	ribonucleotide biosynthetic process	100	0.0068	1	0.0032	0.249101	D	Atp8a1
GO:0002449	5,6	lymphocyte mediated immunity	124	0.0085	2	0.0063	0.248817	D	Pou2f2,Cadm1
GO:0050778	6,4,5	positive regulation of immune response	129	0.0088	2	0.0063	0.241502	D	Plcg1,Cadm1
GO:0019318	6,7	hexose metabolic process	129	0.0088	2	0.0063	0.241502	D	Onecut1,Mdh2
GO:0006605	7,6,8	protein targeting	129	0.0088	2	0.0063	0.241502	D	Smad4,Prkaca
GO:0006470	9,7,8	protein amino acid dephosphorylation	103	0.007	1	0.0032	0.240276	D	Pten
GO:0009725	4	response to hormone stimulus	103	0.007	1	0.0032	0.240276	D	Hmgb1
GO:0006814	7,8	sodium ion transport	132	0.009	2	0.0063	0.236865	D	Nos1,Accn2
GO:0005996	5,6	monosaccharide metabolic process	133	0.0091	2	0.0063	0.235283	D	Onecut1,Mdh2
GO:0006820	5,6	anion transport	105	0.0072	1	0.0032	0.234455	D	Clcn5
GO:0009150	9	purine ribonucleotide metabolic process	105	0.0072	1	0.0032	0.234455	D	Atp8a1
GO:0002443	4,5	leukocyte mediated immunity	137	0.0093	2	0.0063	0.228801	D	Pou2f2,Cadm1
GO:0007601	8	visual perception	107	0.0073	1	0.0032	0.22869	D	Chrnb2
GO:0043549	9,6,8	regulation of kinase activity	146	0.01	3	0.0095	0.22664	D	Cdc42,Casp3,Vav2
GO:0050953	7	sensory perception of light stimulus	108	0.0074	1	0.0032	0.225831	D	Chrnb2
GO:0051338	5	regulation of transferase activity	149	0.0102	3	0.0095	0.22574	D	Cdc42,Casp3,Vav2
GO:0010817	4	regulation of hormone levels	152	0.0104	3	0.0095	0.224565	D	Nnat,Scg5,Pbx1
GO:0055080	7	cation homeostasis	152	0.0104	3	0.0095	0.224565	D	Grin1,Ednrb,Trim24
GO:0018193	8,7	peptidyl-amino acid modification	155	0.0106	3	0.0095	0.223127	D	Ddr1,Nos1,Abl1
GO:0048584	5,3,4	positive regulation of response to stimulus	159	0.0108	3	0.0095	0.220831	D	Plcg1,Hmgb1,Cadm1
GO:0009259	8	ribonucleotide metabolic process	111	0.0076	1	0.0032	0.217353	D	Atp8a1
GO:0030005	9,7	cellular di-, tri-valent inorganic cation homeostasis	111	0.0076	1	0.0032	0.217353	D	Grin1
GO:0042742	5,6	defense response to bacterium	111	0.0076	1	0.0032	0.217353	D	Cebpe
GO:0006644	5,6	phospholipid metabolic process	144	0.0098	2	0.0063	0.216984	D	Plcg1,Pten
GO:0006163	8	purine nucleotide metabolic process	113	0.0077	1	0.0032	0.211791	D	Atp8a1
GO:0006457	7,6	protein folding	115	0.0078	1	0.0032	0.206305	D	Hspd1
GO:0006511	10,8,9	ubiquitin-dependent protein catabolic process	116	0.0079	1	0.0032	0.203592	D	Tceb1
GO:0000280	5	nuclear division	191	0.013	4	0.0127	0.198358	D	Nde1,Apc,Cdc42,Neurog1
GO:0007067	6,8,7,5	mitosis	191	0.013	4	0.0127	0.198358	D	Nde1,Apc,Cdc42,Neurog1
GO:0002684	5,3,4	positive regulation of immune system process	192	0.0131	4	0.0127	0.19821	D	Plcg1,Hspd1,Cadm1,Chrnb2
GO:0000087	7,5,6	M phase of mitotic cell cycle	192	0.0131	4	0.0127	0.19821	D	Nde1,Apc,Cdc42,Neurog1
GO:0008202	5,6	steroid metabolic process	155	0.0106	2	0.0063	0.197727	D	Sorl1,Pbx1
GO:0048285	4	organelle fission	195	0.0133	4	0.0127	0.197634	D	Nde1,Apc,Cdc42,Neurog1
GO:0040008	4,3	regulation of growth	196	0.0134	4	0.0127	0.1974	D	Ddr1,Prox1,Ptch1,Gap43
GO:0009165	8	nucleotide biosynthetic process	207	0.0141	4	0.0127	0.193508	D	Gabbr1,Adcyap1,Atp8a1,Sstr2
GO:0002250	4	adaptive immune response	120	0.0082	1	0.0032	0.192947	D	Pou2f2
GO:0002460	5	adaptive immune response based on somatic recombination of immune receptors built from immunoglobulin superfamily domains	120	0.0082	1	0.0032	0.192947	D	Pou2f2
GO:0045087	4,5	innate immune response	122	0.0083	1	0.0032	0.187755	D	Cadm1
GO:0030003	8,6	cellular cation homeostasis	122	0.0083	1	0.0032	0.187755	D	Grin1
GO:0043085	5	positive regulation of catalytic activity	194	0.0132	3	0.0095	0.187354	D	Cdc42,Adcyap1,Vav2
GO:0006333	6	chromatin assembly or disassembly	123	0.0084	1	0.0032	0.185192	D	Smarca4
GO:0007265	8,7	Ras protein signal transduction	197	0.0134	3	0.0095	0.183762	D	Cdc42,Vav2,Rhoa
GO:0016042	4,5	lipid catabolic process	125	0.0085	1	0.0032	0.180135	D	Plcg1
GO:0016311	6	dephosphorylation	127	0.0087	1	0.0032	0.175169	D	Pten
GO:0006091	4	generation of precursor metabolites and energy	261	0.0178	5	0.0158	0.171995	D	Nkx1-1,Mybbp1a,Cyc1,Hmgb1,Mdh2
GO:0048583	4,3	regulation of response to stimulus	282	0.0192	6	0.019	0.163834	D	Plcg1,Grin1,Hmgb1,Trim24,Cadm1,Chrnb2
GO:0006281	7,6	DNA repair	213	0.0145	3	0.0095	0.163823	D	Brca1,Ssrp1,Supt16h
GO:0006066	4	cellular alcohol metabolic process	283	0.0193	6	0.019	0.163773	D	Onecut1,Sorl1,Mdh2,Pten,Chrnb2,Gata3
GO:0002252	3,4	immune effector process	175	0.0119	2	0.0063	0.162767	D	Pou2f2,Cadm1
GO:0006732	5	coenzyme metabolic process	133	0.0091	1	0.0032	0.160839	D	Mdh2
GO:0006886	6,5,7	intracellular protein transport	305	0.0208	6	0.019	0.159429	D	Smad4,Scg5,Copg2,Prkaca,Stx1a,Apba1
GO:0050776	5,4	regulation of immune response	177	0.0121	2	0.0063	0.159378	D	Plcg1,Cadm1
GO:0007276	4,3	gamete generation	309	0.0211	6	0.019	0.158076	D	Acvr2a,Hmga1,Gli1,Pax5,Cadm1,Dnmt3a
GO:0006753	6	nucleoside phosphate metabolic process	264	0.018	4	0.0127	0.148129	D	Gabbr1,Adcyap1,Atp8a1,Sstr2
GO:0009117	7	nucleotide metabolic process	264	0.018	4	0.0127	0.148129	D	Gabbr1,Adcyap1,Atp8a1,Sstr2
GO:0044093	4	positive regulation of molecular function	226	0.0154	3	0.0095	0.147296	D	Cdc42,Adcyap1,Vav2
GO:0019953	3	sexual reproduction	360	0.0246	7	0.0222	0.146158	D	Acvr2a,Hmga1,Gli1,Trim36,Pax5,Cadm1,Dnmt3a
GO:0045859	10,7,9	regulation of protein kinase activity	141	0.0096	1	0.0032	0.143077	D	Casp3
GO:0006631	5,7,6	fatty acid metabolic process	188	0.0128	2	0.0063	0.141314	D	Brca1,Pdpn
GO:0006974	4	response to DNA damage stimulus	273	0.0186	4	0.0127	0.139165	D	Brca1,Casp3,Ssrp1,Supt16h
GO:0080134	5,4	regulation of response to stress	144	0.0098	1	0.0032	0.136814	D	Cadm1
GO:0006807	3	nitrogen compound metabolic process	317	0.0216	5	0.0158	0.134421	D	Nos1,Apc,Bcat1,Chrnb2,Gata3
GO:0055086	5	nucleobase, nucleoside and nucleotide metabolic process	278	0.019	4	0.0127	0.134157	D	Gabbr1,Adcyap1,Atp8a1,Sstr2
GO:0030001	6,7	metal ion transport	431	0.0294	8	0.0253	0.129283	D	Chrna4,Nos1,Accn2,Cacna2d3,Grin1,Cacna2d1,Myb,Chrnb2
GO:0000279	6,5	M phase	284	0.0194	4	0.0127	0.128157	D	Nde1,Apc,Cdc42,Neurog1
GO:0034984	5	cellular response to DNA damage stimulus	243	0.0166	3	0.0095	0.12622	D	Brca1,Ssrp1,Supt16h
GO:0006813	7,8	potassium ion transport	151	0.0103	1	0.0032	0.123035	D	Nos1
GO:0046578	8,9,7	regulation of Ras protein signal transduction	151	0.0103	1	0.0032	0.123035	D	Vav2
GO:0051336	5	regulation of hydrolase activity	152	0.0104	1	0.0032	0.121161	D	Nos1
GO:0006519	4	cellular amino acid and derivative metabolic process	249	0.017	3	0.0095	0.119077	D	Bcat1,Chrnb2,Gata3
GO:0009617	4,5	response to bacterium	154	0.0105	1	0.0032	0.117482	D	Cebpe
GO:0034641	4	cellular nitrogen compound metabolic process	299	0.0204	4	0.0127	0.113396	D	Nos1,Bcat1,Chrnb2,Gata3
GO:0044262	4,5	cellular carbohydrate metabolic process	308	0.021	4	0.0127	0.104831	D	Onecut1,Hmgb1,Mdh2,Pten
GO:0033036	3	macromolecule localization	791	0.054	17	0.0538	0.100055	D	Smad4,Pou2f2,Nnat,Scg5,Apc,Pex5l,Apba2,Copg2,Rab3a,Prkaca,Cdc42,Pax6,Stx1a,Ctnnb1,Apba1,Nckap1,Col1a1
GO:0051186	4	cofactor metabolic process	166	0.0113	1	0.0032	0.0972951	D	Mdh2
GO:0051707	3,4	response to other organism	220	0.015	2	0.0063	0.0959064	D	Cebpe,Cotl1
GO:0006812	5,6	cation transport	499	0.034	8	0.0253	0.0947454	D	Chrna4,Nos1,Accn2,Cacna2d3,Grin1,Cacna2d1,Myb,Chrnb2
GO:0007242	6,5	intracellular signaling cascade	967	0.066	20	0.0633	0.0910079	D	Ret,Plcg1,L1cam,Apc,Brca1,Rab3a,Phb2,Mapk10,Id1,Cdc42,Trim24,Vav2,Ctnnb1,Dvl3,Pten,Dcx,Ncam1,Rheb,Sstr2,Rhoa
GO:0006520	5,6	cellular amino acid metabolic process	172	0.0117	1	0.0032	0.0883571	D	Bcat1
GO:0009308	5	cellular amine metabolic process	279	0.019	3	0.0095	0.0867358	D	Bcat1,Chrnb2,Gata3
GO:0007264	7,6	small GTPase mediated signal transduction	381	0.026	5	0.0158	0.0830638	D	Rab3a,Cdc42,Vav2,Rheb,Rhoa
GO:0006464	7,6	protein modification process	1195	0.0815	25	0.0791	0.0827013	D	Ret,Smad4,Ddr1,Csnk1d,Acvr2a,Csnk2a1,Bmpr2,Nos1,Hmgb1,Mapk10,Eed,Mib1,Prkaca,Epha4,Pak1,Pax5,Trim24,Csnk1g2,Ephb1,Limk1,Epha5,Lmtk3,Pten,Csnk1e,Abl1
GO:0051056	7,8,6	regulation of small GTPase mediated signal transduction	183	0.0125	1	0.0032	0.0738086	D	Vav2
GO:0032787	6	monocarboxylic acid metabolic process	248	0.0169	2	0.0063	0.0658436	D	Brca1,Pdpn
GO:0008380	8,7,6	RNA splicing	191	0.013	1	0.0032	0.0646001	D	Pnn
GO:0015031	4,5,6	protein transport	651	0.0444	10	0.0316	0.064595	D	Smad4,Pou2f2,Scg5,Apba2,Copg2,Rab3a,Prkaca,Stx1a,Apba1,Col1a1
GO:0045184	3,4,5	establishment of protein localization	658	0.0449	10	0.0316	0.0616326	D	Smad4,Pou2f2,Scg5,Apba2,Copg2,Rab3a,Prkaca,Stx1a,Apba1,Col1a1
GO:0050896	2	response to stimulus	2216	0.1512	45	0.1424	0.0587062	D	Nhlh2,Ddr1,Chrna4,Pou2f2,Grm4,Nnat,Plcg1,Dlg4,Nos1,Accn2,Sema3f,Grin1,Sncg,Brca1,Hmgb1,Ngfr,Mest,Sema3a,Nkx2-3,Plxna3,Apba2,Pbx3,Rab3a,Mapk10,Epha4,Cebpe,Id1,Robo1,Robo2,Arnt,Trim24,Casp3,Ssrp1,Npas3,Egr2,Sox15,Zic1,Cadm1,Id2,Supt16h,Evl,Cotl1,Chrnb2,Apba1,Arnt2
GO:0006810	3,4	transport	2263	0.1544	46	0.1456	0.0582209	D	Mybbp1a,Gabrd,Wnt7a,Nde1,Cyc1,Smad4,Chrna4,Pou2f2,Nnat,Slc6a5,Dlg4,Nos1,Scg5,Ttyh1,Accn2,Cacna2d3,Grin1,Sorl1,Sncg,Grik5,Apba2,Hap1,Gria4,Copg2,Clcn5,Rab3a,Gata2,Mib1,Pdpn,Slc18a3,Prkaca,Cebpe,Cdc42,Cacna2d1,Dbi,Slc6a1,Grik3,Stx1a,Myb,Atp8a1,Evl,Ctnnb1,Chrnb2,Gria2,Apba1,Col1a1
GO:0051234	2,3	establishment of localization	2276	0.1553	46	0.1456	0.0570519	D	Mybbp1a,Gabrd,Wnt7a,Nde1,Cyc1,Smad4,Chrna4,Pou2f2,Nnat,Slc6a5,Dlg4,Nos1,Scg5,Ttyh1,Accn2,Cacna2d3,Grin1,Sorl1,Sncg,Grik5,Apba2,Hap1,Gria4,Copg2,Clcn5,Rab3a,Gata2,Mib1,Pdpn,Slc18a3,Prkaca,Cebpe,Cdc42,Cacna2d1,Dbi,Slc6a1,Grik3,Stx1a,Myb,Atp8a1,Evl,Ctnnb1,Chrnb2,Gria2,Apba1,Col1a1
GO:0033554	4	cellular response to stress	376	0.0256	4	0.0127	0.0522294	D	Brca1,Mapk10,Ssrp1,Supt16h
GO:0009607	3	response to biotic stimulus	270	0.0184	2	0.0063	0.0480665	D	Cebpe,Cotl1
GO:0019752	5	carboxylic acid metabolic process	441	0.0301	5	0.0158	0.0460771	D	Gad1,Brca1,Mdh2,Pdpn,Bcat1
GO:0006082	4	organic acid metabolic process	442	0.0302	5	0.0158	0.0455849	D	Gad1,Brca1,Mdh2,Pdpn,Bcat1
GO:0008610	4,5	lipid biosynthetic process	276	0.0188	2	0.0063	0.0440013	D	Brca1,Pbx1
GO:0009611	4	response to wounding	341	0.0233	3	0.0095	0.0404268	D	Casp3,Sox15,Evl
GO:0006629	4	lipid metabolic process	664	0.0453	9	0.0285	0.0402627	D	Plcg1,Sorl1,Brca1,Nkx2-3,Pdpn,Pbx1,Cdc42,Vav2,Pten
GO:0044255	4,5	cellular lipid metabolic process	564	0.0385	7	0.0222	0.0388459	D	Plcg1,Sorl1,Brca1,Nkx2-3,Pdpn,Pbx1,Pten
GO:0005975	4	carbohydrate metabolic process	402	0.0274	4	0.0127	0.038451	D	Onecut1,Hmgb1,Mdh2,Pten
GO:0051716	3	cellular response to stimulus	468	0.0319	5	0.0158	0.0341599	D	Brca1,Mapk10,Trim24,Ssrp1,Supt16h
GO:0015672	6,7	monovalent inorganic cation transport	297	0.0203	2	0.0063	0.0320493	D	Nos1,Accn2
GO:0006397	8,7,6	mRNA processing	244	0.0166	1	0.0032	0.0256441	D	Pnn
GO:0034962	6	cellular biopolymer catabolic process	551	0.0376	6	0.019	0.0251386	D	Brca1,Hmgb1,Mib1,Tceb1,Casp3,Enc1
GO:0044265	5	cellular macromolecule catabolic process	608	0.0415	7	0.0222	0.024812	D	Brca1,Hmgb1,Mdh2,Mib1,Tceb1,Casp3,Enc1
GO:0055114	3	oxidation reduction	635	0.0433	7	0.0222	0.0184673	D	Mybbp1a,Cyc1,Nos1,Mdh2,Ctbp2,Kdm5b,Qdpr
GO:0003008	3	system process	1900	0.1296	31	0.0981	0.0164127	D	Pou3f1,Nkx1-1,Tbx20,Wnt7a,Chrna4,Grm4,E2f4,Gad1,Dlg4,Nos1,Accn2,Grin1,Sncg,Grik5,Sema3a,Ednrb,Apba2,Pbx3,Rab3a,Prkaca,Casp3,Egr2,Stx1a,Pnoc,Nkx6-2,Ctnnb1,Chrnb2,Gria2,Irx5,Pou3f4,Apba1
GO:0006955	3	immune response	474	0.0323	4	0.0127	0.0150822	D	Pou2f2,Plcg1,Nkx2-3,Cadm1
GO:0044248	4	cellular catabolic process	828	0.0565	10	0.0316	0.0142061	D	Plcg1,Nos1,Brca1,Hmgb1,Mdh2,Mib1,Tceb1,Casp3,Bcat1,Enc1
GO:0019941	9,7,8	modification-dependent protein catabolic process	483	0.0329	4	0.0127	0.0133134	D	Brca1,Mib1,Tceb1,Enc1
GO:0043632	6	modification-dependent macromolecule catabolic process	483	0.0329	4	0.0127	0.0133134	D	Brca1,Mib1,Tceb1,Enc1
GO:0016071	7,6	mRNA metabolic process	280	0.0191	1	0.0032	0.0132706	D	Pnn
GO:0006412	7,5,6	translation	362	0.0247	2	0.0063	0.0112862	D	Rps12,Rps4x
GO:0051603	8,7	proteolysis involved in cellular protein catabolic process	497	0.0339	4	0.0127	0.0109321	D	Brca1,Mib1,Tceb1,Enc1
GO:0044257	7,6	cellular protein catabolic process	499	0.034	4	0.0127	0.0106255	D	Brca1,Mib1,Tceb1,Enc1
GO:0044267	6,5	cellular protein metabolic process	2121	0.1447	34	0.1076	0.010474	D	Mapt,Ret,Smad4,Ddr1,Rps12,Rps4x,Csnk1d,Acvr2a,Csnk2a1,Bmpr2,Nos1,Apc,Hspd1,Brca1,Hmgb1,Mapk10,Eed,Mib1,Prkaca,Epha4,Pak1,Tceb1,Pax5,Trim24,Csnk1g2,Ephb1,Limk1,Enc1,Epha5,Lmtk3,Evl,Pten,Csnk1e,Abl1
GO:0006952	4	defense response	446	0.0304	3	0.0095	0.0088242	D	Cebpe,Cadm1,Cotl1
GO:0050877	4	neurological system process	1741	0.1188	25	0.0791	0.0055931	D	Pou3f1,Nkx1-1,Wnt7a,Chrna4,Grm4,Gad1,Dlg4,Accn2,Grin1,Sncg,Grik5,Apba2,Pbx3,Rab3a,Prkaca,Casp3,Egr2,Stx1a,Pnoc,Nkx6-2,Ctnnb1,Chrnb2,Gria2,Pou3f4,Apba1
GO:0019538	5,4	protein metabolic process	2592	0.1768	41	0.1297	0.0047306	D	Mapt,Ret,Smad4,Ddr1,Rps12,Rps4x,Csnk1d,Acvr2a,Csnk2a1,Sox4,Bmpr2,Nos1,Scg5,Apc,Hspd1,Brca1,Hmgb1,Mapk10,Eed,Mib1,Prkaca,Epha4,Pak1,Ptch1,Tceb1,Pax5,Trim24,Casp3,Csnk1g2,Ephb1,Limk1,Enc1,Epha5,Lmtk3,Evl,Pten,Csnk1e,Nckap1,Dner,Ecel1,Abl1
GO:0006950	3	response to stress	1086	0.0741	12	0.038	0.0029681	D	Brca1,Mapk10,Cebpe,Casp3,Ssrp1,Sox15,Cadm1,Supt16h,Evl,Cotl1,Chrnb2,Arnt2
GO:0006396	7,6,5	RNA processing	389	0.0265	1	0.0032	0.0016335	D	Pnn
GO:0009057	4	macromolecule catabolic process	1039	0.0709	9	0.0285	0.0005029	D	Apc,Brca1,Hmgb1,Mdh2,Mib1,Tceb1,Casp3,Enc1,Ecel1
GO:0043285	5	biopolymer catabolic process	982	0.067	8	0.0253	0.000443	D	Apc,Brca1,Hmgb1,Mib1,Tceb1,Casp3,Enc1,Ecel1
GO:0030163	6,5	protein catabolic process	930	0.0634	7	0.0222	0.0003514	D	Apc,Brca1,Mib1,Tceb1,Casp3,Enc1,Ecel1
[truncated: 5 more rows]

## Sheet: Shh-Ptch1+ genes GO mol fun
GO_ID	LEVEL(S)	TERM	NB_IN_REF	FREQ_IN_REF	NB_IN_SET	FREQ_IN_SET	P_VALUE	ENRICHMENT/DEPLETION	GENES_IN_SET
GO:0030528	2	transcription regulator activity	1043	0.0668	136	0.4304	1.25492e-76	E	Foxd3,Pou3f1,Mta2,Foxf2,Etv6,Ldb1,Mybbp1a,Nhlh2,Tbx20,Rere,Onecut2,Smad4,Mycl1,Ebf1,Gtf2e2,Cited2,Lhx9,Nfyb,Nfia,Pou2f2,E2f4,Foxn3,Ebf3,Prox1,Mxd3,Maf,Myt1l,Tcf4,Sox4,Onecut1,Lbh,E2f3,Lhx1,Rcor2,Foxq1,Isl1,Bach2,Hoxb2,Gli1,Id4,St18,E2f1,Nkx2-3,Pbx3,Tfdp1,Nfyc,Nfib,Cbfa2t2,Irx3,Gatad2a,Hhex,Pcgf6,Dnmt1,Ctbp2,Lbx1,Polr3k,Otp,Lhx2,Pou3f3,Isl2,Irx1,Phb2,Ss18l1,Dach1,Nfya,Gata2,Atf2,Neurod4,Olig3,Sox5…
GO:0003677	4	DNA binding	1699	0.1088	155	0.4905	1.57967e-66	E	Foxd3,Pou3f1,Mta2,Nkx1-1,Foxf2,Etv6,Ldb1,Mybbp1a,Nhlh2,Tbx20,Rere,Onecut2,Smad4,Mycl1,Ebf1,Gtf2e2,Cited2,Lhx9,Nfyb,Nfia,Pou2f2,E2f4,Zfhx2,Foxn3,Ebf3,Prox1,Mxd3,Maf,Myt1l,Tcf4,Sox4,Hmga1,Onecut1,E2f3,Lhx1,Polr1d,Rcor2,Foxq1,Isl1,Bach2,Brca1,Hmgb1,Hoxb2,Gli1,Sp9,St18,E2f1,Nkx2-3,Pbx3,Tfdp1,Nfyc,Nfib,Cic,Cbfa2t2,Irx3,Peg10,Gatad2a,Hhex,Mybl2,Dnmt1,Zic5,Lbx1,Polr3k,Otp,Cxxc4,Lhx2,Pou3f3,Isl2,Irx1,Pol…
GO:0003700	5,3	transcription factor activity	672	0.043	105	0.3323	2.84696e-65	E	Foxd3,Pou3f1,Mta2,Foxf2,Etv6,Tbx20,Rere,Onecut2,Smad4,Mycl1,Ebf1,Cited2,Lhx9,Nfyb,Nfia,Pou2f2,E2f4,Foxn3,Prox1,Maf,Myt1l,Onecut1,E2f3,Lhx1,Rcor2,Foxq1,Isl1,Bach2,Hoxb2,Gli1,St18,E2f1,Nkx2-3,Pbx3,Tfdp1,Nfyc,Nfib,Cbfa2t2,Irx3,Gatad2a,Hhex,Lbx1,Otp,Lhx2,Pou3f3,Isl2,Irx1,Ss18l1,Dach1,Nfya,Gata2,Atf2,Sox5,Myst2,Lhx5,Phox2b,Pbx1,Cebpe,Sox9,Atf5,Mta1,Sp3,Esrrg,Meis2,Myt1,Pax2,Gbx2,Arnt,Adnp,Pax5,Pax6,Ba…
GO:0003676	3	nucleic acid binding	2464	0.1577	156	0.4937	3.23323e-45	E	Foxd3,Pou3f1,Mta2,Nkx1-1,Foxf2,Etv6,Ldb1,Mybbp1a,Nhlh2,Tbx20,Rere,Onecut2,Smad4,Mycl1,Ebf1,Gtf2e2,Cited2,Lhx9,Nfyb,Nfia,Pou2f2,Rps4x,E2f4,Zfhx2,Foxn3,Ebf3,Prox1,Mxd3,Maf,Myt1l,Tcf4,Sox4,Hmga1,Onecut1,E2f3,Lhx1,Polr1d,Rcor2,Foxq1,Isl1,Bach2,Brca1,Hmgb1,Hoxb2,Gli1,Sp9,St18,E2f1,Nkx2-3,Pbx3,Tfdp1,Nfyc,Nfib,Cic,Cbfa2t2,Irx3,Peg10,Gatad2a,Hhex,Mybl2,Dnmt1,Zic5,Lbx1,Polr3k,Otp,Cxxc4,Lhx2,Pou3f3,Isl2,Ir…
GO:0043565	5	sequence-specific DNA binding	468	0.03	66	0.2089	4.18964e-37	E	Foxd3,Pou3f1,Mta2,Foxf2,Etv6,Rere,Onecut2,Lhx9,Nfyb,Pou2f2,Foxn3,Maf,Onecut1,Lhx1,Foxq1,Isl1,Bach2,Hoxb2,Nkx2-3,Pbx3,Nfyc,Irx3,Gatad2a,Hhex,Lbx1,Otp,Lhx2,Pou3f3,Isl2,Irx1,Pole4,Gata2,Atf2,Lhx5,Phox2b,Pbx1,Cebpe,Sox9,Atf5,Mta1,Esrrg,Meis2,Gbx2,Adnp,Sox13,Pax6,Bach1,Trim24,Cux2,Hoxa2,Erf,Nkx6-2,Gli2,Meis3,Onecut3,Hoxc12,Hnrnpab,Rara,Zfhx3,Etv5,Ascl1,Pax3,Irx5,Pou3f4,Dbx1,Gata3
GO:0005488	2	binding	10579	0.6772	291	0.9209	9.19488e-26	E	Foxd3,Pou3f1,Mta2,Nkx1-1,Pvrl1,Foxf2,S100a10,Pcdh1,Fgf15,Etv6,Ldb1,Mybbp1a,Nhlh2,Tbx20,Daam2,Mapt,Ret,Gabrd,Rere,Lmo3,Wnt7a,Klhl29,Nde1,Cyc1,Onecut2,Dcc,Smad4,Gabbr1,Ddr1,Mycl1,Ebf1,Chrna4,Gtf2e2,Cited2,Lhx9,Nfyb,Nfia,Pou2f2,Cdca7l,Rps4x,Plcg1,E2f4,Zfhx2,Pcdh10,Gad1,Foxn3,L1cam,Dlk1,Ebf3,Prox1,Mxd3,Thbs3,Csnk1d,Maf,Myt1l,Acvr2a,Tcf4,Csnk2a1,Sox4,Mfap4,Dlg4,Arl10,Hmga1,Bmpr2,Onecut1,Nos1,Apc,E2f3,…
GO:0005515	3	protein binding	5218	0.334	184	0.5823	4.00804e-20	E	Mta2,Pvrl1,Pcdh1,Fgf15,Etv6,Ldb1,Mybbp1a,Tbx20,Daam2,Mapt,Ret,Rere,Wnt7a,Klhl29,Nde1,Dcc,Smad4,Gabbr1,Mycl1,Ebf1,Chrna4,Gtf2e2,Cited2,Lhx9,Nfyb,Cdca7l,Plcg1,E2f4,Pcdh10,L1cam,Dlk1,Ebf3,Mxd3,Thbs3,Maf,Myt1l,Acvr2a,Tcf4,Csnk2a1,Mfap4,Dlg4,Nos1,Apc,E2f3,Ttyh1,Hspd1,Lhx1,Polr1d,Rcor2,Nxph4,Grin1,Pex5l,Isl1,Bach2,Brca1,Hmgb1,Ngfr,Cep110,Gli1,Dpysl5,Mdh2,Id4,Ednrb,E2f1,Sst,Apba2,Pbx3,Tfdp1,Pcdhga12,Nfy…
GO:0016563	3	transcription activator activity	198	0.0127	25	0.0791	2.24056e-13	E	Pou3f1,Mta2,Tbx20,Smad4,Cited2,Nfia,Sox4,Lbh,E2f3,Gli1,E2f1,Nkx2-3,Tfdp1,Nfib,Pou3f3,Nfya,Sox9,Esrrg,Arnt,Pax5,Sox11,Ctnnb1,Etv5,Pax3,Gata3
GO:0016564	3	transcription repressor activity	176	0.0113	22	0.0696	7.76008e-12	E	Mta2,Mybbp1a,Tcf4,Rcor2,St18,Cbfa2t2,Hhex,Pcgf6,Dnmt1,Ctbp2,Phb2,Aebp2,Pax5,Trim24,Cux2,E2f7,Tle1,Bhlhe22,Rara,Zfhx3,Pax3,Bcor
GO:0008134	4	transcription factor binding	198	0.0127	18	0.057	9.31173e-08	E	Ldb1,Mybbp1a,Cited2,Tcf4,Rcor2,E2f1,Cbfa2t2,Dnmt1,Ctbp2,Aebp2,Arnt,Tle1,Lcor,Hes6,Ctnnb1,Smarca4,Arnt2,Bcor
GO:0046983	4	protein dimerization activity	246	0.0157	19	0.0601	5.044e-07	E	Pvrl1,Ldb1,Polr1d,Bach2,Atf2,Sox5,Pbx1,Cebpe,Atf5,Robo1,Robo2,Arnt,Bach1,Cdh13,Cadm1,Limk1,Zbtb7b,Arnt2,E2f8
GO:0003682	3	chromatin binding	122	0.0078	13	0.0411	9.56541e-07	E	Isl1,Gli1,Eed,Sp3,Adnp,Trim24,Sox15,Tle1,Gli2,Dnmt3a,Ctnnb1,Pax3,Smarca4
GO:0008066	6	glutamate receptor activity	29	0.0019	7	0.0222	1.30498e-06	E	Gabbr1,Grm4,Grin1,Grik5,Gria4,Grik3,Gria2
GO:0003712	5,3	transcription cofactor activity	136	0.0087	12	0.038	1.67301e-05	E	Ldb1,Cited2,Tcf4,Rcor2,Cbfa2t2,Ctbp2,Aebp2,Arnt,Tle1,Hes6,Ctnnb1,Bcor
GO:0003705	6,4	RNA polymerase II transcription factor activity, enhancer binding	29	0.0019	6	0.019	1.95804e-05	E	Pou3f1,Prox1,Gli1,Pou3f3,Sox11,Pax3
GO:0004970	7	ionotropic glutamate receptor activity	18	0.0012	5	0.0158	2.16581e-05	E	Grin1,Grik5,Gria4,Grik3,Gria2
GO:0003702	3	RNA polymerase II transcription factor activity	95	0.0061	9	0.0285	0.0001074	E	Pou3f1,Gtf2e2,Prox1,Gli1,Pou3f3,Atf5,Sox11,Lcor,Pax3
GO:0005231	9,10	excitatory extracellular ligand-gated ion channel activity	43	0.0028	6	0.019	0.0001897	E	Chrna4,Grin1,Grik5,Gria4,Chrnb2,Gria2
GO:0003714	6,4	transcription corepressor activity	62	0.004	7	0.0222	0.0002123	E	Tcf4,Rcor2,Cbfa2t2,Ctbp2,Aebp2,Tle1,Bcor
GO:0005230	8,9	extracellular ligand-gated ion channel activity	63	0.004	7	0.0222	0.0002341	E	Gabrd,Chrna4,Grin1,Grik5,Gria4,Chrnb2,Gria2
GO:0005234	10,11	extracellular-glutamate-gated ion channel activity	16	0.001	4	0.0127	0.0002348	E	Grin1,Grik5,Gria4,Gria2
GO:0019199	7,6	transmembrane receptor protein kinase activity	68	0.0044	7	0.0222	0.000371	E	Ret,Ddr1,Acvr2a,Bmpr2,Epha4,Ephb1,Epha5
GO:0008270	7	zinc ion binding	1954	0.1251	59	0.1867	0.0004031	E	Mta2,Mybbp1a,Rere,Lmo3,Ebf1,Lhx9,Zfhx2,Ebf3,Myt1l,Lhx1,Isl1,Lmo1,Brca1,Gli1,St18,Cbfa2t2,Peg10,Gatad2a,Pcgf6,Dnmt1,Polr3k,Cxxc4,Lhx2,Isl2,Trim36,Dpf1,Gata2,Atf2,Myst2,Mib1,Lhx5,Aebp2,Ikzf5,Tcf20,Ptch1,Mta1,Sp8,Sp3,Esrrg,Myt1,Kdm5b,Adnp,Trim24,Zfp191,Egr2,Zic1,Zfp647,Vav2,Ebf2,Whsc1,Zfp521,Limk1,Dnmt3a,Zbtb7b,Rara,Zfhx3,Insm1,Ecel1,Gata3
GO:0022834	7	ligand-gated channel activity	98	0.0063	8	0.0253	0.0006694	E	Gabrd,Chrna4,Accn2,Grin1,Grik5,Gria4,Chrnb2,Gria2
GO:0015276	7,8	ligand-gated ion channel activity	98	0.0063	8	0.0253	0.0006694	E	Gabrd,Chrna4,Accn2,Grin1,Grik5,Gria4,Chrnb2,Gria2
GO:0046982	5	protein heterodimerization activity	79	0.0051	7	0.0222	0.0008894	E	Sox5,Pbx1,Robo1,Robo2,Arnt,Limk1,Arnt2
GO:0003886	7	DNA (cytosine-5-)-methyltransferase activity	3	0.0002	2	0.0063	0.0011992	E	Dnmt1,Dnmt3a
GO:0009008	6	DNA-methyltransferase activity	3	0.0002	2	0.0063	0.0011992	E	Dnmt1,Dnmt3a
GO:0045499	2	chemorepellent activity	4	0.0003	2	0.0063	0.0023503	E	Sema3f,Sema3a
GO:0005003	9,8	ephrin receptor activity	14	0.0009	3	0.0095	0.0023891	E	Epha4,Ephb1,Epha5
GO:0008046	6	axon guidance receptor activity	5	0.0003	2	0.0063	0.0038384	E	Sema5a,Ephb1
GO:0005112	5	Notch binding	5	0.0003	2	0.0063	0.0038384	E	Dll1,Dner
GO:0004714	8,7	transmembrane receptor protein tyrosine kinase activity	55	0.0035	5	0.0158	0.0041713	E	Ret,Ddr1,Epha4,Ephb1,Epha5
GO:0008013	4	beta-catenin binding	17	0.0011	3	0.0095	0.0042	E	Csnk2a1,Apc,Apc2
GO:0046914	6	transition metal ion binding	2435	0.1559	64	0.2025	0.0047155	E	Mta2,Mybbp1a,Rere,Lmo3,Cyc1,Ebf1,Lhx9,Zfhx2,Ebf3,Myt1l,Acvr2a,Bmpr2,Nos1,Lhx1,Isl1,Lmo1,Brca1,Gli1,St18,Cbfa2t2,Peg10,Gatad2a,Pcgf6,Dnmt1,Polr3k,Cxxc4,Lhx2,Isl2,Trim36,Dpf1,Gata2,Atf2,Myst2,Mib1,Lhx5,Aebp2,Ikzf5,Tcf20,Ptch1,Mta1,Sp8,Sp3,Esrrg,Myt1,Kdm5b,Adnp,Trim24,Zfp191,Egr2,Zic1,Zfp647,Vav2,Ebf2,Whsc1,Zfp521,Limk1,Dnmt3a,Zbtb7b,Rara,Zfhx3,Insm1,Ecel1,Gata3,Abl1
GO:0043167	3	ion binding	3743	0.2396	92	0.2911	0.0052668	E	Mta2,S100a10,Pcdh1,Mybbp1a,Ret,Gabrd,Rere,Lmo3,Cyc1,Ebf1,Lhx9,Plcg1,Zfhx2,Pcdh10,Dlk1,Ebf3,Thbs3,Myt1l,Acvr2a,Mfap4,Bmpr2,Nos1,Ttyh1,Accn2,Lhx1,Cacna2d3,Grin1,Isl1,Lmo1,Brca1,Gli1,St18,Pcdhga12,Clcn5,Cbfa2t2,Peg10,Gatad2a,Pcgf6,Dnmt1,Dll1,Polr3k,Cxxc4,Lhx2,Isl2,Trim36,Dpf1,Celsr3,Gata2,Atf2,Myst2,Mib1,Lhx5,Cdh20,Pcdha7,Aebp2,Ikzf5,Tcf20,Ptch1,Mta1,Sp8,Sp3,Esrrg,Myt1,Kdm5b,Cacna2d1,Adnp,Trim24,Zfp…
GO:0017154	6	semaphorin receptor activity	6	0.0004	2	0.0063	0.0056418	E	Plxna2,Plxna1
GO:0005102	4	receptor binding	614	0.0393	21	0.0665	0.0065449	E	Fgf15,Wnt7a,Plcg1,L1cam,Mfap4,Nxph4,Grin1,Hmgb1,Sst,Dll1,Gdf11,Ptch1,Wnt7b,Adcyap1,Trim24,Cadm1,Pnoc,Vav2,Arnt2,Dner,Fgf14
GO:0046872	5	metal ion binding	3667	0.2347	89	0.2816	0.0075861	E	Mta2,S100a10,Pcdh1,Mybbp1a,Ret,Rere,Lmo3,Cyc1,Ebf1,Lhx9,Plcg1,Zfhx2,Pcdh10,Dlk1,Ebf3,Thbs3,Myt1l,Acvr2a,Mfap4,Bmpr2,Nos1,Accn2,Lhx1,Cacna2d3,Grin1,Isl1,Lmo1,Brca1,Gli1,St18,Pcdhga12,Cbfa2t2,Peg10,Gatad2a,Pcgf6,Dnmt1,Dll1,Polr3k,Cxxc4,Lhx2,Isl2,Trim36,Dpf1,Celsr3,Gata2,Atf2,Myst2,Mib1,Lhx5,Cdh20,Pcdha7,Aebp2,Ikzf5,Tcf20,Ptch1,Mta1,Sp8,Sp3,Esrrg,Myt1,Kdm5b,Cacna2d1,Adnp,Trim24,Zfp191,Cdh13,Clstn2,E…
GO:0022838	6	substrate specific channel activity	356	0.0228	14	0.0443	0.0077991	E	Gabrd,Chrna4,Ttyh1,Accn2,Cacna2d3,Grin1,Grik5,Gria4,Clcn5,Pdpn,Cacna2d1,Grik3,Chrnb2,Gria2
GO:0004713	7	protein tyrosine kinase activity	151	0.0097	8	0.0253	0.0081491	E	Ret,Ddr1,Epha4,Ephb1,Limk1,Epha5,Lmtk3,Abl1
GO:0022803	4	passive transmembrane transporter activity	360	0.023	14	0.0443	0.0084437	E	Gabrd,Chrna4,Ttyh1,Accn2,Cacna2d3,Grin1,Grik5,Gria4,Clcn5,Pdpn,Cacna2d1,Grik3,Chrnb2,Gria2
GO:0015267	5	channel activity	360	0.023	14	0.0443	0.0084437	E	Gabrd,Chrna4,Ttyh1,Accn2,Cacna2d3,Grin1,Grik5,Gria4,Clcn5,Pdpn,Cacna2d1,Grik3,Chrnb2,Gria2
GO:0043169	4	cation binding	3696	0.2366	89	0.2816	0.0088398	E	Mta2,S100a10,Pcdh1,Mybbp1a,Ret,Rere,Lmo3,Cyc1,Ebf1,Lhx9,Plcg1,Zfhx2,Pcdh10,Dlk1,Ebf3,Thbs3,Myt1l,Acvr2a,Mfap4,Bmpr2,Nos1,Accn2,Lhx1,Cacna2d3,Grin1,Isl1,Lmo1,Brca1,Gli1,St18,Pcdhga12,Cbfa2t2,Peg10,Gatad2a,Pcgf6,Dnmt1,Dll1,Polr3k,Cxxc4,Lhx2,Isl2,Trim36,Dpf1,Celsr3,Gata2,Atf2,Myst2,Mib1,Lhx5,Cdh20,Pcdha7,Aebp2,Ikzf5,Tcf20,Ptch1,Mta1,Sp8,Sp3,Esrrg,Myt1,Kdm5b,Cacna2d1,Adnp,Trim24,Zfp191,Cdh13,Clstn2,E…
GO:0008017	6	microtubule binding	46	0.0029	4	0.0127	0.0114788	E	Nde1,Apc,Gli1,Apc2
GO:0022836	6	gated channel activity	267	0.0171	11	0.0348	0.0119826	E	Gabrd,Chrna4,Accn2,Cacna2d3,Grin1,Grik5,Gria4,Clcn5,Cacna2d1,Chrnb2,Gria2
GO:0005216	6,7	ion channel activity	345	0.0221	13	0.0411	0.0129386	E	Gabrd,Chrna4,Ttyh1,Accn2,Cacna2d3,Grin1,Grik5,Gria4,Clcn5,Cacna2d1,Grik3,Chrnb2,Gria2
GO:0019887	4	protein kinase regulator activity	48	0.0031	4	0.0127	0.0131443	E	Hmgb1,Casp3,Csnk2b,Cdk5r1
GO:0004672	6	protein kinase activity	548	0.0351	18	0.057	0.0141369	E	Ret,Ddr1,Csnk1d,Acvr2a,Csnk2a1,Bmpr2,Mapk10,Prkaca,Epha4,Pak1,Trim24,Csnk1g2,Ephb1,Limk1,Epha5,Lmtk3,Csnk1e,Abl1
GO:0030295	5	protein kinase activator activity	10	0.0006	2	0.0063	0.0156043	E	Hmgb1,Cdk5r1
GO:0010858	5	calcium-dependent protein kinase regulator activity	1	0.0001	1	0.0032	0.0202292	E	Hmgb1
GO:0030274	5	LIM domain binding	1	0.0001	1	0.0032	0.0202292	E	Ldb1
GO:0001600	7,8,9	endothelin-B receptor activity	1	0.0001	1	0.0032	0.0202292	E	Ednrb
GO:0034594	8	phosphatidylinositol trisphosphate phosphatase activity	1	0.0001	1	0.0032	0.0202292	E	Pten
GO:0000401	8	open form four-way junction DNA binding	1	0.0001	1	0.0032	0.0202292	E	Hmgb1
GO:0051800	9,8	phosphatidylinositol-3,4-bisphosphate 3-phosphatase activity	1	0.0001	1	0.0032	0.0202292	E	Pten
GO:0043121	5	neurotrophin binding	1	0.0001	1	0.0032	0.0202292	E	Ngfr
GO:0016314	9,8	phosphatidylinositol-3,4,5-trisphosphate 3-phosphatase activity	1	0.0001	1	0.0032	0.0202292	E	Pten
GO:0048406	6	nerve growth factor binding	1	0.0001	1	0.0032	0.0202292	E	Ngfr
GO:0048186	5	inhibin beta-A binding	1	0.0001	1	0.0032	0.0202292	E	Acvr2a
GO:0050682	5	AF-2 domain binding	1	0.0001	1	0.0032	0.0202292	E	Esrrg
GO:0034711	4	inhibin binding	1	0.0001	1	0.0032	0.0202292	E	Acvr2a
GO:0000402	8	crossed form four-way junction DNA binding	1	0.0001	1	0.0032	0.0202292	E	Hmgb1
GO:0004155	6	6,7-dihydropteridine reductase activity	1	0.0001	1	0.0032	0.0202292	E	Qdpr
GO:0019855	5,6	calcium channel inhibitor activity	1	0.0001	1	0.0032	0.0202292	E	Stx1a
GO:0003681	6	bent DNA binding	1	0.0001	1	0.0032	0.0202292	E	Hmgb1
GO:0055100	4	adiponectin binding	1	0.0001	1	0.0032	0.0202292	E	Cdh13
GO:0017162	5	aryl hydrocarbon receptor binding	1	0.0001	1	0.0032	0.0202292	E	Arnt2
GO:0015631	5	tubulin binding	56	0.0036	4	0.0127	0.0211017	E	Nde1,Apc,Gli1,Apc2
GO:0019904	4	protein domain specific binding	151	0.0097	7	0.0222	0.0222144	E	Ldb1,Pcgf6,Esrrg,Cadm1,Evl,Pten,Abl1
GO:0005024	10,9,8,7	transforming growth factor beta receptor activity	13	0.0008	2	0.0063	0.0254479	E	Acvr2a,Bmpr2
GO:0004675	9,8,7,6	transmembrane receptor protein serine/threonine kinase activity	13	0.0008	2	0.0063	0.0254479	E	Acvr2a,Bmpr2
GO:0019207	3	kinase regulator activity	60	0.0038	4	0.0127	0.0258359	E	Hmgb1,Casp3,Csnk2b,Cdk5r1
GO:0019209	4	kinase activator activity	14	0.0009	2	0.0063	0.0290919	E	Hmgb1,Cdk5r1
GO:0030165	5	PDZ domain binding	14	0.0009	2	0.0063	0.0290919	E	Cadm1,Pten
GO:0042802	4	identical protein binding	205	0.0131	8	0.0253	0.0333215	E	Pvrl1,Ldb1,Nde1,L1cam,Cdh13,Cadm1,Zbtb7b,E2f8
GO:0004889	9,8,10,11	nicotinic acetylcholine-activated cation-selective channel activity	16	0.001	2	0.0063	0.0368348	E	Chrna4,Chrnb2
GO:0042803	5	protein homodimerization activity	136	0.0087	6	0.019	0.0374988	E	Pvrl1,Ldb1,Cdh13,Cadm1,Zbtb7b,E2f8
GO:0016772	4	transferase activity, transferring phosphorus-containing groups	914	0.0585	24	0.0759	0.0376969	E	Mybbp1a,Ret,Ddr1,Csnk1d,Acvr2a,Csnk2a1,Bmpr2,Polr1d,Polr3k,Pole4,Mapk10,Prkaca,Epha4,Pak1,Trim24,Csnk1g2,Ephb1,Limk1,Taf9,Epha5,Lmtk3,Cdk5r1,Csnk1e,Abl1
GO:0000400	7	four-way junction DNA binding	2	0.0001	1	0.0032	0.0396425	E	Hmgb1
GO:0005113	5	patched binding	2	0.0001	1	0.0032	0.0396425	E	Ptch1
GO:0004351	6	glutamate decarboxylase activity	2	0.0001	1	0.0032	0.0396425	E	Gad1
GO:0004691	9	cAMP-dependent protein kinase activity	2	0.0001	1	0.0032	0.0396425	E	Prkaca
GO:0016534	7	cyclin-dependent protein kinase 5 activator activity	2	0.0001	1	0.0032	0.0396425	E	Cdk5r1
GO:0030742	4	GTP-dependent protein binding	2	0.0001	1	0.0032	0.0396425	E	Cdc42
GO:0033691	6	sialic acid binding	2	0.0001	1	0.0032	0.0396425	E	L1cam
GO:0030144	7	alpha-1,6-mannosyl-glycoprotein 6-beta-N-acetylglucosaminyltransferase activity	2	0.0001	1	0.0032	0.0396425	E	Mgat5b
GO:0004084	6	branched-chain-amino-acid transaminase activity	2	0.0001	1	0.0032	0.0396425	E	Bcat1
GO:0004705	11,8	JUN kinase activity	2	0.0001	1	0.0032	0.0396425	E	Mapk10
GO:0004949	7	cannabinoid receptor activity	2	0.0001	1	0.0032	0.0396425	E	Cnr1
GO:0030060	6	L-malate dehydrogenase activity	2	0.0001	1	0.0032	0.0396425	E	Mdh2
GO:0043539	6	protein serine/threonine kinase activator activity	2	0.0001	1	0.0032	0.0396425	E	Cdk5r1
GO:0004962	6,7,8	endothelin receptor activity	2	0.0001	1	0.0032	0.0396425	E	Ednrb
GO:0070063	5	RNA polymerase binding	2	0.0001	1	0.0032	0.0396425	E	Trim24
GO:0016566	4	specific transcriptional repressor activity	17	0.0011	2	0.0063	0.0409061	E	Phb2,Pax3
GO:0005509	6	calcium ion binding	835	0.0535	22	0.0696	0.0414023	E	S100a10,Pcdh1,Ret,Plcg1,Pcdh10,Dlk1,Thbs3,Mfap4,Accn2,Cacna2d3,Grin1,Pcdhga12,Dll1,Celsr3,Cdh20,Pcdha7,Cacna2d1,Cdh13,Clstn2,Crtac1,Pcdhb14,Dner
GO:0016773	5	phosphotransferase activity, alcohol group as acceptor	652	0.0417	18	0.057	0.0420196	E	Ret,Ddr1,Csnk1d,Acvr2a,Csnk2a1,Bmpr2,Mapk10,Prkaca,Epha4,Pak1,Trim24,Csnk1g2,Ephb1,Limk1,Epha5,Lmtk3,Csnk1e,Abl1
GO:0005328	4,9	neurotransmitter:sodium symporter activity	19	0.0012	2	0.0063	0.0493842	E	Slc6a5,Slc6a1
GO:0016301	5	kinase activity	790	0.0506	20	0.0633	0.0560626	E	Ret,Ddr1,Csnk1d,Acvr2a,Csnk2a1,Bmpr2,Mapk10,Prkaca,Epha4,Pak1,Trim24,Csnk1g2,Ephb1,Limk1,Taf9,Epha5,Lmtk3,Cdk5r1,Csnk1e,Abl1
GO:0016917	6	GABA receptor activity	21	0.0013	2	0.0063	0.0582306	E	Gabrd,Gabbr1
GO:0005326	3	neurotransmitter transporter activity	21	0.0013	2	0.0063	0.0582306	E	Slc6a5,Slc6a1
GO:0004517	6	nitric-oxide synthase activity	3	0.0002	1	0.0032	0.0582644	E	Nos1
GO:0015277	8	kainate selective glutamate receptor activity	3	0.0002	1	0.0032	0.0582644	E	Grik5
GO:0004965	7	GABA-B receptor activity	3	0.0002	1	0.0032	0.0582644	E	Gabbr1
GO:0005005	10,9	transmembrane-ephrin receptor activity	3	0.0002	1	0.0032	0.0582644	E	Ephb1
GO:0005519	5	cytoskeletal regulatory protein binding	3	0.0002	1	0.0032	0.0582644	E	Cttnbp2
GO:0003917	6,5	DNA topoisomerase type I activity	3	0.0002	1	0.0032	0.0582644	E	Top1
GO:0000217	6	DNA secondary structure binding	3	0.0002	1	0.0032	0.0582644	E	Hmgb1
GO:0045294	4	alpha-catenin binding	3	0.0002	1	0.0032	0.0582644	E	Ctnnb1
GO:0003918	6,5	DNA topoisomerase (ATP-hydrolyzing) activity	3	0.0002	1	0.0032	0.0582644	E	Top1
GO:0003708	6	retinoic acid receptor activity	3	0.0002	1	0.0032	0.0582644	E	Rara
GO:0022891	4	substrate-specific transmembrane transporter activity	704	0.0451	18	0.057	0.0597118	E	Gabrd,Chrna4,Slc6a5,Ttyh1,Accn2,Cacna2d3,Grin1,Grik5,Gria4,Clcn5,Pdpn,Slc18a3,Cacna2d1,Slc6a1,Grik3,Atp8a1,Chrnb2,Gria2
GO:0042165	3	neurotransmitter binding	83	0.0053	4	0.0127	0.0610841	E	Gabrd,Chrna4,Chrnb2,Sstr2
GO:0030594	4,5	neurotransmitter receptor activity	83	0.0053	4	0.0127	0.0610841	E	Gabrd,Chrna4,Chrnb2,Sstr2
GO:0003690	6	double-stranded DNA binding	22	0.0014	2	0.0063	0.0627644	E	Sp3,Ctnnb1
GO:0004702	8,5	receptor signaling protein serine/threonine kinase activity	52	0.0033	3	0.0095	0.0671111	E	Acvr2a,Bmpr2,Mapk10
GO:0015075	5	ion transmembrane transporter activity	647	0.0414	16	0.0506	0.0746229	E	Gabrd,Chrna4,Slc6a5,Ttyh1,Accn2,Cacna2d3,Grin1,Grik5,Gria4,Clcn5,Cacna2d1,Slc6a1,Grik3,Atp8a1,Chrnb2,Gria2
GO:0043566	5	structure-specific DNA binding	55	0.0035	3	0.0095	0.0749585	E	Hmgb1,Sp3,Ctnnb1
GO:0005057	4	receptor signaling protein activity	91	0.0058	4	0.0127	0.0755314	E	Acvr2a,Bmpr2,Mapk10,Adcyap1
GO:0008504	6	monoamine transmembrane transporter activity	4	0.0003	1	0.0032	0.0761191	E	Slc18a3
GO:0001642	8	group III metabotropic glutamate receptor activity	4	0.0003	1	0.0032	0.0761191	E	Grm4
GO:0016909	10,7	SAP kinase activity	4	0.0003	1	0.0032	0.0761191	E	Mapk10
GO:0035254	5	glutamate receptor binding	4	0.0003	1	0.0032	0.0761191	E	Plcg1
GO:0005035	6	death receptor activity	4	0.0003	1	0.0032	0.0761191	E	Ngfr
GO:0004690	8	cyclic nucleotide-dependent protein kinase activity	4	0.0003	1	0.0032	0.0761191	E	Prkaca
GO:0016986	3	transcription initiation factor activity	4	0.0003	1	0.0032	0.0761191	E	Trim24
GO:0017002	11,10,9,8	activin receptor activity	4	0.0003	1	0.0032	0.0761191	E	Acvr2a
GO:0005332	9,8,10,11	gamma-aminobutyric acid:sodium symporter activity	4	0.0003	1	0.0032	0.0761191	E	Slc6a1
GO:0005275	5	amine transmembrane transporter activity	57	0.0036	3	0.0095	0.0802731	E	Pdpn,Slc18a3,Slc6a1
GO:0004674	7	protein serine/threonine kinase activity	412	0.0264	11	0.0348	0.0819299	E	Csnk1d,Acvr2a,Csnk2a1,Bmpr2,Mapk10,Prkaca,Pak1,Csnk1g2,Limk1,Lmtk3,Csnk1e
GO:0022857	3	transmembrane transporter activity	780	0.0499	18	0.057	0.082995	E	Gabrd,Chrna4,Slc6a5,Ttyh1,Accn2,Cacna2d3,Grin1,Grik5,Gria4,Clcn5,Pdpn,Slc18a3,Cacna2d1,Slc6a1,Grik3,Atp8a1,Chrnb2,Gria2
GO:0008092	4	cytoskeletal protein binding	365	0.0234	10	0.0316	0.0832039	E	Daam2,Nde1,Apc,Gli1,Apc2,Enc1,Evl,Cdk5r1,Cotl1,Cttnbp2
GO:0019838	4	growth factor binding	59	0.0038	3	0.0095	0.0856354	E	Acvr2a,Ngfr,Col1a1
GO:0022892	3	substrate-specific transporter activity	809	0.0518	18	0.057	0.0894978	E	Gabrd,Chrna4,Slc6a5,Ttyh1,Accn2,Cacna2d3,Grin1,Grik5,Gria4,Clcn5,Pdpn,Slc18a3,Cacna2d1,Slc6a1,Grik3,Atp8a1,Chrnb2,Gria2
GO:0008517	4	folic acid transporter activity	5	0.0003	1	0.0032	0.0932296	E	Pdpn
GO:0001530	4	lipopolysaccharide binding	5	0.0003	1	0.0032	0.0932296	E	Hspd1
GO:0001515	5	opioid peptide activity	5	0.0003	1	0.0032	0.0932296	E	Pnoc
GO:0005522	4	profilin binding	5	0.0003	1	0.0032	0.0932296	E	Evl
GO:0004861	7,6	cyclin-dependent protein kinase inhibitor activity	5	0.0003	1	0.0032	0.0932296	E	Casp3
GO:0004994	6,7,8,9	somatostatin receptor activity	5	0.0003	1	0.0032	0.0932296	E	Sstr2
GO:0016922	5	ligand-dependent nuclear receptor binding	5	0.0003	1	0.0032	0.0932296	E	Trim24
GO:0042577	7	lipid phosphatase activity	5	0.0003	1	0.0032	0.0932296	E	Pten
GO:0016594	5	glycine binding	5	0.0003	1	0.0032	0.0932296	E	Grin1
GO:0003916	5,4	DNA topoisomerase activity	5	0.0003	1	0.0032	0.0932296	E	Top1
GO:0015185	8,9	L-gamma-aminobutyric acid transmembrane transporter activity	5	0.0003	1	0.0032	0.0932296	E	Slc6a1
GO:0005254	8,9	chloride channel activity	63	0.004	3	0.0095	0.0964408	E	Gabrd,Ttyh1,Clcn5
GO:0003887	7	DNA-directed DNA polymerase activity	30	0.0019	2	0.0063	0.100444	E	Mybbp1a,Pole4
GO:0003713	6,4	transcription coactivator activity	65	0.0042	3	0.0095	0.101854	E	Cited2,Arnt,Ctnnb1
GO:0016779	5	nucleotidyltransferase activity	106	0.0068	4	0.0127	0.10353	E	Mybbp1a,Polr1d,Polr3k,Pole4
GO:0043168	4	anion binding	66	0.0042	3	0.0095	0.104557	E	Gabrd,Ttyh1,Clcn5
GO:0031404	5	chloride ion binding	66	0.0042	3	0.0095	0.104557	E	Gabrd,Ttyh1,Clcn5
GO:0005262	9,8	calcium channel activity	67	0.0043	3	0.0095	0.107256	E	Cacna2d3,Grin1,Cacna2d1
GO:0008757	6	S-adenosylmethionine-dependent methyltransferase activity	67	0.0043	3	0.0095	0.107256	E	Dnmt1,Whsc1,Dnmt3a
GO:0005516	4	calmodulin binding	109	0.007	4	0.0127	0.109087	E	Nos1,Grin1,Esrrg,Gap43
GO:0042043	4	neurexin binding	6	0.0004	1	0.0032	0.109619	E	Dlg4
GO:0001640	7	adenylate cyclase inhibiting metabotropic glutamate receptor activity	6	0.0004	1	0.0032	0.109619	E	Grm4
GO:0048185	5	activin binding	6	0.0004	1	0.0032	0.109619	E	Acvr2a
GO:0004972	8	N-methyl-D-aspartate selective glutamate receptor activity	6	0.0004	1	0.0032	0.109619	E	Grin1
GO:0005253	7,8	anion channel activity	68	0.0044	3	0.0095	0.109948	E	Gabrd,Ttyh1,Clcn5
GO:0042054	7	histone methyltransferase activity	32	0.002	2	0.0063	0.109962	E	Eed,Whsc1
GO:0034061	6	DNA polymerase activity	34	0.0022	2	0.0063	0.119413	E	Mybbp1a,Pole4
GO:0034062	6	RNA polymerase activity	34	0.0022	2	0.0063	0.119413	E	Polr1d,Polr3k
GO:0003899	7	DNA-directed RNA polymerase activity	34	0.0022	2	0.0063	0.119413	E	Polr1d,Polr3k
GO:0008201	6	heparin binding	73	0.0047	3	0.0095	0.12326	E	Hmgb1,Ptch1,Ncam1
GO:0016615	5	malate dehydrogenase activity	7	0.0004	1	0.0032	0.125309	E	Mdh2
GO:0015280	10,9,8	amiloride-sensitive sodium channel activity	7	0.0004	1	0.0032	0.125309	E	Accn2
GO:0005283	7,9,10	sodium:amino acid symporter activity	7	0.0004	1	0.0032	0.125309	E	Slc6a1
GO:0034593	8	phosphatidylinositol bisphosphate phosphatase activity	7	0.0004	1	0.0032	0.125309	E	Pten
GO:0000062	5	acyl-CoA binding	7	0.0004	1	0.0032	0.125309	E	Dbi
GO:0016248	4	channel inhibitor activity	7	0.0004	1	0.0032	0.125309	E	Stx1a
GO:0008200	5	ion channel inhibitor activity	7	0.0004	1	0.0032	0.125309	E	Stx1a
GO:0001871	3	pattern binding	119	0.0076	4	0.0127	0.127069	E	Hspd1,Hmgb1,Ptch1,Ncam1
GO:0005261	8,7	cation channel activity	234	0.015	6	0.019	0.139687	E	Chrna4,Accn2,Cacna2d3,Grin1,Cacna2d1,Chrnb2
GO:0004017	8,6	adenylate kinase activity	8	0.0005	1	0.0032	0.140321	E	Taf9
GO:0005154	5	epidermal growth factor receptor binding	8	0.0005	1	0.0032	0.140321	E	Vav2
GO:0030291	6	protein serine/threonine kinase inhibitor activity	8	0.0005	1	0.0032	0.140321	E	Casp3
GO:0008158	6	hedgehog receptor activity	8	0.0005	1	0.0032	0.140321	E	Ptch1
GO:0015485	6	cholesterol binding	8	0.0005	1	0.0032	0.140321	E	Ptch1
GO:0043621	4	protein self-association	8	0.0005	1	0.0032	0.140321	E	Acvr2a
GO:0015370	8	solute:sodium symporter activity	41	0.0026	2	0.0063	0.151364	E	Slc6a5,Slc6a1
GO:0045296	5	cadherin binding	9	0.0006	1	0.0032	0.154676	E	Ctnnb1
GO:0010843	6	promoter binding	9	0.0006	1	0.0032	0.154676	E	Gli2
GO:0005246	4	calcium channel regulator activity	9	0.0006	1	0.0032	0.154676	E	Stx1a
GO:0048407	5	platelet-derived growth factor binding	9	0.0006	1	0.0032	0.154676	E	Col1a1
GO:0008276	6	protein methyltransferase activity	43	0.0028	2	0.0063	0.160034	E	Eed,Whsc1
GO:0046873	7	metal ion transmembrane transporter activity	272	0.0174	6	0.019	0.160299	E	Chrna4,Accn2,Cacna2d3,Grin1,Cacna2d1,Chrnb2
GO:0015171	6,7	amino acid transmembrane transporter activity	44	0.0028	2	0.0063	0.164275	E	Pdpn,Slc6a1
GO:0019903	6	protein phosphatase binding	10	0.0006	1	0.0032	0.168395	E	Ctnnb1
GO:0005416	6,8	cation:amino acid symporter activity	10	0.0006	1	0.0032	0.168395	E	Slc6a1
GO:0005496	4	steroid binding	92	0.0059	3	0.0095	0.169073	E	Gad1,Ptch1,Esrrg
GO:0008168	5	methyltransferase activity	153	0.0098	4	0.0127	0.175803	E	Dnmt1,Eed,Whsc1,Dnmt3a
GO:0019899	4	enzyme binding	155	0.0099	4	0.0127	0.177874	E	Daam2,Trim24,Ctnnb1,Cotl1
GO:0016741	4	transferase activity, transferring one-carbon groups	156	0.01	4	0.0127	0.178872	E	Dnmt1,Eed,Whsc1,Dnmt3a
GO:0004879	5	ligand-dependent nuclear receptor activity	48	0.0031	2	0.0063	0.180555	E	Esrrg,Rara
GO:0003707	6	steroid hormone receptor activity	48	0.0031	2	0.0063	0.180555	E	Esrrg,Rara
GO:0005539	5	glycosaminoglycan binding	98	0.0063	3	0.0095	0.181219	E	Hmgb1,Ptch1,Ncam1
GO:0050839	4	cell adhesion molecule binding	11	0.0007	1	0.0032	0.181497	E	Ctnnb1
GO:0016597	4	amino acid binding	11	0.0007	1	0.0032	0.181497	E	Grin1
GO:0003711	3	transcription elongation regulator activity	11	0.0007	1	0.0032	0.181497	E	Supt5h
GO:0010181	5,4	FMN binding	11	0.0007	1	0.0032	0.181497	E	Nos1
GO:0015250	5,7	water channel activity	11	0.0007	1	0.0032	0.181497	E	Pdpn
GO:0005372	4	water transporter activity	12	0.0008	1	0.0032	0.194001	E	Pdpn
GO:0051184	3	cofactor transporter activity	12	0.0008	1	0.0032	0.194001	E	Pdpn
GO:0005504	4	fatty acid binding	12	0.0008	1	0.0032	0.194001	E	Dbi
GO:0019902	5	phosphatase binding	12	0.0008	1	0.0032	0.194001	E	Ctnnb1
GO:0048037	3	cofactor binding	187	0.012	4	0.0127	0.197496	E	Gad1,Nos1,Ctbp2,Dbi
GO:0030247	4	polysaccharide binding	112	0.0072	3	0.0095	0.204158	E	Hmgb1,Ptch1,Ncam1
GO:0032934	5	sterol binding	13	0.0008	1	0.0032	0.205926	E	Ptch1
GO:0004012	11,7	phospholipid-translocating ATPase activity	13	0.0008	1	0.0032	0.205926	E	Atp8a1
GO:0016538	5	cyclin-dependent protein kinase regulator activity	13	0.0008	1	0.0032	0.205926	E	Casp3
GO:0051183	3	vitamin transporter activity	13	0.0008	1	0.0032	0.205926	E	Pdpn
GO:0042562	3	hormone binding	13	0.0008	1	0.0032	0.205926	E	Cdh13
GO:0015247	6	aminophospholipid transporter activity	13	0.0008	1	0.0032	0.205926	E	Atp8a1
GO:0005247	9,10	voltage-gated chloride channel activity	14	0.0009	1	0.0032	0.217291	E	Clcn5
GO:0004707	9,6	MAP kinase activity	14	0.0009	1	0.0032	0.217291	E	Mapk10
GO:0019201	7	nucleotide kinase activity	14	0.0009	1	0.0032	0.217291	E	Taf9
GO:0001948	4	glycoprotein binding	14	0.0009	1	0.0032	0.217291	E	Stx1a
GO:0005518	4	collagen binding	14	0.0009	1	0.0032	0.217291	E	Smad4
GO:0004435	8	phosphoinositide phospholipase C activity	14	0.0009	1	0.0032	0.217291	E	Plcg1
GO:0033558	5	protein deacetylase activity	14	0.0009	1	0.0032	0.217291	E	Mta2
GO:0004434	7	inositol or phosphatidylinositol phosphodiesterase activity	14	0.0009	1	0.0032	0.217291	E	Plcg1
GO:0004407	6	histone deacetylase activity	14	0.0009	1	0.0032	0.217291	E	Mta2
GO:0008509	6	anion transmembrane transporter activity	128	0.0082	3	0.0095	0.220636	E	Gabrd,Ttyh1,Clcn5
GO:0050662	4	coenzyme binding	131	0.0084	3	0.0095	0.222588	E	Nos1,Ctbp2,Dbi
GO:0030145	7	manganese ion binding	141	0.009	3	0.0095	0.226662	E	Acvr2a,Bmpr2,Abl1
GO:0005484	4	SNAP receptor activity	15	0.001	1	0.0032	0.228113	E	Stx1a
GO:0008022	4	protein C-terminus binding	15	0.001	1	0.0032	0.228113	E	Cadm1
GO:0016646	5	oxidoreductase activity, acting on the CH-NH group of donors, NAD or NADP as acceptor	15	0.001	1	0.0032	0.228113	E	Qdpr
GO:0032403	4	protein complex binding	63	0.004	2	0.0063	0.230277	E	L1cam,Acvr2a
GO:0046943	6	carboxylic acid transmembrane transporter activity	64	0.0041	2	0.0063	0.232907	E	Pdpn,Slc6a1
GO:0005342	5	organic acid transmembrane transporter activity	65	0.0042	2	0.0063	0.235451	E	Pdpn,Slc6a1
GO:0016247	3	channel regulator activity	16	0.001	1	0.0032	0.238409	E	Stx1a
GO:0005184	6	neuropeptide hormone activity	16	0.001	1	0.0032	0.238409	E	Adcyap1
GO:0005548	5	phospholipid transporter activity	16	0.001	1	0.0032	0.238409	E	Atp8a1
GO:0019213	4	deacetylase activity	16	0.001	1	0.0032	0.238409	E	Mta2
GO:0005070	4,5	SH3/SH2 adaptor activity	16	0.001	1	0.0032	0.238409	E	Rapgef1
GO:0015457	2	auxiliary transport protein activity	16	0.001	1	0.0032	0.238409	E	Stx1a
GO:0004629	7	phospholipase C activity	17	0.0011	1	0.0032	0.248196	E	Plcg1
GO:0000149	4	SNARE binding	17	0.0011	1	0.0032	0.248196	E	Stx1a
GO:0050661	5	NADP or NADPH binding	17	0.0011	1	0.0032	0.248196	E	Nos1
GO:0004860	5	protein kinase inhibitor activity	18	0.0012	1	0.0032	0.257491	E	Casp3
GO:0004890	7	GABA-A receptor activity	18	0.0012	1	0.0032	0.257491	E	Gabrd
GO:0008308	8,9	voltage-gated anion channel activity	19	0.0012	1	0.0032	0.266309	E	Clcn5
GO:0015294	7	solute:cation symporter activity	86	0.0055	2	0.0063	0.269543	E	Slc6a5,Slc6a1
GO:0008528	5,6,7	peptide receptor activity, G-protein coupled	96	0.0061	2	0.0063	0.274157	E	Ednrb,Sstr2
GO:0019210	4	kinase inhibitor activity	20	0.0013	1	0.0032	0.274666	E	Casp3
GO:0005178	5	integrin binding	20	0.0013	1	0.0032	0.274666	E	L1cam
GO:0004402	10	histone acetyltransferase activity	20	0.0013	1	0.0032	0.274666	E	Myst2
GO:0004468	9	lysine N-acetyltransferase activity	20	0.0013	1	0.0032	0.274666	E	Myst2
GO:0019843	5	rRNA binding	21	0.0013	1	0.0032	0.282576	E	Rps4x
GO:0017048	8	Rho GTPase binding	21	0.0013	1	0.0032	0.282576	E	Daam2
GO:0005343	9,6	organic acid:sodium symporter activity	21	0.0013	1	0.0032	0.282576	E	Slc6a1
GO:0016709	5	oxidoreductase activity, acting on paired donors, with incorporation or reduction of molecular oxygen, NADH or NADPH as one donor, and incorporation of one atom of oxygen	22	0.0014	1	0.0032	0.290054	E	Nos1
GO:0008483	5	transaminase activity	23	0.0015	1	0.0032	0.297115	E	Bcat1
GO:0048029	5	monosaccharide binding	23	0.0015	1	0.0032	0.297115	E	L1cam
GO:0004437	7	inositol or phosphatidylinositol phosphatase activity	24	0.0015	1	0.0032	0.303772	E	Pten
GO:0016279	8,7	protein-lysine N-methyltransferase activity	24	0.0015	1	0.0032	0.303772	E	Whsc1
GO:0016278	7	lysine N-methyltransferase activity	24	0.0015	1	0.0032	0.303772	E	Whsc1
GO:0016645	4	oxidoreductase activity, acting on the CH-NH group of donors	24	0.0015	1	0.0032	0.303772	E	Qdpr
GO:0018024	9,8	histone-lysine N-methyltransferase activity	24	0.0015	1	0.0032	0.303772	E	Whsc1
GO:0005201	3	extracellular matrix structural constituent	24	0.0015	1	0.0032	0.303772	E	Col1a1
GO:0016776	5	phosphotransferase activity, phosphate group as acceptor	25	0.0016	1	0.0032	0.310038	E	Taf9
GO:0015179	7,8	L-amino acid transmembrane transporter activity	26	0.0017	1	0.0032	0.315927	E	Slc6a1
GO:0030674	4	protein binding, bridging	27	0.0017	1	0.0032	0.321452	E	Rapgef1
GO:0016831	5	carboxy-lyase activity	27	0.0017	1	0.0032	0.321452	E	Gad1
GO:0005272	9,8	sodium channel activity	28	0.0018	1	0.0032	0.326624	E	Accn2
GO:0004869	6	cysteine-type endopeptidase inhibitor activity	28	0.0018	1	0.0032	0.326624	E	Cst3
GO:0003684	5	damaged DNA binding	28	0.0018	1	0.0032	0.326624	E	Brca1
GO:0051287	5	NAD or NADH binding	30	0.0019	1	0.0032	0.335957	E	Ctbp2
GO:0005319	4	lipid transporter activity	31	0.002	1	0.0032	0.340142	E	Atp8a1
GO:0019888	4	protein phosphatase regulator activity	31	0.002	1	0.0032	0.340142	E	Csnk2a1
GO:0043176	3	amine binding	31	0.002	1	0.0032	0.340142	E	Grin1
GO:0016769	4	transferase activity, transferring nitrogenous groups	31	0.002	1	0.0032	0.340142	E	Bcat1
GO:0008375	6	acetylglucosaminyltransferase activity	33	0.0021	1	0.0032	0.347602	E	Mgat5b
GO:0019205	6	nucleobase, nucleoside, nucleotide kinase activity	33	0.0021	1	0.0032	0.347602	E	Taf9
GO:0019208	3	phosphatase regulator activity	34	0.0022	1	0.0032	0.350898	E	Csnk2a1
GO:0008138	8	protein tyrosine/serine/threonine phosphatase activity	35	0.0022	1	0.0032	0.353918	E	Pten
GO:0042923	4	neuropeptide binding	35	0.0022	1	0.0032	0.353918	E	Sstr2
GO:0008188	5,6,7,8	neuropeptide receptor activity	35	0.0022	1	0.0032	0.353918	E	Sstr2
GO:0016830	4	carbon-carbon lyase activity	39	0.0025	1	0.0032	0.363436	E	Gad1
GO:0004715	8	non-membrane spanning protein tyrosine kinase activity	39	0.0025	1	0.0032	0.363436	E	Abl1
GO:0008170	6	N-methyltransferase activity	41	0.0026	1	0.0032	0.366781	E	Whsc1
GO:0015297	6	antiporter activity	48	0.0031	1	0.0032	0.372184	E	Clcn5
GO:0004197	7	cysteine-type endopeptidase activity	48	0.0031	1	0.0032	0.372184	E	Casp3
GO:0008080	8	N-acetyltransferase activity	49	0.0031	1	0.0032	0.372253	E	Myst2
GO:0003674	1	molecular_function	15621	1	316	1	1	D	Foxd3,Pou3f1,Mta2,Nkx1-1,Pvrl1,Foxf2,S100a10,Pcdh1,Fgf15,Etv6,Ldb1,Mybbp1a,Nhlh2,Tbx20,Daam2,Mapt,Ret,Gabrd,Rere,Lmo3,Wnt7a,Klhl29,Nde1,Cyc1,Onecut2,Dcc,Smad4,Gabbr1,Ddr1,Mycl1,Ebf1,Rps12,Chrna4,Gtf2e2,Cited2,Lhx9,Nfyb,Nfia,Pou2f2,Grm4,Cdca7l,Rps4x,Plcg1,E2f4,Zfhx2,Pcdh10,Gad1,Foxn3,L1cam,Dlk1,Ebf3,Slc6a5,Prox1,Mxd3,Thbs3,Csnk1d,Maf,Myt1l,Acvr2a,Tcf4,Sema5a,Csnk2a1,Sox4,Mfap4,Plxna2,Dlg4,Arl10,Hm…
GO:0030170	4,6,5	pyridoxal phosphate binding	50	0.0032	1	0.0032	0.372166	D	Gad1
GO:0070279	5,4	vitamin B6 binding	50	0.0032	1	0.0032	0.372166	D	Gad1
GO:0060090	3	molecular adaptor activity	50	0.0032	1	0.0032	0.372166	D	Rapgef1
GO:0015662	8,13,7,9	ATPase activity, coupled to transmembrane movement of ions, phosphorylative mechanism	50	0.0032	1	0.0032	0.372166	D	Atp8a1
GO:0017016	7	Ras GTPase binding	53	0.0034	1	0.0032	0.371034	D	Daam2
GO:0016811	5	hydrolase activity, acting on carbon-nitrogen (but not peptide) bonds, in linear amides	55	0.0035	1	0.0032	0.369611	D	Mta2
GO:0019992	4	diacylglycerol binding	55	0.0035	1	0.0032	0.369611	D	Vav2
GO:0031267	6	small GTPase binding	55	0.0035	1	0.0032	0.369611	D	Daam2
GO:0004620	6	phospholipase activity	55	0.0035	1	0.0032	0.369611	D	Plcg1
GO:0051020	5	GTPase binding	58	0.0037	1	0.0032	0.366583	D	Daam2
GO:0050660	5,6	FAD binding	60	0.0038	1	0.0032	0.364027	D	Nos1
GO:0042625	7,12,6,8	ATPase activity, coupled to transmembrane movement of ions	61	0.0039	1	0.0032	0.362603	D	Atp8a1
GO:0016407	7	acetyltransferase activity	61	0.0039	1	0.0032	0.362603	D	Myst2
GO:0005089	7	Rho guanyl-nucleotide exchange factor activity	62	0.004	1	0.0032	0.361086	D	Vav2
GO:0016410	7	N-acyltransferase activity	63	0.004	1	0.0032	0.359482	D	Myst2
GO:0016702	5	oxidoreductase activity, acting on single donors with incorporation of molecular oxygen, incorporation of two atoms of oxygen	66	0.0042	1	0.0032	0.354183	D	Kdm5b
GO:0051213	4	dioxygenase activity	66	0.0042	1	0.0032	0.354183	D	Kdm5b
GO:0016701	4	oxidoreductase activity, acting on single donors with incorporation of molecular oxygen	67	0.0043	1	0.0032	0.352269	D	Kdm5b
GO:0008081	6	phosphoric diester hydrolase activity	68	0.0044	1	0.0032	0.350286	D	Plcg1
GO:0005088	6	Ras guanyl-nucleotide exchange factor activity	72	0.0046	1	0.0032	0.341742	D	Vav2
GO:0017124	5	SH3 domain binding	73	0.0047	1	0.0032	0.339469	D	Evl
GO:0016298	5	lipase activity	75	0.0048	1	0.0032	0.33478	D	Plcg1
GO:0015077	8	monovalent inorganic cation transmembrane transporter activity	84	0.0054	1	0.0032	0.311849	D	Accn2
GO:0042626	6,11,7,5	ATPase activity, coupled to transmembrane movement of substances	84	0.0054	1	0.0032	0.311849	D	Atp8a1
GO:0016820	5,4	hydrolase activity, acting on acid anhydrides, catalyzing transmembrane movement of substances	84	0.0054	1	0.0032	0.311849	D	Atp8a1
GO:0043492	10	ATPase activity, coupled to movement of substances	85	0.0054	1	0.0032	0.309164	D	Atp8a1
GO:0004842	7	ubiquitin-protein ligase activity	91	0.0058	1	0.0032	0.292702	D	Mib1
GO:0004725	8	protein tyrosine phosphatase activity	92	0.0059	1	0.0032	0.289917	D	Pten
GO:0015405	6	P-P-bond-hydrolysis-driven transmembrane transporter activity	93	0.006	1	0.0032	0.287123	D	Atp8a1
GO:0015399	5	primary active transmembrane transporter activity	94	0.006	1	0.0032	0.284323	D	Atp8a1
GO:0001653	4,5	peptide receptor activity	100	0.0064	2	0.0063	0.274246	D	Ednrb,Sstr2
GO:0016616	5	oxidoreductase activity, acting on the CH-OH group of donors, NAD or NADP as acceptor	103	0.0066	2	0.0063	0.273724	D	Mdh2,Ctbp2
GO:0046906	3	tetrapyrrole binding	107	0.0068	2	0.0063	0.272301	D	Cyc1,Nos1
GO:0020037	8,4	heme binding	107	0.0068	2	0.0063	0.272301	D	Cyc1,Nos1
GO:0004222	7	metalloendopeptidase activity	99	0.0063	1	0.0032	0.270276	D	Ecel1
GO:0008194	5	UDP-glycosyltransferase activity	99	0.0063	1	0.0032	0.270276	D	Mgat5b
GO:0003924	8	GTPase activity	112	0.0072	2	0.0063	0.26946	D	Cdc42,Rhoa
GO:0005179	5	hormone activity	112	0.0072	2	0.0063	0.26946	D	Sst,Adcyap1
GO:0016614	4	oxidoreductase activity, acting on CH-OH group of donors	114	0.0073	2	0.0063	0.268022	D	Mdh2,Ctbp2
GO:0016810	4	hydrolase activity, acting on carbon-nitrogen (but not peptide) bonds	100	0.0064	1	0.0032	0.267466	D	Mta2
GO:0031402	7	sodium ion binding	102	0.0065	1	0.0032	0.261854	D	Accn2
GO:0005085	5	guanyl-nucleotide exchange factor activity	131	0.0084	2	0.0063	0.250202	D	Vav2,Rapgef1
GO:0042277	3	peptide binding	131	0.0084	2	0.0063	0.250202	D	Ednrb,Sstr2
GO:0003735	3	structural constituent of ribosome	134	0.0086	2	0.0063	0.246234	D	Rps12,Rps4x
GO:0019787	6	small conjugating protein ligase activity	108	0.0069	1	0.0032	0.245154	D	Mib1
GO:0015293	6	symporter activity	139	0.0089	2	0.0063	0.239222	D	Slc6a5,Slc6a1
GO:0019842	3	vitamin binding	113	0.0072	1	0.0032	0.231494	D	Gad1
GO:0008083	5	growth factor activity	153	0.0098	3	0.0095	0.227005	D	Fgf15,Gdf11,Fgf14
GO:0005244	7,8	voltage-gated ion channel activity	172	0.011	3	0.0095	0.219135	D	Cacna2d3,Clcn5,Cacna2d1
GO:0022832	7	voltage-gated channel activity	172	0.011	3	0.0095	0.219135	D	Cacna2d3,Clcn5,Cacna2d1
GO:0022890	7	inorganic cation transmembrane transporter activity	120	0.0077	1	0.0032	0.212934	D	Accn2
GO:0015291	5	secondary active transmembrane transporter activity	187	0.012	3	0.0095	0.207427	D	Slc6a5,Clcn5,Slc6a1
GO:0009055	2	electron carrier activity	161	0.0103	2	0.0063	0.204619	D	Cyc1,Nos1
GO:0004857	3	enzyme inhibitor activity	198	0.0127	3	0.0095	0.196705	D	Scg5,Casp3,Cst3
GO:0004497	4	monooxygenase activity	127	0.0081	1	0.0032	0.195183	D	Nos1
GO:0016705	4	oxidoreductase activity, acting on paired donors, with incorporation or reduction of molecular oxygen	127	0.0081	1	0.0032	0.195183	D	Nos1
GO:0016853	3	isomerase activity	128	0.0082	1	0.0032	0.19272	D	Top1
GO:0008234	6	cysteine-type peptidase activity	132	0.0085	1	0.0032	0.183064	D	Casp3
GO:0004866	5	endopeptidase inhibitor activity	133	0.0085	1	0.0032	0.1807	D	Cst3
GO:0030414	4	peptidase inhibitor activity	137	0.0088	1	0.0032	0.171446	D	Cst3
GO:0005125	5	cytokine activity	182	0.0117	2	0.0063	0.170014	D	Hmgb1,Gdf11
GO:0022804	4	active transmembrane transporter activity	307	0.0197	6	0.019	0.163165	D	Slc6a5,Clcn5,Pdpn,Slc18a3,Slc6a1,Atp8a1
GO:0003779	5	actin binding	265	0.017	4	0.0127	0.162843	D	Daam2,Enc1,Evl,Cotl1
GO:0016829	3	lyase activity	142	0.0091	1	0.0032	0.160346	D	Gad1
GO:0004721	7	phosphoprotein phosphatase activity	142	0.0091	1	0.0032	0.160346	D	Pten
GO:0016881	5	acid-amino acid ligase activity	144	0.0092	1	0.0032	0.156054	D	Mib1
GO:0016758	5	transferase activity, transferring hexosyl groups	146	0.0093	1	0.0032	0.151846	D	Mgat5b
GO:0005525	7	GTP binding	332	0.0213	5	0.0158	0.138788	D	Arl10,Rab3a,Cdc42,Rheb,Rhoa
GO:0030246	3	carbohydrate binding	294	0.0188	4	0.0127	0.136265	D	L1cam,Hmgb1,Ptch1,Ncam1
GO:0005198	2	structural molecule activity	375	0.024	6	0.019	0.135702	D	Rps12,Rps4x,Thbs3,Dlg4,Copg2,Col1a1
GO:0008289	3	lipid binding	338	0.0216	5	0.0158	0.134251	D	Gad1,Ptch1,Esrrg,Dbi,Vav2
GO:0032561	6	guanyl ribonucleotide binding	341	0.0218	5	0.0158	0.131957	D	Arl10,Rab3a,Cdc42,Rheb,Rhoa
GO:0019001	5	guanyl nucleotide binding	341	0.0218	5	0.0158	0.131957	D	Arl10,Rab3a,Cdc42,Rheb,Rhoa
GO:0000287	6	magnesium ion binding	394	0.0252	6	0.019	0.123769	D	Acvr2a,Bmpr2,Grin1,Atp8a1,Pten,Abl1
GO:0008324	6	cation transmembrane transporter activity	475	0.0304	8	0.0253	0.122738	D	Chrna4,Slc6a5,Accn2,Cacna2d3,Grin1,Cacna2d1,Slc6a1,Chrnb2
GO:0008237	6	metallopeptidase activity	169	0.0108	1	0.0032	0.109488	D	Ecel1
GO:0016887	8	ATPase activity	224	0.0143	2	0.0063	0.108639	D	Atp8a1,Smarca4
GO:0016879	4	ligase activity, forming carbon-nitrogen bonds	171	0.0109	1	0.0032	0.106313	D	Mib1
GO:0008047	3	enzyme activator activity	228	0.0146	2	0.0063	0.103656	D	Hmgb1,Cdk5r1
GO:0008415	6	acyltransferase activity	175	0.0112	1	0.0032	0.100194	D	Myst2
GO:0016747	5	transferase activity, transferring acyl groups other than amino-acyl groups	177	0.0113	1	0.0032	0.0972472	D	Myst2
GO:0042623	9	ATPase activity, coupled	180	0.0115	1	0.0032	0.0929664	D	Atp8a1
GO:0016746	4	transferase activity, transferring acyl groups	183	0.0117	1	0.0032	0.0888483	D	Myst2
GO:0005215	2	transporter activity	985	0.0631	18	0.057	0.087627	D	Gabrd,Chrna4,Slc6a5,Ttyh1,Accn2,Cacna2d3,Grin1,Grik5,Gria4,Clcn5,Pdpn,Slc18a3,Cacna2d1,Slc6a1,Grik3,Atp8a1,Chrnb2,Gria2
GO:0005529	4	sugar binding	185	0.0118	1	0.0032	0.0861912	D	L1cam
GO:0030234	2	enzyme regulator activity	622	0.0398	9	0.0285	0.0739959	D	Csnk2a1,Scg5,Hmgb1,Casp3,Cst3,Vav2,Csnk2b,Cdk5r1,Rapgef1
GO:0005083	5	small GTPase regulator activity	195	0.0125	1	0.0032	0.0739191	D	Vav2
GO:0016740	3	transferase activity	1641	0.1051	31	0.0981	0.0698165	D	Mybbp1a,Ret,Ddr1,Csnk1d,Acvr2a,Csnk2a1,Bmpr2,Polr1d,Dnmt1,Polr3k,Pole4,Mapk10,Eed,Myst2,Prkaca,Epha4,Pak1,Trim24,Csnk1g2,Bcat1,Ephb1,Mgat5b,Whsc1,Limk1,Taf9,Dnmt3a,Epha5,Lmtk3,Cdk5r1,Csnk1e,Abl1
GO:0031420	6	alkali metal ion binding	205	0.0131	1	0.0032	0.0632191	D	Accn2
GO:0005506	7	iron ion binding	327	0.0209	3	0.0095	0.062599	D	Cyc1,Nos1,Kdm5b
GO:0005524	7	ATP binding	1365	0.0874	22	0.0696	0.0448419	D	Ret,Ddr1,Csnk1d,Acvr2a,Csnk2a1,Bmpr2,Hspd1,Clcn5,Mapk10,Prkaca,Epha4,Pak1,Csnk1g2,Ephb1,Limk1,Taf9,Atp8a1,Epha5,Lmtk3,Top1,Csnk1e,Abl1
GO:0016791	6	phosphatase activity	229	0.0147	1	0.0032	0.0430114	D	Pten
GO:0042578	5	phosphoric ester hydrolase activity	296	0.0189	2	0.0063	0.0429297	D	Plcg1,Pten
GO:0032559	6	adenyl ribonucleotide binding	1380	0.0883	22	0.0696	0.0417921	D	Ret,Ddr1,Csnk1d,Acvr2a,Csnk2a1,Bmpr2,Hspd1,Clcn5,Mapk10,Prkaca,Epha4,Pak1,Csnk1g2,Ephb1,Limk1,Taf9,Atp8a1,Epha5,Lmtk3,Top1,Csnk1e,Abl1
GO:0030554	5	adenyl nucleotide binding	1443	0.0924	23	0.0728	0.0393975	D	Ret,Ddr1,Csnk1d,Acvr2a,Csnk2a1,Bmpr2,Nos1,Hspd1,Clcn5,Mapk10,Prkaca,Epha4,Pak1,Csnk1g2,Ephb1,Limk1,Taf9,Atp8a1,Epha5,Lmtk3,Top1,Csnk1e,Abl1
GO:0016757	4	transferase activity, transferring glycosyl groups	235	0.015	1	0.0032	0.0389876	D	Mgat5b
GO:0032555	5	purine ribonucleotide binding	1697	0.1086	27	0.0854	0.0309777	D	Ret,Ddr1,Csnk1d,Acvr2a,Csnk2a1,Arl10,Bmpr2,Hspd1,Clcn5,Rab3a,Mapk10,Prkaca,Epha4,Pak1,Cdc42,Csnk1g2,Ephb1,Limk1,Taf9,Atp8a1,Epha5,Lmtk3,Top1,Csnk1e,Rheb,Rhoa,Abl1
GO:0032553	4	ribonucleotide binding	1697	0.1086	27	0.0854	0.0309777	D	Ret,Ddr1,Csnk1d,Acvr2a,Csnk2a1,Arl10,Bmpr2,Hspd1,Clcn5,Rab3a,Mapk10,Prkaca,Epha4,Pak1,Cdc42,Csnk1g2,Ephb1,Limk1,Taf9,Atp8a1,Epha5,Lmtk3,Top1,Csnk1e,Rheb,Rhoa,Abl1
GO:0017076	4	purine nucleotide binding	1760	0.1127	28	0.0886	0.0292711	D	Ret,Ddr1,Csnk1d,Acvr2a,Csnk2a1,Arl10,Bmpr2,Nos1,Hspd1,Clcn5,Rab3a,Mapk10,Prkaca,Epha4,Pak1,Cdc42,Csnk1g2,Ephb1,Limk1,Taf9,Atp8a1,Epha5,Lmtk3,Top1,Csnk1e,Rheb,Rhoa,Abl1
GO:0030695	4	GTPase regulator activity	330	0.0211	2	0.0063	0.0263834	D	Vav2,Rapgef1
GO:0060589	3	nucleoside-triphosphatase regulator activity	335	0.0214	2	0.0063	0.0245105	D	Vav2,Rapgef1
GO:0016874	3	ligase activity	336	0.0215	2	0.0063	0.0241507	D	Brca1,Mib1
GO:0004175	6	endopeptidase activity	345	0.0221	2	0.0063	0.0211237	D	Casp3,Ecel1
GO:0004871	3	signal transducer activity	2846	0.1822	47	0.1487	0.0177621	D	Pvrl1,Ret,Gabrd,Wnt7a,Dcc,Gabbr1,Ddr1,Chrna4,Grm4,Plcg1,Acvr2a,Sema5a,Plxna2,Bmpr2,Grin1,Sorl1,Grik5,Ngfr,Sp9,Ednrb,Gria4,Gprc5b,Phb2,Cnr1,Mapk10,Celsr3,Epha4,Ptch1,Wnt7b,Esrrg,Robo1,Adcyap1,Arnt,Npas3,Ephb1,Plxna1,Grik3,Lcor,Epha5,Rara,Dvl3,Chrnb2,Gria2,Sstr2,Arnt2,Dner,Rapgef1
GO:0060089	2	molecular transducer activity	2846	0.1822	47	0.1487	0.0177621	D	Pvrl1,Ret,Gabrd,Wnt7a,Dcc,Gabbr1,Ddr1,Chrna4,Grm4,Plcg1,Acvr2a,Sema5a,Plxna2,Bmpr2,Grin1,Sorl1,Grik5,Ngfr,Sp9,Ednrb,Gria4,Gprc5b,Phb2,Cnr1,Mapk10,Celsr3,Epha4,Ptch1,Wnt7b,Esrrg,Robo1,Adcyap1,Arnt,Npas3,Ephb1,Plxna1,Grik3,Lcor,Epha5,Rara,Dvl3,Chrnb2,Gria2,Sstr2,Arnt2,Dner,Rapgef1
GO:0000166	3	nucleotide binding	1977	0.1266	29	0.0918	0.0114078	D	Ret,Ddr1,Csnk1d,Acvr2a,Csnk2a1,Arl10,Bmpr2,Nos1,Hspd1,Clcn5,Rab3a,Mapk10,Prkaca,Epha4,Pak1,Cdc42,Csnk1g2,Ephb1,Limk1,Taf9,Atp8a1,Hnrnpab,Epha5,Lmtk3,Top1,Csnk1e,Rheb,Rhoa,Abl1
GO:0017111	7	nucleoside-triphosphatase activity	551	0.0353	4	0.0127	0.0082166	D	Cdc42,Atp8a1,Smarca4,Rhoa
GO:0016462	6	pyrophosphatase activity	576	0.0369	4	0.0127	0.0058164	D	Cdc42,Atp8a1,Smarca4,Rhoa
GO:0016818	5	hydrolase activity, acting on acid anhydrides, in phosphorus-containing anhydrides	579	0.0371	4	0.0127	0.005577	D	Cdc42,Atp8a1,Smarca4,Rhoa
GO:0016817	4	hydrolase activity, acting on acid anhydrides	581	0.0372	4	0.0127	0.0054225	D	Cdc42,Atp8a1,Smarca4,Rhoa
GO:0004872	4	receptor activity	2616	0.1675	38	0.1203	0.0042121	D	Pvrl1,Ret,Gabrd,Dcc,Gabbr1,Ddr1,Chrna4,Grm4,Acvr2a,Sema5a,Plxna2,Bmpr2,Grin1,Sorl1,Grik5,Ngfr,Sp9,Ednrb,Gria4,Gprc5b,Phb2,Cnr1,Celsr3,Epha4,Ptch1,Esrrg,Robo1,Arnt,Ephb1,Plxna1,Grik3,Lcor,Epha5,Rara,Chrnb2,Gria2,Sstr2,Dner
GO:0016491	3	oxidoreductase activity	680	0.0435	5	0.0158	0.0036626	D	Nos1,Mdh2,Ctbp2,Kdm5b,Qdpr
GO:0004888	5	transmembrane receptor activity	1985	0.1271	25	0.0791	0.0018957	D	Ret,Gabrd,Gabbr1,Ddr1,Grm4,Acvr2a,Sema5a,Plxna2,Bmpr2,Grin1,Grik5,Ngfr,Ednrb,Gria4,Gprc5b,Cnr1,Celsr3,Epha4,Ptch1,Ephb1,Plxna1,Grik3,Epha5,Gria2,Sstr2
GO:0003723	4	RNA binding	592	0.0379	3	0.0095	0.0014822	D	Rps4x,Brca1,Hnrnpab
GO:0070011	5	peptidase activity, acting on L-amino acid peptides	552	0.0353	2	0.0063	0.0007137	D	Casp3,Ecel1
GO:0008233	4	peptidase activity	583	0.0373	2	0.0063	0.0004142	D	Casp3,Ecel1
GO:0016788	4	hydrolase activity, acting on ester bonds	640	0.041	2	0.0063	0.0001496	D	Plcg1,Pten
GO:0004930	6	G-protein coupled receptor activity	1711	0.1095	7	0.0222	2.32334e-09	D	Gabbr1,Grm4,Ednrb,Gprc5b,Cnr1,Celsr3,Sstr2
GO:0016787	3	hydrolase activity	2064	0.1321	10	0.0316	4.25769e-10	D	Mta2,Plcg1,Dpysl5,Cdc42,Casp3,Atp8a1,Pten,Smarca4,Rhoa,Ecel1
GO:0003824	2	catalytic activity	4857	0.3109	51	0.1614	3.63896e-10	D	Mta2,Mybbp1a,Ret,Ddr1,Plcg1,Gad1,Csnk1d,Acvr2a,Csnk2a1,Bmpr2,Nos1,Polr1d,Brca1,Mest,Dpysl5,Mdh2,Dnmt1,Ctbp2,Polr3k,Pole4,Mapk10,Eed,Myst2,Mib1,Prkaca,Epha4,Pak1,Cdc42,Kdm5b,Trim24,Casp3,Csnk1g2,Bcat1,Ephb1,Qdpr,Mgat5b,Whsc1,Limk1,Taf9,Dnmt3a,Atp8a1,Epha5,Lmtk3,Top1,Cdk5r1,Pten,Csnk1e,Smarca4,Rhoa,Ecel1,Abl1
