# Supplementary material for: Reconstruction of the Gene Regulatory Network Involved in the Sonic Hedgehog Pathway with a Potential Role in Early Development of the Mouse Brain
Source: PLoS Comput Biol. 2014 Oct 9;10(10):e1003884. doi: 10.1371/journal.pcbi.1003884 (PMC4191885; doi:10.1371/journal.pcbi.1003884)
Supplement: Table S2 — Motifs enriched in Shh+Ptch1−-/Shh−Ptch1+-pattern genes. (XLSX) [file pcbi.1003884.s006.xlsx]

## Sheet: motif_enriched_Shh+Ptch1-
Motif_name	P_VALUE
AP-4	0.0016194
E2F	0.00231563
HIC	0.00287653
Ebox_E2A_MyoD	0.00429088

## Sheet: motif_enriched_Shh-Ptch1+
Motif_name	P_VALUE
ZNF219	2.80197e-35
ZF5	2.55488e-31
WT1	5.83575e-31
EGR	7.58839e-28
E2F	3.57559e-27
UF1H3beta	4.40228e-26
HIC	1.5811e-25
MAZR	3.54709e-25
SP1	4.44217e-25
AP-2	1.01902e-23
MOVOB	1.76618e-22
MAZ	4.9837e-22
ETF	3.04749e-20
CAC-BP	6.17863e-19
LRF	3.30516e-18
Sp3	1.41699e-16
MTF1	1.08175e-15
PAX4	5.65998e-15
Ebox_MycMax	5.69716e-15
AhR_HIF	2.50004e-14
Spz1	8.40723e-14
TFIII	3.58132e-13
CACD	4.09331e-13
ZBP89	2.47554e-12
AhR	2.90177e-12
ZIC	5.16003e-12
AhR:Arnt	6.92904e-12
Ebox_HES	1.01735e-11
HIF	8.89901e-11
RREB	1.88246e-10
NR_VDR	2.78974e-10
Ebox_E2A_MyoD	4.9628e-10
NFKB	9.28128e-10
MAF	3.31088e-09
NRSE	3.47423e-09
FOXN1	4.81043e-09
PAX5	8.21944e-09
Tax:CREB	2.04521e-08
Ebox_HEN	2.54647e-08
LBP1	3.04697e-08
AP-4	7.7358e-08
CP2/LSF	1.06936e-07
ETS	1.23629e-07
SMAD	2.43091e-07
SZF	9.11472e-07
p300	2.40819e-06
Ebox_USF	2.52116e-06
Myb	4.62755e-06
SREBP	6.06925e-06
GLI	6.81633e-06
COUP	1.46487e-05
EBF	2.23652e-05
PTF	2.6893e-05
GATA	5.9548e-05
ZBRK	8.30475e-05
NFmuE1	9.63005e-05
Ebox_Tal	0.000111316
CRE	0.000156523
HSF	0.000173199
NFY	0.000183844
ZID	0.000309032
DR3	0.000483853
HNF4	0.000518597
Ebox_HEB	0.000626117
GZF	0.000805342
LXR	0.000841228
Lmo2	0.000953542
Roaz	0.00106345
PPAR	0.00240325
Myo:NF1	0.0024933
NF1	0.00253198
DR4	0.002653
EBOX_CLOCK	0.00446436
LUN	0.00496646
