# Supplementary material for: Reconstruction of the Gene Regulatory Network Involved in the Sonic Hedgehog Pathway with a Potential Role in Early Development of the Mouse Brain
Source: PLoS Comput Biol. 2014 Oct 9;10(10):e1003884. doi: 10.1371/journal.pcbi.1003884 (PMC4191885; doi:10.1371/journal.pcbi.1003884)
Supplement: Table S3 — Results of our Real-time PCR assay. (XLSX) [file pcbi.1003884.s007.xlsx]

## Sheet: Sheet1
Sample	Cp
NC_Actb	15.4967
NC_GATA3	23.7767
NC_Robo1	20.9367
NC_Slit2	23.5067
NC_Cebpb	33.04
siR-1_Actb	15.27
siR-1_GATA3	24.57
siR-1_Robo1	21.4733
siR-1_Slit2	23.8467
siR-1_Cebpb	32.2667
siR-2_Actb	15.4633
siR-2_GATA3	24.7567
siR-2_Robo1	21.8167
siR-2_Slit2	23.9633
siR-2_Cebpb	32.7233
Samples	Cp_GATA3	Cp_Actb	ΔCp	ΔΔCp	2^(-ΔΔCp)
siR-1	24.57	15.27	9.3	1.02	0.493116
siR-2	24.7567	15.4633	9.29333	1.01333	0.4954
NC	23.7767	15.4967	8.28		1
Samples	Cp_Robo1	Cp_Actb	ΔCp	ΔΔCp	2^(-ΔΔCp)
siR-1	21.4733	15.27	6.20333	0.763333	0.589134
siR-2	21.8167	15.4633	6.35333	0.913333	0.530957
NC	20.9367	15.4967	5.44		1
Samples	Cp_Slit2	Cp_Actb	ΔCp	ΔΔCp	2^(-ΔΔCp)
siR-1	23.8467	15.27	8.57667	0.566667	0.675175
siR-2	23.9633	15.4633	8.5	0.49	0.712025
NC	23.5067	15.4967	8.01		1
Samples	Cp_Cebpb	Cp_Actb	ΔCp	ΔΔCp	2^(-ΔΔCp)
siR-1	32.2667	15.27	16.9967	-0.546667	1.46071
siR-2	32.7233	15.4633	17.26	-0.283333	1.217
NC	33.04	15.4967	17.5433		1
NC=negative control
Samples	Sd	Mean
NC		1
Gata3	0.001615	0.494258
Slit2	0.026057	0.6936
Robo1	0.0411371	0.560045
Cebpb	0.172324	1.33886
