# Supplementary material for: Reconstruction of the Gene Regulatory Network Involved in the Sonic Hedgehog Pathway with a Potential Role in Early Development of the Mouse Brain
Source: PLoS Comput Biol. 2014 Oct 9;10(10):e1003884. doi: 10.1371/journal.pcbi.1003884 (PMC4191885; doi:10.1371/journal.pcbi.1003884)
Supplement: Table S4 — Binding sites of Gata3 and functional annotation for Gata3 targets. (XLSX) [file pcbi.1003884.s008.xlsx]

## Sheet: Gata3_ChIP_seq_peaks
# This file is generated by MACS version 1.4.2 20120305
# ARGUMENTS LIST:
# name = P13C001_bw150
# format = SAM
# ChIP-seq file = P12C024_P13C001_combine.sam
# control file = P13C002_P13C003_combine.sam
# effective genome size = 2.83e+09
# band width = 150
# model fold = 10,30
# pvalue cutoff = 1.00e-05
# Large dataset will be scaled towards smaller dataset.
# Range for calculating regional lambda is: 1000 bps and 10000 bps
# tag size is determined as 50 bps
# total tags in treatment: 90238484
# tags after filtering in treatment: 52218467
# maximum duplicate tags at the same position in treatment = 1
# Redundant rate in treatment: 0.42
# total tags in control: 59615484
# tags after filtering in control: 31366346
# maximum duplicate tags at the same position in control = 1
# Redundant rate in control: 0.47
# d = 51
chr	start	end	length	summit	tags	-10*LOG10(pvalue)	fold_enrichment	FDR(%)
chr1	6234452	6234726	275	132	26	68.24	19.49	19.53
chr1	6288772	6289082	311	184	35	66.69	12.65	21.69
chr1	15032596	15032992	397	262	42	78.53	12.69	11.76
chr1	26555938	26556334	397	191	60	73.9	10.18	15.17
chr1	30323134	30323457	324	128	39	82.94	13.84	10.13
chr1	34221795	34222046	252	161	31	81.31	18.21	10.92
chr1	36641616	36642006	391	192	51	73.11	10.98	15.78
chr1	37427217	37427461	245	134	25	55.55	13.83	47.21
chr1	38423565	38423927	363	131	38	58.68	10.17	37.31
chr1	38700344	38700674	331	132	38	52.81	9.38	65.45
chr1	42111399	42111699	301	112	37	92.27	15.69	6.88
chr1	43170973	43171328	356	175	108	444.01	40.7	0
chr1	46523249	46523550	302	199	29	51.14	12.69	77.9
chr1	47040940	47041357	418	164	88	287.38	36.76	0
chr1	47823894	47824264	371	116	42	50.14	7.54	91.08
chr1	47929600	47929731	132	86	15	54.87	24.8	53.54
chr1	52352828	52352922	95	47	16	74.7	28.35	13.81
chr1	53263303	53263773	471	347	48	75.66	11.98	13.59
chr1	55914199	55914464	266	138	29	52.04	14.45	70.59
chr1	59572726	59573138	413	235	78	216.21	21.79	2.6
chr1	67517380	67517676	297	116	29	52.66	10.48	65.84
chr1	68074847	68075147	301	196	41	90.97	15.25	7.2
chr1	68102747	68103047	301	173	30	74.33	18.1	14.2
chr1	74863361	74863658	298	153	31	58.53	10.52	37.56
chr1	75526721	75527276	556	98	50	53.88	6.54	59.97
chr1	76841512	76841836	325	200	39	69.77	12.75	17.58
chr1	76844136	76844493	358	222	43	90.09	14.26	7.53
chr1	78474302	78474544	243	141	48	164.08	32.01	3.4
chr1	78998379	78998694	316	134	30	57.84	12.25	39.94
chr1	79790416	79790788	373	262	41	60.91	10.27	31.66
chr1	80409164	80409520	357	235	71	216.79	21.91	2.63
chr1	82738775	82738979	205	106	20	60.78	17.72	31.88
chr1	83248628	83249002	375	283	50	70.98	8.82	17.29
chr1	83623087	83623450	364	194	54	119.91	15.29	3.69
chr1	83916732	83916979	248	144	25	57.02	13.07	41.75
chr1	84742115	84742340	226	161	22	63.74	15.95	26.07
chr1	85052261	85052621	361	131	64	173.57	25.05	3.97
chr1	86144310	86144647	338	144	44	89.07	15.48	7.35
chr1	87421237	87421614	378	169	66	192.05	28.19	4.21
chr1	95609543	95609914	372	172	72	230.72	26.06	3.12
chr1	95668479	95668866	388	247	42	66.95	9.8	21.29
chr1	95957095	95957455	361	146	56	112.11	16.04	3.85
chr1	96189818	96190095	278	229	31	59.89	10.03	34
chr1	96342057	96342380	324	167	44	133.27	23.53	3.75
chr1	96980942	96981242	301	182	33	69.71	17.83	17.69
chr1	97305595	97305894	300	217	33	81.7	16.59	10.83
chr1	100360866	100361309	444	199	69	89.22	12.44	7.42
chr1	107358442	107358777	336	151	43	78.9	11.76	11.47
chr1	114875744	114876024	281	147	29	58.93	11.03	36.76
chr1	116214435	116214792	358	221	43	120.97	19.94	3.79
chr1	116347720	116347852	133	87	16	54.58	19.49	55.47
chr1	118333116	118333407	292	110	32	73.59	11.76	15.13
chr1	119751395	119751726	332	134	40	85.98	14.73	8.4
chr1	121045503	121045847	345	244	30	63.95	13.27	25.87
chr1	123502347	123502764	418	247	82	227.29	26.64	2.94
chr1	128598367	128598606	240	182	41	145.13	31.37	3.59
chr1	130549780	130550186	407	204	75	239.6	27.09	0
chr1	134584118	134584544	427	181	45	99	12.17	6.36
chr1	135676868	135677225	358	130	55	191.95	28.74	4.17
chr1	135847118	135847427	310	122	34	86.6	21.12	8.06
chr1	136255637	136255897	261	181	23	53	13.18	64.35
chr1	137959225	137959547	323	186	36	70.46	13.84	17.91
chr1	137960498	137960822	325	199	35	62.05	11.35	29.5
chr1	138457144	138457460	317	117	50	92.7	13.99	6.75
chr1	140390153	140390459	307	115	32	61.79	14.99	29.82
chr1	143340312	143340633	322	140	33	64.62	12.63	24.73
chr1	146774007	146774311	305	118	33	68.81	12.73	19.11
chr1	148234697	148235023	327	206	42	105.1	16.66	5.12
chr1	149369078	149369382	305	165	32	67.08	12.41	20.97
chr1	154686744	154687046	303	147	63	198.42	27.68	3.45
chr1	157921236	157921592	357	214	45	102.02	15.17	5.82
chr1	158469691	158470159	469	172	59	180.12	23.03	4.31
chr1	158540454	158540681	228	146	26	59.13	18.73	36.32
chr1	158805230	158805696	467	253	74	211.16	25	2.5
chr1	159112038	159112331	294	148	33	52.86	10.57	65.52
chr1	159927817	159928062	246	121	24	54.16	13.91	58.19
chr1	162960803	162961059	257	78	25	55.09	11.76	49.05
chr1	164978741	164979155	415	235	54	86.1	12.79	8.22
chr1	167131029	167131412	384	189	58	104.01	13.39	5.77
chr1	167423501	167423981	481	283	56	141.28	15.2	3.79
chr1	167811732	167812046	315	190	37	100.29	19.61	6.2
chr1	168379250	168379583	334	164	41	88.48	16.44	7.41
chr1	169996062	169996334	273	155	39	105.15	21.51	5.14
chr1	170572786	170573053	268	126	30	57.4	10.32	40.63
chr1	170594774	170595043	270	149	70	248.45	23.29	0
chr1	171465750	171465990	241	131	23	52.58	15.08	66.56
chr1	175093185	175093574	390	96	44	111.18	21.12	3.79
chr1	176667321	176667606	286	126	33	76.9	14.77	12.5
chr1	179785297	179785722	426	158	60	116.98	13.07	3.57
chr1	185974582	185974879	298	109	33	61.47	12.25	30.75
chr1	186370261	186370644	384	240	45	75.34	11.29	13.58
chr1	186921421	186921736	316	181	32	74.9	15.86	13.89
chr1	187050193	187050519	327	214	29	54.17	13.16	58.29
chr1	187126518	187126852	335	207	36	59.93	10.32	34.07
chr1	187706856	187707354	499	204	72	114.77	9.41	4.13
chr1	187924344	187924601	258	130	25	54.16	14.19	58.24
chr1	189894386	189894683	298	173	39	54.29	12.42	57.34
chr1	193048683	193049032	350	176	42	119.95	20.89	3.73
chr1	193342839	193343166	328	148	36	53.44	11.94	63.12
chr1	194453037	194453329	293	158	37	79.87	19.61	11.11
chr1	195760166	195760456	291	137	38	58.85	10.62	36.93
chr1	201416359	201416780	422	298	45	81.48	12.19	10.8
chr1	203188760	203189181	422	239	94	147.82	13.45	3.76
chr1	203289965	203290208	244	113	24	50.43	12.82	88.52
chr1	203381420	203381769	350	164	44	113.1	17.95	3.93
chr1	204067183	204067467	285	232	43	88.72	11.18	7.27
chr1	204897324	204897591	268	161	32	63.41	10.32	26.17
chr1	204899586	204899974	389	169	65	151.69	17.16	3.98
chr1	205638954	205639196	243	148	27	54.37	10.89	56.5
chr1	205863109	205863319	211	124	34	70.91	15.72	17.48
chr1	207183827	207184188	362	196	49	100.01	15.21	6.19
chr1	207450677	207451024	348	228	40	97.96	17.74	6.46
chr1	207468803	207469042	240	99	23	50.61	15.86	85.6
chr1	207493015	207493542	528	268	154	488.52	39.69	0
chr1	207893929	207894201	273	49	26	61.33	14.01	30.74
chr1	208116008	208116389	382	130	67	195.02	20.33	3.33
chr1	208470557	208470896	340	253	33	52.86	10	65.14
chr1	208907240	208907539	300	158	30	58.53	12.94	37.56
chr1	209627039	209627418	380	240	57	112.54	14.26	3.9
chr1	210057042	210057342	301	147	32	67.97	9.93	19.79
chr1	212678765	212679101	337	240	39	106.24	14.23	4.93
chr1	212941508	212941736	229	77	27	57.73	14.16	39.92
chr1	215870377	215870796	420	287	58	104.01	12.81	5.77
chr1	217272070	217272392	323	200	36	74.93	13.48	13.91
chr1	219290256	219290608	353	210	48	93.65	15.82	6.73
chr1	219461853	219462187	335	176	41	69.29	10.27	18.07
chr1	219602755	219603137	383	112	58	170.28	22.9	3.7
chr1	219632900	219633321	422	276	57	138.27	17.16	3.64
chr1	219965033	219965406	374	162	54	119.91	18.86	3.72
chr1	223515260	223515606	347	234	52	133	22.04	3.7
chr1	223701552	223701953	402	268	40	69.69	11.26	17.58
chr1	223922668	223923017	350	210	73	194.23	23.34	3.3
chr1	224097636	224097956	321	184	37	77.22	14.99	12.42
chr1	224181215	224181566	352	160	51	91.49	14.49	7.04
chr1	224506948	224507372	425	233	55	80.34	9.41	11.05
chr1	230706663	230706967	305	155	47	137.11	16.99	3.96
chr1	230912453	230912764	312	153	40	97.96	15.91	6.46
chr1	231541390	231541746	357	208	45	65.15	10.11	24.48
chr1	233048530	233048808	279	156	29	55.75	12.69	46.49
chr1	233051020	233051359	340	200	44	104.45	17.16	5.57
chr1	233384139	233384440	302	123	61	165.88	24.15	3.5
chr1	236379589	236379877	289	136	33	52.14	8.4	69.38
chr1	236723903	236724240	338	179	60	184.72	22.34	3.74
chr1	241518065	241518340	276	176	27	53.83	9.8	60.09
chr1	242686687	242687015	329	159	34	76.78	14.01	12.58
chr1	248601069	248601477	409	256	72	217.16	26.4	2.67
chr1	249349184	249349562	379	177	95	268.62	32.2	0
chr1	249424556	249424951	396	172	53	131.53	18.3	3.6
chr1	251692931	251693254	324	192	34	68.37	13.48	19.33
chr1	252123621	252123892	272	102	29	66.05	14.67	21.72
chr1	252174110	252174384	275	149	31	62.76	12.69	28.43
chr1	259763875	259764223	349	122	50	88.08	12.25	7.34
chr1	261562450	261562888	439	220	57	134.18	14.8	3.8
chr1	261859051	261859405	355	157	43	59.53	9.8	35.21
chr1	264592237	264592611	375	233	113	419.21	33.61	0
chr1	267058139	267058381	243	100	27	64.88	16.99	24.97
chr1	267109129	267109408	280	177	25	56.15	11.62	44.94
chr10	759686	760068	383	232	43	76.73	11.98	12.54
chr10	4588585	4588898	314	105	39	76.05	12.31	13.31
chr10	10552177	10552518	342	179	38	94.79	16.85	6.88
chr10	11060146	11060457	312	123	38	69.98	14.27	17.59
chr10	12815472	12815775	304	171	36	78.07	16.84	12.04
chr10	12829072	12829484	413	218	63	121.32	15.15	3.82
chr10	13423776	13424099	324	81	46	104.77	15.25	5.35
chr10	13943597	13943851	255	170	32	83.08	18.3	9.82
chr10	13943923	13944157	235	48	27	66.87	15.69	21.52
chr10	15567906	15568206	301	46	24	56.24	12.4	44.47
chr10	15718076	15718345	270	102	27	55.07	9.8	49.1
chr10	16942736	16943186	451	280	59	137.91	17.26	3.6
chr10	17179228	17179502	275	170	34	76.13	12.76	13.4
chr10	17261467	17261962	496	218	83	197.76	17.54	3.41
chr10	18688039	18688284	246	132	27	60.39	13.48	32.52
chr10	19713146	19713434	289	124	42	93.82	13.01	6.76
chr10	20409375	20409671	297	113	39	54.29	12.38	57.34
chr10	20472262	20472664	403	215	54	128.65	19.49	3.46
chr10	20482731	20482989	259	117	27	58.51	18.73	37.82
chr10	21578724	21579194	471	313	55	104.71	17.43	5.6
chr10	31145270	31145544	275	176	25	51.47	11.76	75.46
chr10	34662977	34663190	214	129	19	51.3	14.17	77.41
chr10	34739450	34739919	470	236	50	70.98	11.06	17.29
chr10	34740075	34740334	260	148	30	63.4	11.02	26.26
chr10	37278740	37279056	317	140	39	84.73	13.84	9.6
chr10	37717745	37718055	311	173	42	94.88	15.25	6.9
chr10	38793535	38793892	358	164	40	90.03	16.66	7.52
chr10	40272225	40272569	345	162	79	304.52	38.09	0
chr10	43457461	43457755	295	158	37	75.15	15.48	13.85
chr10	46374258	46374606	349	145	38	59.24	9.85	35.43
chr10	47178740	47179093	354	189	48	108.6	20.76	4.2
chr10	47730896	47731229	334	122	36	77.4	13.1	12.17
chr10	47833931	47834318	388	177	89	167.4	14.63	3.55
chr10	48821929	48822272	344	115	35	61.86	13.07	29.85
chr10	50486605	50486954	350	212	46	75.34	12.01	13.58
chr10	56159457	56159922	466	264	72	180.78	21.7	4.39
chr10	56206179	56206492	314	112	46	65.15	10.26	24.48
chr10	56744860	56745241	382	201	41	59.31	9.36	35.5
chr10	56824304	56824655	352	223	74	226.84	28.32	2.9
chr10	57860454	57860632	179	123	20	50.85	12.49	80.27
chr10	57934283	57934569	287	113	33	58.93	12.38	36.7
chr10	62394079	62394445	367	206	40	72.14	10.6	16.52
chr10	62520214	62520501	288	141	30	53.65	12.52	62.36
chr10	64111031	64111319	289	120	38	121.26	24.8	3.81
chr10	64157477	64157852	376	197	43	83.19	13.84	9.84
chr10	65443235	65443551	317	176	48	94.01	17.83	6.77
chr10	67198983	67199205	223	118	25	61.06	12.65	31.05
chr10	68917784	68918029	246	143	27	52.16	10.6	69.44
chr10	70647717	70648138	422	223	82	187.32	17.38	3.92
chr10	70801180	70801548	369	221	53	59.05	9.65	36.4
chr10	71026004	71026386	383	260	47	70.3	10.01	17.74
chr10	71355886	71356165	280	174	38	84.07	15.37	9.67
chr10	71394516	71394760	245	146	25	50.96	12.69	79.75
chr10	71599644	71600082	439	130	81	242.86	23.28	0
chr10	74173688	74173981	294	102	36	58.82	11.59	37.09
chr10	74961882	74962196	315	210	31	58.04	14.71	39.16
chr10	75231289	75231652	364	188	39	65.41	11.41	24.11
chr10	75271257	75271717	461	224	96	294.03	29.38	0
chr10	75278972	75279300	329	101	31	63.7	12.61	26.04
chr10	75344308	75344738	431	285	67	148.13	17.65	3.78
chr10	75561681	75561940	260	169	25	53.1	10.2	64.2
chr10	76882859	76883207	349	131	50	63.78	9.49	26.1
chr10	76988679	76988989	311	139	46	75.34	12.96	13.58
chr10	77339001	77339368	368	215	46	116.31	20.86	3.56
chr10	78702638	78702912	275	144	29	64.98	11.92	24.76
chr10	82764809	82765156	348	103	32	53.01	9.12	64.4
chr10	83039585	83039826	242	147	29	57.59	12.38	40.35
chr10	83820744	83821076	333	211	68	234.24	32.23	1.61
chr10	84120737	84120997	261	164	27	57.35	12.33	40.65
chr10	84329612	84330094	483	237	61	92.38	13.78	6.94
chr10	84972856	84973145	290	176	35	53.44	10.56	63.28
chr10	85129607	85129861	255	211	25	57.35	13.52	40.69
chr10	85747131	85747494	364	185	52	103.6	14.94	5.73
chr10	85809991	85810401	411	211	97	276.8	25.97	0
chr10	86684773	86685052	280	219	31	90.26	17.72	7.35
chr10	87456071	87456415	345	173	36	51.16	10.27	77.8
chr10	87547596	87548087	492	233	55	53.65	8.96	62.41
chr10	88206141	88206434	294	104	33	68.71	14.71	19.19
chr10	89253128	89253541	414	236	108	476.21	63.32	0
chr10	90750291	90750975	685	209	78	80.31	11.94	11.03
chr10	91733420	91733857	438	196	115	343.56	28.34	0
chr10	92118574	92118898	325	196	49	124.69	17.3	3.68
chr10	92169957	92170375	419	280	66	96.53	10.14	6.29
chr10	92549508	92549825	318	124	50	122.32	15.48	3.89
chr10	93466229	93466650	422	202	53	76.09	13.24	13.35
chr10	93492143	93492515	373	164	45	87.43	15.67	7.39
chr10	95530955	95531372	418	274	132	542.48	42.15	0
chr10	95934789	95935214	426	224	62	168.07	23.53	3.62
chr10	98260319	98260644	326	101	34	72.49	10.46	16.11
chr10	98274141	98274705	565	353	79	245.31	26.81	0
chr10	98526685	98527082	398	286	54	117.28	15.25	3.58
chr10	103707919	103708207	289	155	29	64.04	15.08	25.52
chr10	105256060	105256419	360	157	48	119.67	16.99	3.68
chr10	105934238	105934545	308	198	30	65.24	13.43	24.39
chr10	106365344	106365851	508	273	105	314.96	26.14	0
chr10	106602364	106602638	275	164	31	70.85	11.76	17.59
chr10	106776004	106776367	364	229	54	104.85	11.59	5.09
chr10	107929146	107929476	331	149	78	226.65	23.18	2.86
chr10	108316084	108316344	261	176	39	135.89	25.59	3.88
chr10	108355723	108356072	350	110	36	85.75	16.85	8.54
chr10	109057790	109058112	323	117	45	110.68	17.3	3.76
chr10	109653033	109653404	372	183	74	153.15	16.78	3.53
chr10	109926013	109926299	287	148	34	90.68	25.06	7.19
chr10	110425100	110425316	217	100	20	58.1	14.17	38.3
chr11	686257	686580	324	135	38	64.26	9.8	25.15
chr11	5828467	5828817	351	200	51	111.65	17.54	3.83
chr11	25595051	25595373	323	152	35	77.4	13.93	12.17
chr11	29931087	29931363	277	201	32	72.77	15.93	15.72
chr11	31401922	31402191	270	199	35	50.75	8.71	81.83
chr11	31721094	31721441	348	242	67	114.74	13.65	4.1
chr11	32365763	32366081	319	118	31	55.74	11.96	46.54
chr11	32411097	32411355	259	161	27	79.47	21.26	11.07
chr11	34496921	34497253	333	132	48	93.65	13.99	6.71
chr11	35976161	35976504	344	115	37	56.45	10.27	43.86
chr11	35992815	35993117	303	98	46	75.34	11.14	13.58
chr11	36434716	36434967	252	65	27	60.09	12.49	33.4
chr11	37692933	37693239	307	191	44	69.84	9.78	17.63
chr11	37704062	37704448	387	246	44	68.52	12.14	19.14
chr11	42699243	42699598	356	187	62	140.56	21.39	3.72
chr11	43912056	43912477	422	295	75	131.83	13.1	3.64
chr11	44192139	44192520	382	148	48	65.1	9.41	24.57
chr11	45170362	45170779	418	233	60	147.8	18.67	3.74
chr11	48745592	48745836	245	121	26	56.96	12.9	41.76
chr11	49804335	49804597	263	193	31	73.79	15.69	15.12
chr11	50563265	50563557	293	199	25	55.74	12.07	46.5
chr11	50820895	50821408	514	269	67	114.74	14.66	4.11
chr11	55603767	55604175	409	154	70	103.77	11.1	5.74
chr11	57530801	57531268	468	348	53	57.82	9.05	39.9
chr11	58725433	58725736	304	170	33	52.03	12.75	70.78
chr11	63967382	63967901	520	222	82	205.96	21.53	3.66
chr11	64430907	64431263	357	211	36	63.27	11.53	27.08
chr11	64948186	64948502	317	217	33	60.47	15.17	32.55
chr11	66389930	66390264	335	154	41	97.52	18.3	6.38
chr11	66672922	66673499	578	306	103	215.02	16.2	2.56
chr11	67569631	67570015	385	238	44	91.17	13.23	7.01
chr11	68651399	68651708	310	206	32	52.86	11.14	65.14
chr11	68923707	68924076	370	151	48	101.28	15.69	6.02
chr11	69184025	69184342	318	140	40	80.84	13.28	10.78
chr11	71083561	71083870	310	187	37	51.59	8.63	74.6
chr11	71089071	71089406	336	175	58	132.85	15.87	3.69
chr11	71127687	71128060	374	193	45	87.43	13.62	7.39
chr11	71216605	71216910	306	135	33	66.02	13.48	21.7
chr11	71718849	71719287	439	266	56	111.42	14.01	3.82
chr11	72601314	72601671	358	228	51	54.72	8.77	53.92
chr11	72720044	72720385	342	183	44	79.1	14.94	11.19
chr11	81004827	81005108	282	147	35	80.57	16.15	10.73
chr11	82310207	82310639	433	151	59	93.41	13.07	6.64
chr11	84275198	84275580	383	207	61	192.33	29.71	4.26
chr11	84530735	84531065	331	213	58	118.56	13.89	3.64
chr11	84993097	84993433	337	174	52	59.05	9.36	36.44
chr11	85348606	85348915	310	187	31	58.53	14.59	37.56
chr11	85706026	85706363	338	183	55	143.68	21.79	3.5
chr11	87635910	87636303	394	110	51	62.3	11.94	29.33
chr12	5575658	5575891	234	118	20	54.59	15.95	55.52
chr12	8171756	8172054	299	204	28	54.87	13.52	53.45
chr12	9202963	9203323	361	253	40	78.96	13.6	11.49
chr12	10224291	10224559	269	146	26	56.35	15.41	43.98
chr12	11269477	11269786	310	105	32	62.71	12.99	28.51
chr12	12135772	12136046	275	46	31	56.47	9.39	43.98
chr12	14696159	14696433	275	82	38	54.54	10.89	55.77
chr12	15316544	15317058	515	329	98	172.27	17.58	3.85
chr12	15769426	15769827	402	172	84	277.01	25.74	0
chr12	19215070	19215257	188	111	22	61.17	18.21	31.03
chr12	19750917	19751235	319	191	40	82.3	13.55	10.57
chr12	19781225	19781617	393	230	62	146.9	20.64	3.7
chr12	20806847	20807166	320	193	31	58.53	11.29	37.56
chr12	21066783	21067105	323	193	55	142.62	18.58	3.94
chr12	21745105	21745423	319	257	37	61.84	9.34	29.81
chr12	23110106	23110433	328	207	33	65.69	14.38	22.77
chr12	23135861	23136142	282	49	52	151.54	22.12	3.93
chr12	27707897	27708254	358	216	47	106.87	14.91	4.96
chr12	32902366	32902624	259	159	25	53.61	12.82	62.6
chr12	33741395	33741631	237	122	35	86.17	15.64	8.24
chr12	34655198	34655530	333	181	43	75.45	16.79	13.57
chr12	34845452	34845854	403	230	67	132.06	17.16	3.66
chr12	36872777	36872964	188	47	23	57.73	19.61	39.88
chr12	38681779	38682158	380	175	52	89.55	13.64	7.47
chr12	38808468	38808816	349	218	102	395.22	33.81	0
chr12	42136973	42137196	224	156	22	52.53	12.61	66.94
chr12	42651342	42651768	427	246	52	113.14	19.14	3.95
chr12	42684604	42684938	335	132	36	50.03	10.7	92.42
chr12	42763229	42763547	319	164	37	58.68	11.62	37.31
chr12	44101794	44101996	203	63	26	72.18	15.41	16.57
chr12	46539094	46539454	361	191	42	58.23	9.8	38.06
chr13	11835290	11835607	318	208	36	75.63	13.4	13.72
chr13	17517256	17517494	239	128	35	88.89	14.16	7.33
chr13	39375228	39375608	381	238	68	201.59	32.37	3.57
chr13	40707632	40707885	254	118	24	52.53	12.52	66.99
chr13	44072643	44072977	335	155	54	150.55	23.14	3.91
chr13	45208994	45209342	349	200	47	70.3	11.41	17.74
chr13	45525737	45526173	437	241	100	351.43	41.62	0
chr13	45939902	45940316	415	260	62	122.53	12.66	3.94
chr13	46076927	46077261	335	120	42	111.1	19.61	3.78
chr13	47023299	47023610	312	207	36	65.69	13.56	22.8
chr13	47043623	47043974	352	181	72	154.22	19.61	3.61
chr13	47054348	47054678	331	148	45	87.43	13.91	7.39
chr13	48628479	48628868	390	167	70	202.65	20.76	3.61
chr13	49589174	49589606	433	186	130	454.23	36.79	0
chr13	55048173	55048431	259	177	27	59.46	12.7	35.62
chr13	57552022	57552377	356	229	36	63.47	10.38	26.12
chr13	57896939	57897230	292	140	34	71.42	14.99	17.21
chr13	58050415	58050678	264	158	24	50.94	14.01	79.86
chr13	60904388	60904782	395	253	48	70.3	13.77	17.74
chr13	66953418	66953714	297	171	39	89.14	15.96	7.38
chr13	67362864	67363113	250	201	28	71.29	22.45	17.16
chr13	67808684	67808896	213	49	20	58.98	14.17	36.63
chr13	67942284	67942667	384	140	43	75.45	12.91	13.57
chr13	68155087	68155392	306	187	38	64.87	12.14	24.94
chr13	70049557	70049870	314	182	32	55.58	9.64	46.98
chr13	70678175	70678548	374	227	88	331.69	38.13	0
chr13	71285409	71285692	284	144	39	63.03	12.55	27.68
chr13	71914559	71915038	480	267	58	64.81	10.86	24.94
chr13	74738617	74738877	261	132	30	55.87	10.78	46.16
chr13	75067464	75067816	353	191	51	81.01	13.07	10.84
chr13	77600987	77601313	327	185	56	153.35	21.66	3.57
chr13	77899341	77899612	272	107	28	58.32	14.38	37.81
chr13	78381592	78381888	297	170	29	59.48	13.07	35.45
chr13	82859210	82859460	251	182	24	51.37	10.74	76.04
chr13	85533767	85534120	354	165	45	65.15	11.57	24.48
chr13	85560499	85560928	430	239	69	108.93	13.35	4.25
chr13	87227735	87228085	351	203	37	55.04	10.27	49.01
chr13	88043259	88043553	295	170	30	58.53	11.57	37.56
chr13	93344177	93344525	349	234	36	50.4	8.4	88.56
chr13	94053902	94054280	379	200	65	170.67	22.29	3.73
chr13	95364086	95364520	435	211	57	64.81	7.87	24.94
chr13	95932842	95933083	242	151	37	69.98	13.44	17.59
chr13	96450297	96450634	338	114	44	123.64	19.31	3.99
chr13	98249676	98250009	334	105	39	79.06	13.6	11.17
chr13	107837777	107838147	371	93	38	62.07	8.71	29.54
chr13	108188535	108188836	302	81	27	56.69	9.87	42.22
chr13	108985136	108985455	320	203	38	58.68	10.76	37.31
chr13	110309326	110309664	339	214	49	167.7	26.58	3.57
chr14	5226008	5226258	251	92	32	94.58	19.61	6.82
chr14	16331026	16331294	269	165	25	56.35	11.2	43.98
chr14	16494205	16494523	319	94	31	58.53	10.01	37.94
chr14	39888936	39889124	189	77	22	72.97	17.72	15.71
chr14	44125727	44125972	246	147	25	61.26	14.01	30.81
chr14	56326974	56327265	292	144	46	87.43	12.27	7.39
chr14	59077360	59077725	366	287	37	71.34	9.74	17.18
chr14	67759003	67759255	253	137	32	74.84	14.99	13.87
chr14	67812620	67813022	403	214	62	141.48	18.29	3.83
chr14	68474941	68475373	433	235	81	137.17	17.63	3.98
chr14	69041732	69042030	299	179	29	51.71	13.84	73.01
chr14	69297292	69297651	360	178	39	73.1	11.33	15.76
chr14	70751460	70751814	355	239	37	74.14	13.48	14.78
chr14	78000532	78000857	326	176	34	56.26	8.26	44.51
chr14	80711397	80711723	327	206	30	55.73	17.16	46.46
chr14	80850767	80851042	276	180	32	52.86	9.92	65.14
chr14	80877167	80877637	471	311	92	233.32	27.08	1.59
chr14	83874722	83875082	361	163	51	70.98	9.91	17.29
chr14	84692629	84692907	279	106	36	53.44	10.16	63.28
chr14	84930727	84931101	375	216	51	104.65	14.45	5.59
chr14	85314946	85315299	354	163	46	96.25	14.16	6.28
chr14	85421088	85421448	361	178	45	75.34	13.27	13.58
chr14	92844468	92844882	415	190	76	172.85	22.08	3.88
chr14	97394745	97395059	315	198	48	114.08	19.5	4.04
chr14	98343336	98343687	352	141	65	121.34	20.71	3.83
chr14	101050754	101051000	247	137	27	67.17	17.95	20.99
chr14	103192392	103192776	385	200	53	113.14	16.18	3.95
chr14	103269933	103270395	463	241	108	267.31	21.18	0
chr14	110724556	110725070	515	188	49	72.85	10.89	15.74
chr14	111004054	111004354	301	119	30	53.61	11.98	62.65
chr15	3904109	3904356	248	200	28	56.45	10.38	43.82
chr15	4305301	4305622	322	170	40	114.58	18.24	4.06
chr15	9057946	9058358	413	221	62	127.26	14.94	3.42
chr15	13696041	13696357	317	75	30	62.11	9.21	29.46
chr15	22997172	22997668	497	283	84	163.54	14.71	3.33
chr15	23831344	23831770	427	176	72	180.78	20.93	4.39
chr15	31788984	31789158	175	114	22	54.68	19.44	53.76
chr15	31829147	31829469	323	99	33	58.48	11.53	37.94
chr15	32276918	32277273	356	156	44	97.26	14.26	6.37
chr15	32792554	32792918	365	112	33	61.78	10.97	29.79
chr15	33119044	33119463	420	189	95	333.9	43.16	0
chr15	33770635	33770915	281	207	33	75.33	12.9	13.56
chr15	33795108	33795472	365	211	52	126.57	19.61	3.38
chr15	36468638	36468850	213	132	22	50.37	11.46	88.57
chr15	38930609	38930908	300	176	38	98.19	18.21	6.31
chr15	40139663	40139984	322	180	35	77.4	15.15	12.17
chr15	40813990	40814340	351	153	39	76.05	12.62	13.29
chr15	42055413	42055677	265	144	24	54.51	13.57	55.76
chr15	43248117	43248742	626	214	120	251.45	23.53	0
chr15	45712735	45712998	264	106	26	54.36	11.92	56.54
chr15	46668255	46668602	348	190	59	114.11	14.9	4.05
chr15	49972285	49972575	291	176	30	61.84	14.44	29.78
chr15	50491122	50491463	342	88	42	105.92	14.87	4.92
chr15	50738886	50739271	386	165	41	50.63	9.25	85.66
chr15	51063069	51063454	386	270	51	91.37	14.01	7.02
chr15	51321506	51321985	480	259	60	141.96	16.66	3.86
chr15	51754617	51754889	273	145	25	55.17	15.3	48.59
chr15	53503717	53504039	323	135	40	76.18	13.73	13.44
chr15	57256176	57256531	356	132	48	108.9	15.12	4.23
chr15	60805411	60805698	288	90	37	58.68	9.68	37.31
chr15	68356728	68357093	366	182	58	143.41	17.72	3.98
chr15	76472626	76472918	293	96	22	59.66	11.34	34.97
chr15	76475321	76475576	256	83	25	53.1	12.55	64.2
chr15	78854024	78854355	332	143	45	92.35	12.75	6.93
chr15	87812117	87812361	245	109	23	51.78	15.08	72.24
chr15	92268569	92268859	291	45	30	79.23	14.12	11.21
chr15	101570182	101570457	276	155	36	63.24	9.8	27.39
chr15	103396104	103396362	259	149	30	72.87	13.97	15.62
chr15	103657045	103657371	327	135	51	131.52	18.45	3.59
chr16	89236	89546	311	170	48	93.65	14.81	6.73
chr16	1390117	1390363	247	91	29	77.09	21.63	12.38
chr16	2225539	2225773	235	133	22	53.8	12.07	60.24
chr16	2411023	2411467	445	223	72	130.97	11.76	3.56
chr16	2521859	2522209	351	165	59	161.59	21.91	3.27
chr16	4278682	4278896	215	77	22	55.58	14.31	47.02
chr16	5276504	5276825	322	176	45	102.02	14.73	5.82
chr16	7000234	7000485	252	148	26	61.54	17.3	30.79
chr16	7480380	7480753	374	212	78	248.86	26.14	0
chr16	8813802	8814274	473	277	85	302.91	34.51	0
chr16	18162496	18162809	314	139	33	64.3	12.25	25.18
chr16	18169767	18170146	380	242	60	158.85	23.07	3.82
chr16	18981250	18981485	236	123	27	59.29	11.53	35.46
chr16	19265843	19266235	393	193	84	248.36	23.74	0
chr16	19413171	19413459	289	151	28	51.28	12.25	77.43
chr16	20024963	20025156	194	90	22	60.31	18.47	32.77
chr16	22356196	22356498	303	184	34	61.15	13.42	31.04
chr16	22377882	22378368	487	290	100	248.73	22.57	0
chr16	22416348	22416713	366	181	53	144.54	21.64	3.54
chr16	22596974	22597269	296	242	33	67.83	12.18	20.03
chr16	26748358	26748633	276	129	28	70.11	16.2	17.69
chr16	31931607	31931892	286	112	38	92.71	17.48	6.8
chr16	36032280	36032709	430	297	46	74.42	14.6	14.22
chr16	36776260	36776586	327	226	33	62.45	12.41	29.05
chr16	36977477	36977950	474	344	77	146.05	15.52	3.65
chr16	54517426	54517862	437	138	45	69.38	12	18.01
chr16	54550304	54550602	299	128	39	76.05	12.7	13.31
chr16	54577269	54577702	434	252	70	70.46	9.51	17.88
chr16	54614889	54615288	400	120	70	184.55	20.03	3.7
chr16	57939289	57939531	243	114	25	52.02	11.67	70.88
chr16	59777158	59777430	273	117	31	56.26	13.42	44.55
chr16	60565070	60565478	409	189	44	84.07	11.81	9.65
chr16	71433671	71433949	279	186	34	84.29	14.48	9.74
chr16	75860589	75860978	390	154	51	128.1	20.01	3.45
chr16	80461187	80461584	398	242	71	212.1	22.48	2.53
chr16	82811062	82811333	272	90	27	54.65	11.03	53.81
chr16	82928678	82928953	276	78	27	64.47	14.74	24.88
chr16	88477104	88477556	453	209	58	51.37	7.7	76.1
chr17	1176867	1177192	326	127	33	52.86	11.72	65.14
chr17	6862980	6863319	340	138	37	57.28	8.4	40.86
chr17	7314513	7315055	543	285	127	306.74	27.9	0
chr17	10038972	10039428	457	184	51	84.51	12.38	9.59
chr17	10164772	10165057	286	156	45	87.43	14.42	7.39
chr17	13837712	13838106	395	168	55	53.65	10.51	62.41
chr17	14236983	14237392	410	212	54	92.02	12.48	6.84
chr17	15493551	15493912	362	121	60	101.9	11.9	5.81
chr17	15679550	15679885	336	173	39	89.16	16.77	7.41
chr17	15916176	15916569	394	155	52	63.49	9.47	26.15
chr17	18092316	18092666	351	126	36	73.55	15.69	15.11
chr17	19101186	19101563	378	198	68	200.38	26.96	3.53
chr17	19456849	19457175	327	213	70	164.11	21.12	3.42
chr17	22108999	22109266	268	220	33	64.47	12.58	24.85
chr17	26232364	26232703	340	149	40	71.61	11.71	16.97
chr17	26709145	26709506	362	136	48	73.45	12.25	15.38
chr17	27336503	27336844	342	271	84	208.82	18.16	3.7
chr17	29208066	29208319	254	117	29	63.93	15.64	25.81
chr17	34320189	34320539	351	161	55	137.09	15	3.95
chr17	34819755	34820099	345	53	33	58.15	9.8	38.28
chr17	35839813	35840231	419	288	58	112.85	13.79	3.92
chr17	37356561	37356844	284	151	36	53.44	9.55	63.55
chr17	39684151	39684449	299	134	30	50.76	12.38	81.89
chr17	41355296	41355544	249	65	43	126.59	22.06	3.4
chr17	41583799	41584048	250	101	27	50.09	12.45	92.18
chr17	42517455	42517725	271	178	23	50.78	16.34	81.64
chr17	44876834	44877193	360	173	62	109.34	10.59	4
chr17	47922940	47923373	434	235	112	353.54	31.2	0
chr17	47945846	47946289	444	315	62	122.53	16.44	3.94
chr17	48120495	48120818	324	199	34	57.72	11.53	39.85
chr17	48567745	48568048	304	155	36	53.44	11.07	63.28
chr17	48790438	48790700	263	146	28	52.17	12.47	69.49
chr17	75602089	75602375	287	128	35	94.6	16.88	6.83
chr17	81242196	81242531	336	205	46	146.63	20.46	3.68
chr17	93048767	93048987	221	47	22	53.18	12.61	64.41
chr17	94029636	94029888	253	110	23	58.08	15.95	39.2
chr17	95045680	95045978	299	186	32	93.55	19.49	6.67
chr18	3968237	3968487	251	95	28	61.44	12.73	30.72
chr18	7931305	7931624	320	129	33	77.16	13.57	12.4
chr18	15585523	15585883	361	224	53	121.39	15.25	3.85
chr18	16267432	16267774	343	201	39	81.73	15.64	10.85
chr18	18506868	18507181	314	174	32	87.21	15.35	7.38
chr18	19140086	19140403	318	131	30	63.63	12.17	26.01
chr18	20379953	20380178	226	109	20	52.47	14.71	67.21
chr18	21395152	21395481	330	173	36	64.79	11.98	24.85
chr18	22683477	22683876	400	171	50	126.06	21.49	3.36
chr18	24054266	24054552	287	111	35	64.08	10.32	25.44
chr18	25095171	25095503	333	227	53	125.57	17.73	3.32
chr18	26040487	26040806	320	209	31	57.06	12.25	41.79
chr18	26157067	26157374	308	84	34	71.94	12.25	16.55
chr18	26572036	26572395	360	173	69	240.12	29.84	0
chr18	27505649	27506017	369	207	89	236.66	20.9	1.67
chr18	28513080	28513454	375	240	50	89.6	15.15	7.48
chr18	29001457	29001968	512	233	51	77.25	9.14	12.44
chr18	29969544	29969812	269	123	29	66.05	11.87	21.72
chr18	31215699	31215993	295	160	33	50.87	10.27	80.25
chr18	31416327	31416705	379	151	69	186.17	23.36	3.88
chr18	32253686	32253998	313	218	36	67.4	12.86	20.79
chr18	32499595	32499997	403	231	50	62.3	11.49	29.33
chr18	35929459	35929750	292	115	31	55.11	11.92	49.1
chr18	35998964	35999255	292	166	30	51.86	9.24	71.81
chr18	36896562	36896849	288	117	27	51.47	9.8	75.4
chr18	40857091	40857381	291	196	39	61.21	13.33	31.07
chr18	41434623	41434999	377	204	70	190.46	22.7	4.04
chr18	41600269	41600656	388	159	58	115.56	16.81	3.82
chr18	45055529	45055945	417	217	61	185.88	26.25	3.85
chr18	47968591	47968895	305	176	36	84.14	14.38	9.72
chr18	49547726	49547964	239	72	24	57.9	14.52	39.67
chr18	50049115	50049458	344	236	37	71.91	12.69	16.81
chr18	50380645	50381126	482	282	133	387.51	26.14	0
chr18	50917529	50917849	321	151	44	89.1	12.75	7.36
chr18	50976143	50976359	217	167	24	54.11	13.48	58.31
chr18	52490782	52491142	361	116	40	92.77	14.67	6.81
chr18	56527583	56527826	244	121	35	77.4	14.35	12.17
chr18	56839007	56839434	428	209	133	591.75	48.95	0
chr18	57008049	57008245	197	79	23	70.81	21.26	17.57
chr18	60467727	60468007	281	181	30	70.31	14.57	17.81
chr18	61479109	61479379	271	81	40	135.07	25.51	3.81
chr18	65779831	65780162	332	140	57	64.81	11.52	24.94
chr18	65864938	65865188	251	80	38	110.77	21.79	3.77
chr18	65935432	65935753	322	175	37	87.9	15.9	7.33
chr18	65938954	65939221	268	89	23	55.24	14.17	48.27
chr18	66125175	66125537	363	243	48	90.13	13.73	7.55
chr18	70529571	70529840	270	131	31	56.94	15.48	41.72
chr18	71006122	71006631	510	184	80	263.74	23.91	0
chr18	77260050	77260303	254	144	27	65.09	15.08	24.54
chr18	77388176	77388422	247	186	25	63.07	11.62	27.75
chr18	77498417	77498667	251	108	27	71.51	16.59	17.09
chr18	79308876	79309155	280	126	29	63.05	13.07	27.71
chr18	79587809	79588106	298	112	29	51.9	10.38	71.14
chr18	85732122	85732471	350	190	50	92.7	13.73	6.75
chr19	1234009	1234248	240	69	27	58.32	13.84	37.81
chr19	1369221	1369481	261	140	25	56.46	12.25	43.94
chr19	9726137	9726558	422	227	52	125.84	19.87	3.35
chr19	10746035	10746311	277	130	29	65.8	10.82	22.08
chr19	13961437	13961583	147	46	15	50.73	21.2	81.84
chr19	14126150	14126473	324	201	35	53.44	10.89	63.28
chr19	14592816	14593131	316	166	55	122.38	17.05	3.93
chr19	20308801	20309124	324	228	73	146.59	14.61	3.66
chr19	20887413	20888001	589	358	76	144.99	14.7	3.55
chr19	21764621	21764931	311	221	30	68.73	12.88	19.22
chr19	24834228	24834656	429	240	51	76.43	8.91	13.14
chr19	25106527	25106952	426	186	97	347.42	35.65	0
chr19	25501984	25502280	297	130	42	85.32	16.81	9.28
chr19	26225625	26226132	508	176	82	241.25	24.17	0
chr19	35526193	35526450	258	208	45	107.42	13.37	4.43
chr19	35992558	35992909	352	211	45	102.02	14.95	5.82
chr19	36463097	36463403	307	213	32	58.8	11.02	37.16
chr19	36633676	36634069	394	152	53	59.05	11.59	36.44
chr19	37189122	37189467	346	213	71	193.54	21.25	3.26
chr19	39835386	39835706	321	180	35	63.3	13.49	26.88
chr19	40887675	40888010	336	196	37	65.36	13.42	24.32
chr19	41512264	41512585	322	119	51	77.45	13.52	12.29
chr19	41604551	41605198	648	176	104	52.59	7.47	66.61
chr19	41653042	41653368	327	125	44	92.08	12.38	6.85
chr19	50121065	50121490	426	249	71	125.58	17.35	3.33
chr19	50196106	50196409	304	68	33	52.66	9.9	66.37
chr19	50397565	50397988	424	255	113	275.46	22.31	0
chr19	50658941	50659344	404	208	64	154.72	19.18	3.66
chr19	50758637	50758871	235	98	27	54.71	13.78	53.87
chr19	50824500	50824857	358	173	57	64.81	8.64	24.88
chr19	52527001	52527315	315	112	42	64.5	11.58	24.91
chr19	52528036	52528449	414	180	48	82.55	11.35	10.07
chr19	52528539	52529332	794	514	136	324.99	21.67	0
chr19	52552174	52552572	399	140	39	64.1	12.29	25.5
chr19	53231664	53232179	516	321	70	131.38	17.13	3.57
chr19	54387994	54388280	287	134	28	55.27	11.76	48.27
chr19	54595158	54595478	321	127	37	80.02	16.74	11.19
chr19	54904759	54905088	330	156	47	112.19	15.6	3.86
chr19	55306622	55306960	339	150	50	92.7	15.79	6.75
chr19	55855241	55855594	354	224	44	112.52	16.66	3.89
chr19	56265431	56265657	227	91	24	58.32	13.91	37.88
chr19	56826546	56826904	359	135	55	107.68	14.49	4.17
chr19	58155268	58155627	360	181	43	69.07	12.14	18.24
chr2	4544729	4545183	455	263	57	121.73	17.3	3.86
chr2	22605919	22606314	396	239	53	112.38	13.22	3.88
chr2	27671490	27671817	328	187	40	88.51	17.3	7.43
chr2	43544402	43544715	314	183	36	70.41	10.08	17.83
chr2	46492134	46492440	307	60	39	81.78	14.01	10.87
chr2	47179385	47179645	261	137	37	79.9	14.56	11.13
chr2	47743117	47743570	454	238	71	173.36	17.8	3.91
chr2	54087129	54087501	373	240	54	142.22	18.98	3.9
chr2	58788372	58788731	360	123	44	96.78	14.35	6.31
chr2	61706824	61707194	371	101	52	52.07	7.83	70.24
chr2	61805018	61805307	290	198	30	55.53	11.92	47.35
chr2	72897125	72897536	412	279	45	81.63	11.92	10.82
chr2	76745497	76745803	307	123	50	54.72	7.02	53.97
chr2	79348633	79348999	367	238	43	64.5	11.69	24.91
chr2	82186043	82186350	308	119	37	96.02	15.41	6.25
chr2	83038351	83038753	403	202	64	165.27	19.49	3.47
chr2	84436768	84437076	309	163	33	64.62	13.33	24.73
chr2	84705243	84705500	258	102	25	68.22	16.62	19.51
chr2	92524862	92525168	307	179	33	52.86	11.04	65.52
chr2	94647466	94647871	406	255	71	178.95	20.64	4.24
chr2	94770522	94770849	328	194	53	113.14	17.46	3.94
chr2	94805591	94805979	389	221	48	108.9	21.61	4.23
chr2	95044976	95045494	519	327	77	145.48	14.26	3.61
chr2	95334355	95334592	238	131	27	65.33	15.48	24.29
chr2	95789673	95790105	433	243	56	130.28	17.48	3.52
chr2	123162667	123162999	333	199	33	57.67	12.92	39.9
chr2	123262289	123262932	644	442	157	364.31	21.71	0
chr2	123295917	123296240	324	132	32	52.86	10.59	65.14
chr2	127109421	127109798	378	176	56	123.78	19.61	4
chr2	128319604	128319946	343	212	47	104.92	14.01	5.11
chr2	140118396	140118842	447	214	110	254.82	22.25	0
chr2	143915869	143916212	344	148	37	56.45	9.34	43.86
chr2	143959551	143959853	303	159	29	59.9	9.4	34.04
chr2	144292973	144293357	385	195	48	71.74	12.79	17.02
chr2	144592094	144592570	477	230	147	469.04	31.05	0
chr2	147509680	147509989	310	110	41	59.31	10.64	35.5
chr2	147935039	147935396	358	223	40	57.14	10.23	41.44
chr2	148571149	148571486	338	166	36	64.69	13.37	24.88
chr2	148583647	148583933	287	182	26	52.11	13.81	69.89
chr2	148614366	148614757	392	221	62	180.59	19.74	4.35
chr2	150200046	150200318	273	128	32	52.86	10.71	65.09
chr2	150904939	150905186	248	145	29	61.4	12.4	30.65
chr2	153791153	153791454	302	165	40	73.89	12.48	15.14
chr2	155248125	155248189	65	32	12	69.58	15.29	17.53
chr2	155720038	155720252	215	87	22	66.29	19.49	21.79
chr2	170537041	170537453	413	242	83	170.86	14.72	3.79
chr2	176195740	176196171	432	276	84	173.9	22.62	4
chr2	178401416	178401780	365	131	41	74.8	11.98	13.83
chr2	178761923	178762270	348	207	38	65.94	14.01	21.99
chr2	179930854	179931114	261	120	31	61.4	17.14	30.62
chr2	179931148	179931544	397	203	64	158.66	20.47	3.8
chr2	180082714	180083022	309	112	36	69.53	11.98	17.77
chr2	180670398	180670794	397	261	56	86.69	11.68	7.9
chr2	180788380	180788844	465	226	50	54.09	7.54	58.38
chr2	180913052	180913375	324	233	44	109.64	16.03	3.72
chr2	182081902	182082422	521	255	63	82.95	8.99	10.16
chr2	182460345	182460706	362	122	42	54.89	10.98	53.28
chr2	182740573	182740994	422	211	99	164.9	16.03	3.45
chr2	182867402	182867796	395	228	72	177.36	20.84	4.13
chr2	188897030	188897317	288	186	34	70.91	13.55	17.48
chr2	189455501	189455787	287	104	35	64.08	13.13	25.44
chr2	189594287	189594584	298	171	35	72.18	14.16	16.55
chr2	189642150	189642514	365	161	62	155.59	20.45	3.7
chr2	189888536	189888846	311	111	35	54.98	9.8	52.97
chr2	190208172	190208482	311	137	36	77.4	15.85	12.17
chr2	191338655	191339127	473	228	140	549.48	43.83	0
chr2	191353983	191354361	379	206	46	93	16.9	6.83
chr2	191355874	191356223	350	207	57	127.88	14.01	3.44
chr2	191378201	191378524	324	193	42	96.87	12.76	6.32
chr2	195880880	195881127	248	99	31	56.02	11.2	46.06
chr2	196199332	196199707	376	121	45	75.34	13.82	13.58
chr2	197004576	197004795	220	101	24	53.41	13.48	63.27
chr2	198655332	198655804	473	259	55	76.79	10.12	12.6
chr2	199505031	199505392	362	124	35	63.97	10.63	25.78
chr2	199840224	199840762	539	220	73	109.1	10.57	3.98
chr2	203379503	203379881	379	177	47	53.29	8.11	63.5
chr2	213101357	213101662	306	167	37	68.49	11.76	19.35
chr2	213793669	213793936	268	150	32	79.56	16.99	11.09
chr2	218191521	218191865	345	189	53	114.73	16.67	4.09
chr2	218799345	218799790	446	197	67	185.12	20.92	3.77
chr2	222255157	222255525	369	136	60	155.15	21.79	3.68
chr2	223717139	223717468	330	196	40	57	9.41	41.71
chr2	223955605	223955949	345	212	35	61.65	13.07	30.53
chr2	228664317	228664628	312	162	30	61.44	10.25	30.69
chr2	233178119	233178394	276	145	44	162.2	28.35	3.29
chr2	233903529	233903752	224	116	23	64.2	17.72	25.47
chr2	237568951	237569149	199	103	23	54.68	16.91	53.76
chr2	238990842	238991227	386	257	61	135.52	14.71	3.86
chr2	250812508	250812751	244	195	40	130.76	23.31	3.54
chr2	251058737	251059038	302	119	25	50.17	9.8	90.53
chr2	255280051	255280333	283	179	28	52.79	11.1	65.56
chr2	255646127	255646433	307	185	40	69.69	11.18	17.58
chr20	1482197	1482418	222	89	21	50	12.16	92.36
chr20	2978912	2979525	614	508	64	148.53	15.41	3.83
chr20	3077067	3077352	286	107	28	58.18	13.71	38.12
chr20	3855982	3856280	299	87	32	71.05	12.9	17.37
chr20	5885036	5885406	371	188	40	89.82	15.9	7.5
chr20	6066679	6067009	331	187	47	80.98	13.79	10.8
chr20	6370585	6370936	352	229	35	84.12	18.1	9.7
chr20	6742091	6742480	390	241	43	70.71	13.42	17.54
chr20	7050938	7051247	310	131	36	69.29	11.98	18.05
chr20	7209488	7209671	184	49	48	228.43	60.24	3.03
chr20	7692949	7693226	278	181	27	53.43	9.8	63.32
chr20	8553612	8553846	235	129	28	73.67	16.1	15.22
chr20	9676036	9676251	216	99	19	50.9	19.49	79.95
chr20	9877326	9877571	246	141	20	50.55	13.64	86.63
chr20	11278512	11278888	377	220	57	152.39	22.06	3.47
chr20	12040962	12041380	419	193	79	265.75	26.42	0
chr20	12140852	12141167	316	187	39	64.1	8.85	25.5
chr20	13161624	13161844	221	93	25	51.94	11.66	71.26
chr20	13170391	13170762	372	216	46	139.98	19.49	3.69
chr20	14085076	14085306	231	95	25	55.05	14.09	49.05
chr20	22113375	22113621	247	128	26	71.71	15.21	17
chr20	22309100	22309447	348	242	44	95.29	15.92	6.45
chr20	22489091	22489401	311	222	41	69.69	11.32	17.58
chr20	32070703	32070957	255	122	28	51.68	11.98	73.35
chr20	36547833	36548104	272	176	28	66.23	16.46	21.76
chr20	39091332	39091747	416	181	57	117.72	18.35	3.61
chr20	44261354	44261623	270	68	24	54.75	10.81	54.02
chr20	45723969	45724407	439	201	83	178.25	17.16	4.17
chr20	46541859	46542104	246	104	29	71.1	19.61	17.39
chr20	48274421	48274608	188	140	20	57.28	15.08	40.9
chr3	4295652	4296094	443	234	65	151.69	19.54	3.98
chr3	6002119	6002346	228	93	25	58.09	14.71	38.27
chr3	6538853	6539098	246	61	27	69.12	14.21	18.13
chr3	6674168	6674483	316	154	38	83.69	16.03	9.74
chr3	6693796	6694090	295	69	41	59.31	7.95	35.5
chr3	8380658	8381033	376	205	53	130.08	22.06	3.5
chr3	8478434	8478697	264	108	31	72.87	14.24	15.62
chr3	8588047	8588290	244	135	27	60.86	12.25	31.7
chr3	9402079	9402412	334	103	49	142.88	18.21	3.96
chr3	9641265	9641667	403	174	70	217.42	26.14	2.7
chr3	9896483	9896749	267	138	29	65.98	15.69	21.89
chr3	10172665	10173054	390	240	45	87.43	13.11	7.39
chr3	10826856	10827115	260	180	25	57.43	13.81	40.65
chr3	11053963	11054320	358	142	57	153.06	21.06	3.49
chr3	11176534	11176971	438	226	62	132.61	14.45	3.67
chr3	11283599	11283977	379	203	38	75.1	11.92	13.96
chr3	14303870	14304099	230	139	21	55.39	15.95	48.18
chr3	14506447	14506725	279	148	34	70.91	15.32	17.48
chr3	17534587	17534949	363	145	55	111.28	16.01	3.8
chr3	29362750	29363088	339	212	39	54.29	9.14	57.34
chr3	30453249	30453698	450	63	43	75.45	11.34	13.57
chr3	41155093	41155436	344	179	55	192.73	27.78	3.23
chr3	42843911	42844236	326	188	34	58.37	11.72	37.72
chr3	43284513	43284746	234	76	22	50.43	11.2	88.46
chr3	47124316	47124644	329	245	33	61.23	11.03	30.99
chr3	47291396	47291757	362	157	50	140.31	20.71	3.7
chr3	48131941	48132323	383	165	58	150.39	19.61	3.89
chr3	51000643	51000868	226	115	23	52.8	14.21	65.34
chr3	51970665	51971052	388	255	33	50.01	10.32	92.43
chr3	55227557	55227855	299	86	32	50.04	13.07	92.26
chr3	57329942	57330226	285	171	29	75.41	17.83	13.71
chr3	57730897	57731242	346	143	46	147.59	33.66	3.72
chr3	62368319	62368724	406	205	59	145.03	18.79	3.57
chr3	66990771	66990995	225	146	22	54.68	14.71	53.76
chr3	67913043	67913304	262	126	26	50.29	9.74	89.51
chr3	76997382	76997783	402	192	59	136.77	22.88	3.93
chr3	77267983	77268294	312	127	40	102.64	15.48	5.66
chr3	77867882	77868176	295	178	30	51.56	10.32	74.7
chr3	82572269	82572611	343	168	50	137.24	20.37	4
chr3	87181915	87182206	292	126	34	72.26	16.34	16.62
chr3	90157808	90158223	416	281	55	111.28	13.25	3.8
chr3	90560445	90560810	366	202	39	75.54	16.64	13.68
chr3	90593251	90593584	334	194	61	154.4	19.61	3.64
chr3	99174910	99175247	338	181	42	75.45	13.25	13.57
chr3	104763859	104764159	301	172	38	73.61	14.45	15.18
chr3	104774078	104774502	425	347	39	63.51	11.81	26.18
chr3	105265916	105266208	293	171	34	58.37	12.45	37.72
chr3	105374024	105374301	278	141	31	58.53	10.9	37.56
chr3	105458568	105458989	422	311	38	59.49	11.96	35.28
chr3	105771568	105772050	483	232	176	545.89	33.15	0
chr3	105843099	105843342	244	134	38	102.2	20.33	5.88
chr3	106939606	106939853	248	106	24	50.61	11.76	85.59
chr3	108097078	108097479	402	131	84	235.35	21.68	1.64
chr3	108122856	108123116	261	135	28	51.96	14.57	71.31
chr3	109638771	109639121	351	134	39	71.98	14.16	16.43
chr3	115530828	115531191	364	123	41	50.63	7.93	85.66
chr3	115531550	115531859	310	183	38	67.52	12.75	20.74
chr3	116151142	116151510	369	183	39	60.15	10.78	33.33
chr3	117474858	117475225	368	141	41	87.68	15.38	7.5
chr3	118202829	118203012	184	77	19	57.85	17.72	39.88
chr3	118895097	118895357	261	173	34	64.5	12.14	24.91
chr3	120351079	120351516	438	222	50	113.25	14.38	4
chr3	120498653	120498935	283	104	30	68.54	12.99	19.17
chr3	121095874	121096211	338	115	42	78.39	14.71	11.74
chr3	123615880	123616201	322	145	43	96.9	18.45	6.34
chr3	126591949	126592246	298	84	40	107.93	15.69	4.18
chr3	132358850	132359139	290	129	37	59.09	11.44	36.49
chr3	132708482	132708922	441	96	58	133.62	17.26	3.77
chr3	132835416	132835808	393	164	49	115.92	17.98	3.83
chr3	132977762	132977941	180	36	20	51.77	11.53	72.5
chr3	142083791	142084086	296	175	28	57.43	12.61	40.67
chr3	142716985	142717502	518	273	59	88.3	12.14	7.36
chr3	143723599	143723975	377	110	37	67.73	13.15	20.51
chr3	143819489	143819819	331	153	57	117.72	15.41	3.61
chr3	143900514	143900791	278	145	34	58.37	15.44	37.72
chr3	144763566	144763665	100	50	28	153.22	47.84	3.55
chr3	145328935	145329253	319	106	35	63.36	12.38	26.45
chr3	145424362	145424648	287	143	38	96.16	15.69	6.26
chr3	146587116	146587383	268	175	30	62.55	14.57	28.75
chr3	146797037	146797371	335	185	59	167.74	19.61	3.6
chr3	149125191	149125547	357	198	61	122.33	17.16	3.91
chr3	153836028	153836392	365	178	43	89.46	14.44	7.45
chr3	154372802	154373127	326	189	36	80.6	13.34	10.75
chr3	154848998	154849335	338	101	31	54.87	11.24	53.49
chr3	156185262	156185619	358	224	51	104.13	15.69	5.82
chr3	156430043	156430411	369	48	37	86.76	11.97	7.74
chr3	156943073	156943489	417	181	73	190.88	23.97	4.08
chr3	157462037	157462448	412	173	98	254.06	20.2	0
chr3	157569589	157570147	559	322	109	310.09	32.88	0
chr3	157679021	157679435	415	261	73	183.06	17.54	3.64
chr3	158147775	158148167	393	190	43	88.72	16.7	7.27
chr3	158867614	158867920	307	192	33	61.79	10.38	29.82
chr3	159255767	159256267	501	206	74	169.2	22.88	3.65
chr3	160708420	160708654	235	125	27	84.81	22.76	9.64
chr3	161337077	161337516	440	210	122	378	31.06	0
chr3	165118303	165118671	369	119	69	163.86	17.83	3.38
chr3	169168499	169168792	294	182	42	117.52	22.37	3.59
chr3	169295315	169295573	259	123	29	66.05	12.7	21.72
chr3	170917284	170917755	472	280	112	381.74	33.25	0
chr4	1915213	1915452	240	170	29	52.66	9.41	65.84
chr4	2958766	2959115	350	128	49	119.32	16.54	3.67
chr4	6441754	6442114	361	256	62	175.32	19.84	4.07
chr4	9658004	9658402	399	147	43	83.3	12.25	9.85
chr4	15037431	15037693	263	127	26	52.79	12.82	65.29
chr4	26568717	26569080	364	264	33	55.52	11.17	47.4
chr4	33470373	33470739	367	166	37	62.85	10.89	28.23
chr4	57214009	57214334	326	160	37	50.94	8.99	79.92
chr4	57503863	57504194	332	228	38	58.68	9.3	37.58
chr4	58310564	58310866	303	141	33	62.65	12.69	28.81
chr4	60253146	60253558	413	223	47	82.78	11.35	10.11
chr4	62403637	62404006	370	192	41	73.69	11.98	15.25
chr4	62548775	62549094	320	203	32	59.09	11.53	36.45
chr4	63226381	63226710	330	166	36	78.15	14.38	12.06
chr4	65217199	65217622	424	174	54	63.52	9.01	26.21
chr4	65678175	65678536	362	145	48	102.88	14.48	5.68
chr4	77870616	77870844	229	130	27	87.2	21.26	7.36
chr4	79215130	79215369	240	55	25	76.13	15.95	13.38
chr4	83926247	83926508	262	153	23	56.35	15.95	43.94
chr4	84611423	84611640	218	111	20	57.89	15.95	39.63
chr4	88168029	88168262	234	108	25	77.62	23.03	12.17
chr4	93849368	93849682	315	97	29	66.05	13.9	21.72
chr4	105597613	105597958	346	124	37	99.14	14.71	6.37
chr4	105815287	105815545	259	129	30	74.81	16.99	13.85
chr4	117204865	117205200	336	233	38	83.44	13.07	9.87
chr4	122271356	122271702	347	124	40	121.8	21.26	3.87
chr4	126644322	126644567	246	102	26	74.68	21.26	14.09
chr4	128538079	128538322	244	134	21	52.67	14.17	66.06
chr4	135266376	135266627	252	123	23	54.68	19.76	53.76
chr4	148976147	148976394	248	135	25	53.1	14.59	64.2
chr4	150816819	150817151	333	114	29	66.05	13.06	21.72
chr4	153062096	153062377	282	97	33	97.86	23.03	6.43
chr4	157835283	157835461	179	73	17	51.19	14.17	77.71
chr4	161319081	161319371	291	160	28	72.3	15.95	16.64
chr4	169119690	169119896	207	83	19	52.72	17.72	65.79
chr4	177759458	177759683	226	107	20	56.2	15.95	44.61
chr4	181061081	181061333	253	109	29	52.66	11.91	65.84
chr4	183611619	183611891	273	105	24	61.36	17.72	30.55
chr4	183617440	183617823	384	172	49	153.54	21.26	3.59
chr4	183641722	183641911	190	62	22	72.7	21.26	15.7
chr4	185312020	185312461	442	255	95	283.5	26.83	0
chr4	186062943	186063233	291	140	30	58.53	13.69	37.56
chr5	22381274	22381511	238	114	22	61.13	14.17	30.98
chr5	39528845	39529183	339	145	35	99.7	21.26	6.17
chr5	40176213	40176538	326	228	51	181.55	30.12	4.46
chr5	49164453	49164780	328	193	53	190.29	37.21	4
chr5	49239831	49240116	286	80	50	197.32	33.66	3.37
chr5	51341168	51341481	314	170	47	167.14	33.66	3.52
chr5	58488321	58488639	319	149	49	133.25	18.38	3.72
chr5	58505091	58505344	254	162	27	80.68	14.17	10.76
chr5	62088086	62088389	304	206	33	92.34	15.95	6.91
chr5	76261137	76261372	236	71	23	54.68	12.34	53.76
chr5	87649422	87649769	348	185	48	155.77	23.03	3.73
chr5	99065007	99065290	284	136	34	105.62	21.26	4.89
chr5	101408551	101408816	266	91	26	65.53	16.34	23.43
chr5	106191330	106191567	238	133	23	61.13	23.03	30.98
chr5	115002963	115003204	242	132	22	60.29	17.72	32.73
chr5	119070314	119070641	328	206	32	64.62	10.29	24.73
chr5	121890097	121890353	257	109	30	90.59	16.34	7.17
chr5	122023522	122023769	248	92	24	57.95	12.07	39.22
chr5	122023851	122024145	295	138	32	79.91	15.91	11.15
chr5	128608119	128608479	361	153	54	187.69	30.12	3.96
chr5	132965719	132966068	350	215	33	79.91	15.44	11.15
chr5	136455045	136455334	290	136	33	74.06	16.99	14.91
chr5	140363000	140363322	323	197	28	59.46	12.67	35.62
chr5	151884014	151884258	245	164	26	53.1	12.01	64.2
chr5	154081491	154081780	290	154	36	112.38	28.35	3.87
chr5	154371250	154371486	237	81	32	52.86	9.29	65.14
chr5	154416242	154416529	288	176	26	65.61	17.72	22.87
chr5	154946354	154946585	232	109	21	54.99	21.26	52.21
chr5	155727228	155727495	268	168	30	87.67	16.34	7.48
chr5	156584106	156584337	232	134	28	76.65	18.2	12.52
chr5	157968208	157968479	272	125	30	92.29	21.26	6.9
chr5	160464715	160464984	270	143	29	84.73	17.72	9.62
chr5	167279525	167279776	252	46	28	81.17	21.26	10.9
chr5	169174515	169174758	244	118	22	59.88	19.49	33.93
chr5	171988961	171989227	267	140	30	93.59	21.26	6.68
chr6	3236325	3236587	263	149	42	141.51	24.13	3.85
chr6	3910249	3910601	353	139	42	88.7	13.84	7.26
chr6	3925642	3926033	392	46	36	56.77	8.07	42.08
chr6	6581905	6582174	270	133	35	68.13	17.74	19.46
chr6	7662261	7662595	335	135	44	86.61	13.93	8.08
chr6	7705423	7705651	229	116	27	53.21	12.07	63.95
chr6	9298331	9298562	232	136	22	52.59	14.52	66.72
chr6	9891570	9891948	379	236	52	59.05	8.67	36.44
chr6	9899824	9900188	365	146	43	85.77	14.99	8.56
chr6	9916442	9916700	259	129	26	55.76	10.67	46.54
chr6	10226296	10226730	435	161	45	72.47	11.35	16.23
chr6	10237924	10238209	286	133	32	55.24	10.68	48.23
chr6	10242630	10243073	444	244	76	178.8	20.59	4.2
chr6	11446970	11447174	205	146	28	75.13	16.99	13.82
chr6	11710360	11710676	317	193	33	89.29	23.03	7.44
chr6	11724258	11724545	288	204	30	58.53	10.16	37.56
chr6	12497266	12497579	314	198	39	77.35	13.56	12.15
chr6	14926935	14927237	303	183	31	55.97	9.12	46.11
chr6	20649277	20649511	235	126	28	55.32	13.93	48.22
chr6	21900561	21900921	361	215	36	51.38	7.84	76.06
chr6	22056955	22057273	319	118	37	69.98	13.55	17.59
chr6	24756879	24757281	403	222	85	223.96	21.39	2.78
chr6	24832315	24832748	434	201	73	109.1	12.44	3.98
chr6	25362267	25362577	311	180	29	58.75	13.52	37.63
chr6	26033366	26033688	323	112	42	67.03	12.25	21.19
chr6	26094203	26094488	286	112	42	88.72	14.95	7.27
chr6	26723094	26723420	327	207	32	61.63	9.8	30.71
chr6	26804831	26805331	501	207	150	354.55	22.54	0
chr6	26855908	26856206	299	132	37	58.68	10.89	37.58
chr6	26959477	26959857	381	179	59	113.24	17.05	3.99
chr6	28494578	28495001	424	225	78	163.73	16.34	3.36
chr6	32260270	32260539	270	192	37	67.4	13.64	20.82
chr6	39514870	39515188	319	201	41	81.45	17.54	10.78
chr6	39624770	39625018	249	144	27	64.64	13.34	24.85
chr6	39895389	39895658	270	150	30	61.37	12.19	30.59
chr6	39960895	39961313	419	245	71	139.32	15.52	3.67
chr6	40306131	40306596	466	208	41	59.31	10.28	35.5
chr6	41519129	41519507	379	258	50	62.3	9.46	29.33
chr6	43984063	43984330	268	143	33	69.3	13.52	17.99
chr6	45624641	45625010	370	197	56	76.79	10.55	12.6
chr6	46496392	46496709	318	133	40	77.46	12.75	12.31
chr6	47038574	47038895	322	180	33	56.82	10.08	41.93
chr6	47428275	47428596	322	205	44	51.92	9.47	71.2
chr6	52838166	52838578	413	230	104	252.57	21.01	0
chr6	63940944	63941270	327	114	38	67.37	13.42	20.76
chr6	74559550	74560032	483	147	59	97.78	11.36	6.41
chr6	74734354	74734764	411	160	64	171.87	22.06	3.82
chr6	75260463	75260824	362	184	64	158.38	17.65	3.75
chr6	75826879	75827290	412	175	64	128.93	14.36	3.49
chr6	77685975	77686338	364	153	66	170.67	21.41	3.73
chr6	78436767	78437064	298	109	40	50.63	7.79	85.66
chr6	79132076	79132463	388	302	42	59.38	8.02	35.65
chr6	90432998	90433274	277	156	29	53.15	9.86	64.44
chr6	92587489	92587837	349	117	33	50.01	9.8	92.36
chr6	92648942	92649316	375	199	55	126.81	21.01	3.41
chr6	94703788	94704050	263	101	29	52.66	9.28	65.84
chr6	96082281	96082557	277	128	31	51.37	12.56	76.08
chr6	96104477	96104792	316	183	40	97.96	16.11	6.46
chr6	98428019	98428343	325	197	41	64.52	11.08	24.94
chr6	99385872	99386245	374	250	53	100.71	18.67	6.23
chr6	99402666	99402979	314	195	29	54.61	11.46	55.3
chr6	102613711	102614059	349	164	36	53.44	8.8	63.12
chr6	102985558	102985892	335	110	39	70.18	15.24	17.71
chr6	108240450	108240827	378	250	64	163.08	19.06	3.31
chr6	108553217	108553503	287	211	31	66.77	11.53	21.72
chr6	108814679	108815010	332	190	50	106.93	17.74	4.97
chr6	109213232	109213574	343	113	34	63.99	17.05	25.81
chr6	109312770	109313151	382	171	45	65.15	9.99	24.48
chr6	109437929	109438360	432	180	87	227.33	24.28	2.99
chr6	109557533	109557871	339	77	34	62.89	11.98	28.27
chr6	110334121	110334416	296	138	37	97.55	17.83	6.4
chr6	110899788	110900076	289	167	40	94.5	15.25	6.8
chr6	111983256	111983581	326	208	30	58.53	12.78	37.56
chr6	112834481	112834829	349	120	38	77.4	12.57	12.27
chr6	114317696	114317970	275	105	30	69.98	14.19	17.54
chr6	122888026	122888526	501	263	93	180.05	18.14	4.27
chr6	123413303	123413718	416	134	74	138.75	17.8	3.65
chr6	123551605	123552010	406	219	57	64.81	9.8	24.88
chr6	123554783	123555178	396	209	47	103.44	14.71	5.71
chr6	126749548	126749908	361	146	38	53.1	10.27	64.14
chr6	126812596	126812975	380	174	50	62.3	9.48	29.33
chr6	126845071	126845541	471	137	55	74.03	13.07	15.04
chr6	135460185	135460466	282	166	34	70.91	15.48	17.48
chr6	135940012	135940304	293	133	32	66.06	15.26	21.86
chr6	136436658	136437034	377	250	48	61.17	8.87	30.97
chr6	136966069	136966431	363	239	51	150.06	22.62	3.87
chr6	137411903	137412128	226	48	27	63.9	11.96	25.78
chr6	137952187	137952537	351	170	52	89.15	14.12	7.39
chr6	138154242	138154524	283	159	37	63.93	12.79	25.84
chr6	143566283	143566563	281	95	28	50.79	10.63	81.7
chr7	2037288	2037611	324	154	45	101.6	16.87	6.03
chr7	9857081	9857351	271	161	37	70.46	13.37	17.86
chr7	9910934	9911339	406	185	76	145.52	20.33	3.63
chr7	10470307	10470760	454	269	67	142.05	15.83	3.88
chr7	10624163	10624616	454	286	72	120.19	12.61	3.75
chr7	10788247	10788715	469	229	151	571.59	41.89	0
chr7	12895145	12895505	361	235	60	144.18	18.63	3.52
chr7	13063071	13063362	292	97	35	66.01	12.75	21.79
chr7	14199790	14200045	256	198	32	64.62	13.05	24.73
chr7	14260473	14260855	383	172	59	140.97	19.31	3.76
chr7	14285230	14285636	407	246	56	103.8	13.07	5.76
chr7	14363337	14363537	201	100	28	95.57	26.58	6.47
chr7	20035811	20036065	255	139	27	54.87	13.84	53.32
chr7	20093316	20093588	273	170	32	69.62	13.84	17.55
chr7	21316567	21316793	227	106	26	52.27	12.05	68.06
chr7	22570486	22570848	363	131	72	295.55	40.75	0
chr7	22807887	22808338	452	117	55	53.65	6.96	62.41
chr7	23408635	23408897	263	134	32	58.11	11.2	38.34
chr7	24039221	24039593	373	242	60	116.24	13.81	3.55
chr7	30392259	30392587	329	103	31	58.53	16.77	37.56
chr7	31048266	31048660	395	113	98	422.94	47.39	0
chr7	31653887	31654243	357	224	55	98.07	12.44	6.3
chr7	31720079	31720250	172	122	23	50.55	14.45	86.56
chr7	32275401	32275780	380	147	48	76.93	13.37	12.52
chr7	32408222	32408683	462	269	72	120.19	14.34	3.75
chr7	32836631	32836893	263	82	46	142.37	26.91	3.92
chr7	33284953	33285213	261	172	27	50.4	11.98	88.63
chr7	34403290	34403574	285	114	39	88.79	13.07	7.32
chr7	36646806	36647143	338	165	53	128.8	17.43	3.47
chr7	39029419	39029653	235	129	24	56.89	14.01	41.78
chr7	47234420	47234832	413	292	47	87.87	13.07	7.31
chr7	48369999	48370343	345	119	62	137.76	16.07	4.02
chr7	50009315	50009527	213	118	24	58.42	14.38	37.91
chr7	51855294	51855728	435	292	58	113.88	20.64	4.02
chr7	55399539	55399879	341	220	38	65.44	10.49	24.14
chr7	55501387	55501687	301	129	33	61.94	10.2	29.58
chr7	56007383	56007576	194	78	25	71.98	18.67	16.45
chr7	56981697	56981994	298	204	32	60	10.89	33.9
chr7	57485877	57486288	412	217	70	173.36	20.2	3.94
chr7	58429255	58429605	351	244	33	81.98	15.95	10.91
chr7	60957577	60957949	373	171	42	83.89	11.53	9.78
chr7	65677687	65678007	321	100	44	69.84	11.8	17.63
chr7	67132859	67133127	269	181	39	73.62	11.94	15.2
chr7	71292456	71292735	280	72	35	94.6	13.73	6.83
chr7	73888651	73888896	246	171	27	67.41	17.95	20.84
chr7	75393818	75394116	299	207	28	54.1	12	58.35
chr7	89628197	89628453	257	151	31	68.25	17.61	19.56
chr7	94348475	94348704	230	123	25	54.32	11.53	56.93
chr7	94558815	94559200	386	188	63	118.87	17.16	3.65
chr7	94687595	94688000	406	218	69	131.68	14.9	3.63
chr7	95807517	95807927	411	203	76	183.42	21.48	3.67
chr7	96013109	96013328	220	117	19	50.12	15.95	91.24
chr7	96315918	96316226	309	187	38	58.68	10.39	37.31
chr7	96446209	96446541	333	161	49	135.5	19.59	3.85
chr7	96717730	96718355	626	107	62	55.19	8.3	48.55
chr7	99407303	99407677	375	216	51	69.82	11.62	17.61
chr7	101853950	101854530	581	345	88	136.72	12.15	3.91
chr7	102817035	102817340	306	143	42	74.99	11.08	13.94
chr7	105770696	105771057	362	211	47	63.11	9.44	27.44
chr7	106884134	106884421	288	222	27	72.93	14.17	15.69
chr7	110359435	110359757	323	179	32	54.84	10.89	53.49
chr7	110396861	110397160	300	123	34	58.37	10.78	37.72
chr7	110969068	110969475	408	234	61	122.33	14.01	3.9
chr7	111185442	111185746	305	122	37	76.75	13.07	12.56
chr7	113300092	113300419	328	186	38	102.24	16.08	5.64
chr7	114389590	114389930	341	219	44	81.36	13.37	10.76
chr7	114951097	114951321	225	102	24	52.27	11.03	68
chr7	118002451	118002855	405	205	65	100.73	11.49	6
chr7	118029819	118030184	366	158	54	71.83	9.79	17.05
chr7	118319720	118320114	395	164	63	115.97	16.34	3.53
chr7	118364816	118365200	385	89	71	124.46	13.52	3.66
chr7	119258938	119259262	325	189	42	64.5	9.56	24.91
chr7	121216784	121217083	300	189	30	72.87	16.18	15.62
chr7	121264793	121264969	177	46	20	58.69	16.1	37.69
chr7	121469417	121469705	289	179	34	61.9	14.93	29.55
chr7	121688407	121688701	295	150	41	59.64	11.62	35.04
chr7	122683584	122683813	230	107	25	69.7	18.24	17.67
chr7	123675820	123676165	346	229	56	86.69	12.21	7.9
chr7	124436039	124436246	208	138	22	51.2	16.45	77.61
chr7	131951170	131951438	269	104	26	55.58	12.43	47.06
chr7	136093557	136093827	271	142	28	60.49	13.52	32.48
chr7	136404501	136404754	254	148	26	68.15	16.34	19.48
chr7	136523989	136524314	326	144	56	68.1	9.06	19.43
chr7	136689153	136689581	429	208	94	314.21	30.04	0
chr7	137046283	137046503	221	136	51	169.31	23.83	3.68
chr7	137315614	137316074	461	217	61	82.58	11.3	10.09
chr7	137698631	137698930	300	106	31	53.81	11.98	60.21
chr7	137703019	137703435	417	162	70	199.68	23	3.49
chr7	138010916	138011329	414	230	59	120.08	16.67	3.74
chr7	138245601	138245982	382	200	77	174.04	17.25	4.03
chr7	139223029	139223359	331	164	43	93.37	19.38	6.62
chr7	139981907	139982245	339	170	40	50.63	8.86	85.66
chr7	140550707	140551270	564	318	58	90.52	11.98	7.16
chr7	140796284	140796604	321	178	36	62.92	12.38	28.33
chr7	140995353	140995741	389	125	50	63.18	10.5	27.47
chr7	142052822	142053231	410	173	60	110.54	14.49	3.75
chr8	10902462	10902762	301	170	38	104.08	18.1	5.8
chr8	20096271	20096551	281	135	31	64.85	17.05	25.03
chr8	20177177	20177393	217	139	24	60.32	12.43	32.8
chr8	20611818	20612245	428	322	48	84.5	10.89	9.57
chr8	21182025	21182301	277	143	35	97.06	18.21	6.35
chr8	21721173	21721466	294	167	29	62.56	14.98	28.78
chr8	24557655	24558003	349	257	35	53.44	8.8	63.12
chr8	26286171	26286524	354	132	43	99.65	19.61	6.16
chr8	34913950	34914233	284	230	30	64.17	12.18	25.44
chr8	35219973	35220244	272	112	29	64.01	14.19	25.49
chr8	38212459	38212853	395	193	74	230.46	22.48	3.08
chr8	40330661	40330956	296	132	38	84.07	15.09	9.67
chr8	43144554	43144863	310	115	38	58.68	9.55	37.31
chr8	43185716	43185992	277	196	25	53.1	10.86	64.2
chr8	43313753	43314039	287	150	31	78.57	15.32	11.78
chr8	43325729	43325998	270	159	26	54.63	12.25	55.08
chr8	43549887	43550232	346	220	46	84	11.2	9.81
chr8	46840890	46841286	397	185	99	389.31	35.4	0
chr8	47347509	47347752	244	103	23	50.88	13.27	79.98
chr8	47681258	47681618	361	237	44	98.82	17.16	6.34
chr8	49684067	49684352	286	168	41	82.3	14.02	10.57
chr8	50336502	50336934	433	107	37	59.42	11.03	35.58
chr8	50860481	50860800	320	195	51	116.07	21.57	3.54
chr8	54095038	54095418	381	115	56	141.17	18.04	3.77
chr8	58166723	58167053	331	153	51	81.01	11.54	10.84
chr8	58336167	58336519	353	163	41	69.69	11.87	17.58
chr8	58889879	58890172	294	141	38	58.68	9.06	37.31
chr8	59111546	59111900	355	183	49	131.58	18.8	3.61
chr8	59343505	59343889	385	278	49	135.39	18.1	3.83
chr8	61862654	61862975	322	176	40	97.96	17.68	6.46
chr8	62027743	62028043	301	101	35	103.43	21.42	5.7
chr8	62217536	62217909	374	175	44	75.57	11.76	13.7
chr8	62636508	62636816	309	218	40	105.88	14.57	4.9
chr8	62812530	62812801	272	135	30	76.15	15.41	13.42
chr8	64496213	64496470	258	107	30	88.6	17.54	7.44
chr8	65490879	65491271	393	175	60	92.38	11.21	6.94
chr8	67242262	67242481	220	159	30	69.98	16.51	17.54
chr8	67939914	67940244	331	80	47	53.29	9.44	63.5
chr8	68688033	68688373	341	129	50	81.01	12.63	10.84
chr8	68774647	68775096	450	247	57	153.06	16.18	3.49
chr8	68801621	68801939	319	186	37	69.98	11.47	17.59
chr8	68917731	68918173	443	286	52	97.94	14.01	6.44
chr8	69010253	69010618	366	250	57	93.49	12.35	6.65
chr8	69035861	69036152	292	203	36	70.48	12.52	17.93
chr8	69403704	69404037	334	104	33	52.73	11.98	65.84
chr8	69448109	69448631	523	208	69	73.24	9.61	15.81
chr8	69503898	69504265	368	151	45	136.21	23.66	3.9
chr8	70579573	70579930	358	123	42	98.03	15.58	6.28
chr8	70601359	70601684	326	129	39	77.83	11.98	12.19
chr8	70922271	70922590	320	151	35	71.15	11.53	17.42
chr8	70976403	70976808	406	253	62	182.42	26.24	3.6
chr8	71003949	71004568	620	185	90	191.06	16.43	4.12
chr8	71231502	71231813	312	195	42	75.45	11.36	13.57
chr8	71246563	71246880	318	179	35	83.54	16.23	9.89
chr8	71473833	71474181	349	188	46	120.22	23.31	3.78
chr8	71782700	71782986	287	152	35	88.32	18.18	7.39
chr8	73887806	73888069	264	140	29	59.03	14.99	36.47
chr8	75010601	75010951	351	121	32	71.84	15.32	16.93
chr8	77471522	77471715	194	145	22	54.68	13.95	53.76
chr8	77483127	77483440	314	167	32	81.82	15.81	10.89
chr8	80448033	80448319	287	176	30	82.95	16.34	10.14
chr8	80496815	80497138	324	218	42	126.2	19.06	3.37
chr8	82483079	82483462	384	197	57	176.57	22.59	4.1
chr8	82496471	82496822	352	135	47	117.94	17.6	3.63
chr8	82876153	82876492	340	199	52	113.14	17.14	3.95
chr8	83041010	83041305	296	197	27	57.43	12.61	40.67
chr8	86507004	86507180	177	47	17	51.64	14.17	73.69
chr8	90604126	90604391	266	98	28	59.46	14.34	35.62
chr8	92259832	92260093	262	212	37	100.44	16.34	6.22
chr8	92283630	92284016	387	285	59	124.29	15.18	3.65
chr8	95168368	95168627	260	192	24	52.81	10.02	65.39
chr8	95457942	95458222	281	86	24	59.83	10.63	34.31
chr8	100806083	100806480	398	151	60	138.18	20.64	3.62
chr8	100806536	100806947	412	121	59	140.89	17.3	3.74
chr8	104213103	104213413	311	202	36	102.85	18.59	5.67
chr8	107786716	107786959	244	103	22	59.88	15.95	33.93
chr8	112596991	112597383	393	276	50	159.49	23.03	3.85
chr8	113255824	113256197	374	166	66	151.69	18.33	3.98
chr8	113602251	113602583	333	165	43	105.16	18.28	5.15
chr8	113648434	113648741	308	121	35	62.22	10.78	29.27
chr8	114072927	114073173	247	50	27	64.71	13.25	24.91
chr8	114275687	114276048	362	182	79	149.43	14.09	3.85
chr8	115063791	115064157	367	153	53	130.39	19.19	3.53
chr8	118309231	118309480	250	133	21	51.56	14.17	74.64
chr8	118792652	118792898	247	123	25	53.1	16.95	64.2
chr8	118896815	118897355	541	162	87	185.26	19.61	3.81
chr8	119794321	119794639	319	174	37	69.22	11.35	18.03
chr8	121023957	121024300	344	237	30	60.88	14.01	31.73
chr8	121451671	121452047	377	124	81	219.32	22.18	2.74
chr8	121748744	121749055	312	147	35	53.44	10.49	63.28
chr8	124142344	124142619	276	132	27	57.48	15.69	40.69
chr8	125019661	125020010	350	199	62	137.76	15.44	4.02
chr8	125247302	125247552	251	160	39	109.7	15.93	3.74
chr8	125581172	125581390	219	113	22	53.97	14.11	59.58
chr8	127093833	127094051	219	101	25	69.06	15.75	18.22
chr8	127863792	127864043	252	141	29	58.4	13.07	37.87
chr8	128253815	128254080	266	81	33	77.34	17.6	12.3
chr9	1520885	1521123	239	130	25	55.86	16.03	46.12
chr9	9601338	9601643	306	204	40	99.26	18.27	6.39
chr9	10446428	10446768	341	180	48	122.56	19.1	3.97
chr9	10678063	10678427	365	119	43	85.77	14.99	8.56
chr9	11000268	11000630	363	175	51	108.07	13.42	4.19
chr9	29825483	29825817	335	287	26	57.75	11.16	39.96
chr9	32811253	32811576	324	190	60	158.44	18.63	3.77
chr9	33575056	33575476	421	204	43	73.59	10.38	15.16
chr9	35042267	35042661	395	311	47	92.14	11.98	6.87
chr9	35163624	35163992	369	210	48	80.98	13.57	10.8
chr9	35543903	35544162	260	101	29	50.41	11.76	88.7
chr9	35882199	35882650	452	241	68	141.43	21.57	3.81
chr9	38925349	38925584	236	94	25	53.58	11.67	62.63
chr9	39776983	39777368	386	200	51	94.31	12.5	6.79
chr9	39784441	39784719	279	119	42	64.5	9.57	24.91
chr9	42878974	42879244	271	223	29	56.43	9.07	43.78
chr9	44888010	44888324	315	142	39	72.2	15.69	16.59
chr9	46509902	46510295	394	203	50	62.3	9.83	29.33
chr9	47055380	47055904	525	294	167	558.93	34.95	0
chr9	47115707	47116076	370	153	46	65.15	9.67	24.48
chr9	53219711	53220050	340	206	49	113.84	17.43	4.01
chr9	55516560	55516849	290	142	30	52.59	8.26	66.67
chr9	57456141	57456386	246	122	24	54.53	11.2	55.72
chr9	57975536	57975816	281	79	28	53.53	11.17	63.09
chr9	57985883	57986342	460	225	63	133.26	16.34	3.73
chr9	58142084	58142439	356	214	39	54.29	10.47	57.34
chr9	58142467	58142783	317	197	37	62.29	10.27	29.3
chr9	58911669	58912011	343	192	52	148.17	22.22	3.8
chr9	61790109	61790330	222	99	24	54.24	12.57	57.47
chr9	62153892	62154168	277	153	30	83.69	19.13	9.76
chr9	63532629	63533038	410	123	51	108.85	15.26	4.21
chr9	66670916	66671182	267	58	25	53.04	10.46	64.26
chr9	72911915	72912246	332	126	39	72.1	12.38	16.5
chr9	73430040	73430356	317	150	42	88.38	16.51	7.4
chr9	73844711	73845046	336	181	41	55.66	9.41	46.92
chr9	74498115	74498484	370	162	47	79.38	12.48	11.05
chr9	74562471	74562863	393	255	51	106.51	15.41	4.95
chr9	74734403	74734789	387	129	47	61.17	9.11	30.97
chr9	77856266	77856816	551	184	116	243.62	15.98	0
chr9	78650660	78650954	295	191	33	50.87	10.27	80.25
chr9	84529303	84529671	369	254	47	83.96	13.07	9.8
chr9	84601762	84602075	314	176	37	58.68	11.43	37.58
chr9	87504962	87505477	516	132	59	69.3	7.78	18.1
chr9	90100923	90101225	303	160	38	65.6	14.94	22.84
chr9	90205268	90205613	346	142	42	68.51	13.37	19.12
chr9	90304805	90305087	283	142	31	54.07	12.38	58.77
chr9	90423138	90423447	310	173	45	102.02	13.17	5.82
chr9	90674691	90675088	398	141	50	88.3	12.14	7.37
chr9	92754093	92754449	357	128	75	159.8	16.8	3.23
chr9	93076672	93077039	368	289	54	119.91	17.52	3.69
chr9	104642266	104642678	413	113	78	226.13	21.91	2.82
chr9	110396374	110396666	293	169	34	63.43	12.38	26.09
chrUn	442689	442984	296	117	52	151.54	26.7	3.93
chrUn	810684	810775	92	46	13	55.25	23.03	48.32
chrUn	10579037	10579167	131	44	16	55.16	26.58	48.64
chrUn	18725291	18725503	213	127	25	59.81	15.36	34.28
chrUn	19908050	19908151	102	65	15	64.77	24.8	24.94
chrUn	23403279	23403545	267	68	82	101.7	12.93	5.79
chrUn	25482887	25483297	411	274	56	76.79	10.26	12.6
chrUn	25497067	25497471	405	46	37	62.9	9.62	28.3
chrUn	42946820	42947090	271	95	31	55.12	11.06	49.05
chrUn	43255199	43255416	218	86	31	50.9	17.35	79.89
chrUn	50246077	50246227	151	80	27	55.68	12.47	46.78
chrUn	52018845	52019114	270	90	30	72.05	16.99	16.48
chrUn	57483880	57484192	313	90	33	52.86	12.27	65.14
chrUn	59204434	59204553	120	77	16	58.49	19.49	37.98
chrUn	63001632	63001788	157	31	18	56.49	28.35	44.03
chrUn	71559768	71559991	224	112	27	53.03	12.75	64.37
chrUn	71573416	71573490	75	37	14	83.59	24.08	9.72
chrX	6714333	6714612	280	133	32	98.39	28.35	6.33
chrX	17745891	17746171	281	105	41	133.98	22.88	3.78
chrX	21836274	21836462	189	92	23	72.97	19.49	15.71
chrX	27150439	27150741	303	136	36	94.6	22.28	6.83
chrX	28759295	28759575	281	92	26	66.84	19.43	21.49
chrX	52722562	52722794	233	99	20	54.79	15.95	53.62
chrX	72205982	72206255	274	110	36	114.62	25.8	4.08
chrX	72215739	72216034	296	201	27	59.46	13.06	35.62
chrX	87438786	87439112	327	187	71	275.58	34.69	0
chrX	88615132	88615398	267	127	30	93.59	23.03	6.68
chrX	89404382	89404649	268	141	25	56.55	18.21	43.79
chrX	129861829	129861900	72	36	11	56.03	15.53	46.01
chrX	130264818	130264900	83	41	13	58.55	19.61	37.98
chrX	140042053	140042311	259	118	23	52.96	21.24	64.54
chrX	155072252	155072586	335	169	48	159.96	24.8	3.25
chrX	159484043	159484246	204	76	20	57.21	17.97	41.2

## Sheet: Gata3_ChIP_seq_targets
Chr	Summit		Tags	Transcript	Target_gene_symbol
chr1	148234901	148234902	13	NM_022282	Dlg2
chr11	63967602	63967603	19	NM_001100652	Poglut1
chr10	105256215	105256216	13	NM_001134835	Nat9
chr12	14696239	14696240	15	NM_001031640	Eif3b
chr10	87547827	87547828	13	NM_145775	Nr1d1
chr10	106776231	106776232	13	NM_130744	Cygb
chr1	179785453	179785454	14	NM_001108503	Polr3e
chr1	157921448	157921449	13	NM_019354	Ucp2
chr2	58788493	58788494	12	NM_001109177	Lmbrd2
chr20	22309340	22309341	14	NM_001106386	Reep3
chr19	39835564	39835565	13	NM_001109132	Marveld3
chr1	207450903	207450904	13	NM_001109527	Ccdc87
chr4	126644422	126644423	12	NM_001107876	Prickle2
chr7	12895378	12895379	19	NM_053855	Akap8
chr20	2979418	2979419	11	NM_022951	Ppp1r10
chr2	255280228	255280229	9	NM_021682	Negr1
chr2	182082155	182082156	11	NM_017020	Il6r
chr12	36872822	36872823	15	NM_144752	Oas1b
chr1	215870662	215870663	14	NM_001169120	Zfp91
chr13	98249779	98249780	12	NM_053323	Degs1
chr10	68917925	68917926	10	NM_012983	Myo1d
chr15	33119231	33119232	35	NM_001107263	Ngdn
chr8	34914178	34914179	10	NM_153302	Dcps
chr20	9877465	9877466	8	NM_138543	Pde9a
chr6	43984204	43984205	12	NM_001082410	Rnf144a
chr10	10552354	10552355	11	NM_001135710	Sec14l5
chr8	114072975	114072976	10	NM_001024989	Trex1
chr6	108240698	108240699	18	NM_001169116	RGD1306119
chr6	122888287	122888288	24	NM_133545	Ptpn21
chr13	71914824	71914825	15	NM_001107187	Fam20b
chr2	255646310	255646311	13	NM_031616	Zranb2
chr1	176667445	176667446	11	NM_138849	Syt17
chr5	101408640	101408641	10	NM_031566	Nfib
chr6	137952355	137952356	18	NM_001106760	Nudt14
chr14	85315107	85315108	13	NM_001109091	Ascc2
chr7	94687811	94687812	19	NM_001130576	Fam83a
chr1	96342222	96342223	15	NM_022797	Grin2d
chr9	74498275	74498276	14	NM_001007004	Tuba4a
chr7	140551023	140551024	11	NM_001008802	Krt1
chr20	44261420	44261421	7	NM_138831	Slc16a10
chr10	37278878	37278879	12	NM_001009622	Sar1b
chr8	113648553	113648554	11	NM_001012275	Arih2
chr16	71433855	71433856	11	NM_001107321	Htra4
chr1	42111509	42111510	12	NM_001106205	Mrpl18
chr10	71394660	71394661	11	NM_080583	Ap2b1
chr13	67808731	67808732	8	NM_001100984	Ncf2
chr8	115063942	115063943	16	NM_001108783	Ccdc12
chr19	52527111	52527112	15	NM_001242627	Zfpm1
chr19	52528214	52528215	11	NM_001242627	Zfpm1
chr19	52529051	52529052	21	NM_001242627	Zfpm1
chr19	52552312	52552313	11	NM_001242627	Zfpm1
chr12	27708111	27708112	13	NM_053670	Crcp
chr1	249349359	249349360	39	NM_031841	Scd
chr7	9857240	9857241	15	NM_001109282	Gipc3
chr7	89628346	89628347	15	NM_001130540	Ext1
chr6	47428478	47428479	15	NM_053888	Myt1l
chr10	105934434	105934435	10	NM_001127549	Llgl2
chr3	118895268	118895269	13	NM_133572	Cdc25b
chr1	208116136	208116137	17	NM_001024242	Ctsw
chr15	51321763	51321764	13	NM_012750	Gfra2
chr7	137315829	137315830	15	NM_001134528	RGD1305928
chr19	41653165	41653166	12	NM_012931	Bcar1
chr8	95168558	95168559	7	NM_001108175	Tbc1d2b
chr1	96190045	96190046	9	NM_001012066	Sphk2
chr6	135460349	135460350	14	NM_001100894	Wdr20a
chr9	93076959	93076960	17	NM_001108810	Ing5
chr1	138457259	138457260	18	NM_031238	Sh3gl3
chr1	168379412	168379413	14	NM_012715	Adm
chr3	169168679	169168680	17	NM_001270570	Hrh3
chr15	32792664	32792665	8	NM_017095	Cebpe
chr20	3077172	3077173	10	NM_022701	Flot1
chr10	16943014	16943015	14	NM_053769	Dusp1
chr13	108985337	108985338	12	NM_001108859	Irf6
chr1	194453193	194453194	18	NM_001143858	Dock1
chr3	118202904	118202905	10	NM_016992	Avp
chr5	167279569	167279570	12	NM_031741	Slc2a5
chr8	69504047	69504048	14	NM_001108161	Cilp
chr7	110969300	110969301	15	NM_013081	Ptk2
chr20	7051067	7051068	11	NM_019231	Mapk13
chr2	27671675	27671676	15	NM_001011946	Hexb
chr10	56206289	56206290	15	NM_001108829	Kdm6b
chr1	208907396	208907397	11	NM_031711	Arl2
chr6	135940143	135940144	13	NM_001108724	Traf3
chr10	106602526	106602527	9	NM_022545	Prpsap1
chr1	201416655	201416656	11	NM_001127540	RGD1307439
chr17	15916329	15916330	14	NM_080777	Sncb
chr1	201416655	201416656	11	NR_031923	Mir210
chr8	128253894	128253895	14	NM_001112737	Limd1
chr4	153062191	153062192	13	NM_001108643	Tmem72
chr7	136093697	136093698	10	NM_001039454	Pced1b
chr8	127863931	127863932	12	NM_001100725	Exosc7
chr8	62636724	62636725	11	NM_021658	Hcn4
chr16	54615007	54615008	19	NM_178093	Mtus1
chr18	52490896	52490897	11	NM_053905	Lmnb1
chr19	35992767	35992768	13	NM_001107423	Esrp2
chr7	20093484	20093485	12	NM_133312	Prdm4
chr3	67913167	67913168	8	NM_001039338	Zdhhc5
chr6	63941056	63941057	13	NM_013150	Nrcam
chr1	158540598	158540599	15	NM_001107539	Fchsd2
chr12	32902523	32902524	10	NM_001083898	Ccdc92
chr8	61862828	61862829	14	NM_001014091	Ccdc33
chr1	86144452	86144453	15	NM_017112	Hpn
chr10	75231475	75231476	11	NM_001108286	RGD1311564
chr10	75271479	75271480	26	NM_001108286	RGD1311564
chr16	18162633	18162634	10	NM_001033686	Cyp4f18
chr16	18170007	18170008	20	NM_001033686	Cyp4f18
chr3	17534730	17534731	18	NM_001135761	Crb2
chr5	169174631	169174632	11	NM_001108694	Dnajc11
chr10	40272385	40272386	27	NM_001109607	Hint1
chr13	45525976	45525977	34	NM_001160313	Nfasc
chr9	58911859	58911860	17	NM_199401	Cyp20a1
chr2	180670657	180670658	15	NM_001107687	Rab25
chr7	56981899	56981900	10	NM_001108098	Cpm
chr6	109213343	109213344	14	NM_053595	Pgf
chr16	26748485	26748486	10	NM_013128	Cpe
chr10	21579035	21579036	16	NM_020088	Tenm2
chr8	77471665	77471666	11	NM_001037651	Prtg
chr8	77483292	77483293	10	NM_001037651	Prtg
chr3	9896619	9896620	12	NM_001105739	Prrx2
chr10	105256215	105256216	13	NM_021594	Slc9a3r1
chr7	118319882	118319883	20	NM_019166	Syngr1
chr1	259763995	259763996	15	NM_133578	Dusp5
chr19	24834466	24834467	10	NM_001013234	Rnaseh2a
chr9	90674830	90674831	13	NM_031678	Per2
chr2	228664477	228664478	8	NM_130429	Lef1
chr19	55306770	55306771	19	NM_175596	Disc1
chr1	55914335	55914336	14	NM_001009687	Riok2
chr2	180082824	180082825	11	NM_012916	Bcan
chr1	158805481	158805482	19	NM_001191560	Atg16l2
chr7	110969300	110969301	15	NR_037381	Mir3586
chr3	10172903	10172904	12	NM_138914	Fnbp1
chr1	55914335	55914336	14	NM_001106214	Lix1
chr4	33470537	33470538	10	NM_001177442	LOC296884
chr10	106365615	106365616	24	NM_001108840	Srp68
chr16	19266034	19266035	23	NM_001106073	Lsm4
chr1	53263648	53263649	11	NM_001106215	Smoc2
chr15	49972459	49972460	12	NM_001106047	Loxl2
chr7	10788474	10788475	41	NM_001035237	Tcf3
chr13	94054100	94054101	21	NM_001105977	Efcab2
chr2	182740782	182740783	31	NM_001047886	Ilf2
chr13	60904639	60904640	16	NM_173121	Fam5c
chr7	96316103	96316104	12	NM_001024876	Nsmce2
chr7	55399757	55399758	10	NM_053594	Ptprr
chr7	55501514	55501515	9	NM_053594	Ptprr
chr1	230912604	230912605	13	NM_001025036	LOC499339
chr13	57897077	57897078	13	NM_053453	Rgs2
chr10	56745059	56745060	10	NM_001105796	Acap1
chr2	47179520	47179521	15	NM_030994	Itga1
chr11	69184163	69184164	13	NM_031615	Zfp148
chr10	95531227	95531228	36	NM_001107058	Map3k3
chr1	209627277	209627278	16	NM_033350	Plcb3
chr10	13943765	13943766	14	NM_001106985	Syngr3
chr10	13943969	13943970	12	NM_001106985	Syngr3
chr10	20409486	20409487	17	NM_031321	Slit3
chr10	20472475	20472476	16	NM_031321	Slit3
chr10	20482846	20482847	15	NM_031321	Slit3
chr7	71292526	71292527	10	NM_001134886	Vps13b
chr13	68155272	68155273	13	NM_001100640	Lamc2
chr3	106939710	106939711	9	NM_017117	Capn3
chr3	106939710	106939711	9	NM_001145840	Ganc
chr8	65491052	65491053	16	NM_053400	Tle3
chr1	219965193	219965194	18	NM_001013151	Gna14
chr19	36463308	36463309	10	NM_031334	Cdh1
chr2	190208307	190208308	13	NM_001025118	Fam63a
chr3	108097207	108097208	22	NM_030995	Map1a
chr2	189888645	189888646	11	NM_031083	Pi4kb
chr9	73430188	73430189	16	NM_001191810	Tns1
chr1	135676996	135676997	17	NM_001115039	Ap3s2
chr12	42137127	42137128	9	NM_001191667	Ccdc64
chr3	10827034	10827035	10	NM_001100850	Abl1
chr1	100361063	100361064	20	NM_031069	Nell1
chr13	71914824	71914825	15	NM_001107186	Abl2
chr5	106191461	106191462	13	NM_001107943	Acer2
chr11	71127878	71127879	13	NM_053995	Bdh1
chr14	44125872	44125873	10	NM_017237	Uchl1
chr16	20025051	20025052	13	NM_001107307	Cilp2
chr4	157835354	157835355	8	NM_207617	Iqsec3
chr3	51970918	51970919	10	NM_001134504	Klhl23
chr3	158147963	158147964	13	NM_001109907	Stau1
chr7	119259125	119259126	12	NM_198787	Sgsm3
chr13	11835496	11835497	11	NM_001100584	Pign
chr7	23408767	23408768	12	NM_001170605	LOC362863
chr18	35929572	35929573	11	NM_022209	Ppp2r2b
chr18	35999128	35999129	9	NM_022209	Ppp2r2b
chr8	113255988	113255989	20	NM_001106856	Uba7
chr10	19713268	19713269	13	NM_001034138	Spdl1
chr8	80448207	80448208	10	NM_001106839	Lysmd2
chr2	61805214	61805215	11	NM_023977	Golph3
chr3	9402180	9402181	13	NM_001106566	Fam73b
chr7	114389807	114389808	14	NM_001130491	Cyc1
chr16	60565257	60565258	10	NM_138912	Ppp1r3b
chr9	84601936	84601937	13	NM_001009674	Itm2c
chr18	16267631	16267632	13	NM_001024905	MGC116121
chr18	77260192	77260193	11	NM_001107372	Kcng2
chr1	170572910	170572911	10	NM_001198589	Tead1
chr1	170594921	170594922	22	NM_001198589	Tead1
chr3	76997572	76997573	21	NM_001011955	Chst1
chr20	1482284	1482285	8	NM_053299	Ubd
chr13	95932991	95932992	17	NM_031087	Psen2
chr10	105256215	105256216	13	NM_001191655	Tmem104
chr1	140390266	140390267	13	NM_001100736	Fam108c1
chr7	118029975	118029976	15	NM_030841	Nptxr
chr4	181061188	181061189	12	NM_001107894	Etnk1
chr9	84529555	84529556	14	NM_001106924	Cab39
chr6	28494801	28494802	20	NM_001106713	Klhl29
chr18	71006304	71006305	15	NM_001106134	Ska1
chr12	34845680	34845681	21	NM_031338	Camkk2
chr6	52838394	52838395	30	NM_001200045	Hdac9
chr10	12829288	12829289	17	NM_001105764	Zfp213
chr9	92754219	92754220	24	NM_172039	Hdlbp
chr17	47923173	47923174	33	NM_001191692	Lrrc16a
chr17	47946159	47946160	17	NM_001191692	Lrrc16a
chr17	48120692	48120693	11	NM_001191692	Lrrc16a
chr7	139223191	139223192	17	NM_001270795	Slc4a8
chr13	66953587	66953588	14	NM_001105959	RGD1309104
chr13	107837868	107837869	8	NM_001109376	Lpgat1
chr2	223955815	223955816	12	NM_012519	Camk2d
chr15	33795317	33795318	17	NM_138878	Nedd8
chr1	185974689	185974690	11	NM_001177305	Aldoa
chr1	83916874	83916875	10	NM_032619	Hnrnpl
chr7	10624447	10624448	17	NM_031725	Scamp4
chr1	219602865	219602866	16	NM_031036	Gnaq
chr1	219633174	219633175	14	NM_031036	Gnaq
chr10	74962090	74962091	12	NM_001013860	Ptrh2
chr15	103396251	103396252	11	NM_133411	Abcc4
chr3	154372989	154372990	10	NM_001107799	Fitm2
chr3	169168679	169168680	17	NM_001013079	Osbpl2
chr6	126749692	126749693	11	NM_001033065	Golga5
chr7	118364903	118364904	20	NM_001109976	Tab1
chr1	76841710	76841711	13	NM_001271132	Arhgap35
chr1	76844356	76844357	12	NM_001271132	Arhgap35
chr9	35163832	35163833	15	NM_133596	Uggt1
chr15	76472720	76472721	7	NM_001191688	Pcdh9
chr15	76475402	76475403	10	NM_001191688	Pcdh9
chr1	207184021	207184022	15	NM_012744	Pc
chr6	136966306	136966307	15	NM_001170348	Kif26a
chr8	113602414	113602415	14	NM_001134532	Qrich1
chr9	35544002	35544003	12	NM_001122658	Fam178b
chr6	108814867	108814868	19	NM_001109278	RGD1563216
chr9	92754219	92754220	24	NM_057148	41519
chr3	154849097	154849098	9	NM_170666	Rims4
chr7	20035948	20035949	12	NM_001106773	Bpifc
chr19	25106711	25106712	28	NM_030866	Nfix
chr1	96342222	96342223	15	NM_001017385	Kdelr1
chr4	65678318	65678319	13	NM_001106591	Atp6v0a4
chr7	138245799	138245800	22	NM_144756	Faim2
chr18	47968765	47968766	11	NM_017061	Lox
chr2	143959708	143959709	7	NM_001106432	Exosc8
chr9	74562724	74562725	14	NM_019278	Resp18
chr7	140995476	140995477	15	NM_001135250	Rarg
chr10	57860575	57860576	10	NM_053616	Nup88
chr8	20612138	20612139	10	NM_013199	Dnm2
chr2	123162864	123162865	11	NM_021771	Trpc3
chr3	77868058	77868059	10	NM_031797	Cd82
chr8	43313901	43313902	10	NM_001191616	Gramd1b
chr8	43325886	43325887	9	NM_001191616	Gramd1b
chr14	110724742	110724743	10	NM_031831	Rtn4
chr3	48132104	48132105	16	NM_013119	Scn3a
chr20	2979418	2979419	11	NM_212534	Mrps18b
chrUn	57483968	57483969	12	NM_001134500	LOC288978
chr10	47731016	47731017	10	NM_001033914	Epn2
chr2	79348869	79348870	13	NM_053714	Ankh
chr18	61479188	61479189	16	NM_001025057	LOC502176
chr19	26225799	26225800	18	NM_138549	Tecr
chr5	39528988	39528989	12	NM_001135780	Mms22l
chr1	207468900	207468901	11	NM_001034110	Ctsf
chr7	139223191	139223192	17	NM_001270794	Slc4a8
chr1	187050405	187050406	10	NM_001014024	Orai3
chr8	47347610	47347611	9	NM_001108138	Vps11
chr7	2037440	2037441	16	NM_080787	Dgka
chr10	110425198	110425199	8	NM_001013976	RGD1305007
chr5	49164644	49164645	21	NM_001134969	Ankrd6
chr13	107837868	107837869	8	NM_001047894	LOC317456
chr6	41519385	41519386	14	NM_017356	Hpcal1
chr18	60467906	60467907	11	NM_013029	St8sia3
chr16	7000380	7000381	12	NM_019274	Colq
chr8	47347610	47347611	9	NM_138867	Hyou1
chr7	114951197	114951198	9	NM_001034916	Rpl8
chr1	78474441	78474442	24	NM_001025642	Fbxo46
chr7	22808002	22808003	11	NM_001108079	Chst11
chr9	11000441	11000442	13	NM_031684	Slc29a1
chr5	22381386	22381387	8	NM_031718	Rab2a
chr7	136689359	136689360	25	NM_012929	Col2a1
chr10	84120899	84120900	10	NM_001100496	Spop
chr12	33741515	33741516	15	NM_031234	Hip1r
chr8	43144667	43144668	11	NM_001109290	Zfp202
chr10	92549630	92549631	15	NM_198759	Arhgap27
chr2	191378392	191378393	11	NM_001109571	Polr3gl
chr2	180913283	180913284	13	NM_001024797	Gon4l
chr8	20177314	20177315	9	NM_053743	Cdc37
chr10	13943765	13943766	14	NM_001106986	Noxo1
chr10	13943969	13943970	12	NM_001106986	Noxo1
chr10	56824525	56824526	26	NM_001001718	Elp5
chr14	67759138	67759139	13	NM_022632	Slit2
chr14	67812832	67812833	18	NM_022632	Slit2
chr10	47834106	47834107	25	NM_001025749	Grap
chr2	189594456	189594457	13	NM_001108948	Tuft1
chr10	20482846	20482847	15	NR_031930	Mir218-2
chr12	15769596	15769597	21	NR_031784	Mir339
chr15	33770840	33770841	10	NM_001106038	Ipo4
chr1	203381582	203381583	13	NM_032073	Kcnq1
chr7	121688555	121688556	16	NM_001134884	Scube1
chr1	159927936	159927937	10	NM_001108496	Stim1
chr1	79790676	79790677	11	NM_001047107	Cadm4
chr6	32260460	32260461	16	NM_013026	Sdc1
chr20	5885222	5885223	12	NM_017294	Pacsin1
chr10	109926159	109926160	17	NM_172092	Gcgr
chr2	179930972	179930973	16	NM_001107700	Prcc
chr2	179931349	179931350	19	NM_001107700	Prcc
chr10	13423855	13423856	14	NM_001024990	Amdhd2
chr12	46539283	46539284	12	NM_001107152	Pole
chr12	15769596	15769597	21	NM_001109062	Gpr146
chr8	71231695	71231696	13	NM_153317	Rab8b
chr2	255646310	255646311	13	NR_031904	Mir186
chr12	15316871	15316872	26	NM_145673	Mafk
chr11	31721334	31721335	22	NM_001136096	Itsn1
chr12	9203214	9203215	12	NM_001107118	Rnf6
chr1	79790676	79790677	11	NM_001108476	Zfp428
chr5	132965932	132965933	9	NM_001108672	Bend5
chr1	209627277	209627278	16	NM_022698	Bad
chr3	142717256	142717257	13	NM_001168650	Sox12
chr7	139223191	139223192	17	NM_199497	Slc4a8
chr6	114317799	114317800	11	NM_031720	Dio2
chr12	12135816	12135817	9	NM_001107123	Zfp469
chr19	10746163	10746164	8	NM_022533	Pllp
chr13	85533930	85533931	15	NM_017214	Rgs4
chr3	8380861	8380862	18	NM_001106565	Med27
chr3	8478540	8478541	11	NM_001106565	Med27
chr7	67133038	67133039	14	NM_001134595	Slc26a10
chr17	15679721	15679722	13	NM_022206	Unc5a
chr16	19413320	19413321	10	NM_001025143	Kxd1
chr6	138154399	138154400	15	NM_001134933	Crip1
chr3	108122989	108122990	13	NM_001080783	Ppip5k1
chr1	146774123	146774124	10	NM_053554	Picalm
chr19	37189333	37189334	22	NM_001107425	Nfat5
chr19	54904913	54904914	14	NM_001136162	Ttc13
chr13	45525976	45525977	34	NM_001160314	Nfasc
chr15	45712839	45712840	9	NM_017318	Ptk2b
chr6	99386120	99386121	20	NM_183403	Gpx2
chr11	32411256	32411257	12	NM_153724	Rcan1
chr10	75561848	75561849	8	NM_198773	Ppm1e
chr1	187707058	187707059	12	NM_001013193	Tial1
chr1	236379723	236379724	9	NM_181386	Sgms1
chr20	36548007	36548008	11	NM_182951	Serinc1
chr8	73887944	73887945	13	NM_019905	Anxa2
chr12	42651586	42651587	16	NM_001105752	Pop5
chr19	9726362	9726363	15	NM_001134840	Cnot1
chr3	90158087	90158088	13	NM_001139493	Qser1
chr2	218799540	218799541	16	NM_001107721	Abca4
chr10	67199099	67199100	10	NM_001034163	Blmh
chr20	13161715	13161716	11	NM_001109577	Derl3
chr20	13170605	13170606	11	NM_001109577	Derl3
chr1	42111509	42111510	12	NM_001025724	Pnldc1
chr1	82738879	82738880	10	NM_001108478	Ttc9b
chr2	58788493	58788494	12	NM_001106416	Skp2
chr10	108355831	108355832	11	NM_001017481	Ddc8
chr3	105843231	105843232	17	NM_001107760	Dll4
chr18	32253902	32253903	12	NM_001107389	Arhgap26
chr1	83916874	83916875	10	NM_001134760	Hnrnpl
chr8	47347610	47347611	9	NM_001034028	Hyou1
chr4	128538211	128538212	8	NM_001030045	Magi1
chr16	19413320	19413321	10	NM_001037180	Fkbp8
chr19	26225799	26225800	18	NM_001108441	Dnajb1
chr1	251693121	251693122	11	NM_001024899	Sufu
chr14	16494297	16494298	8	NM_001107208	Sept11
chr12	34655377	34655378	18	NM_001013982	Orai1
chr15	36468768	36468769	9	NM_001107266	Ift88
chr4	62548976	62548977	10	NM_001037782	Cnot4
chr1	185974689	185974690	11	NM_012495	Aldoa
chr1	207493281	207493282	46	NM_133424	Actn3
chr9	74734530	74734531	12	NM_022234	Asic4
chr12	15769596	15769597	21	NM_001025033	LOC498154
chr20	8553739	8553740	11	NM_001013073	Btbd9
chr10	56745059	56745060	10	NM_001107013	Neurl4
chr14	92844656	92844657	25	NM_001109093	Grb10
chr3	156185484	156185485	16	NM_019161	Cdh22
chr13	11835496	11835497	11	NM_001134546	RGD1307235
chr1	252123721	252123722	11	NM_001011942	Cnnm2
chr1	252174257	252174258	11	NM_001011942	Cnnm2
chr3	146587289	146587290	13	NM_001013207	Rbm39
chr9	73844890	73844891	12	NM_001009357	Rqcd1
chr2	180670657	180670658	15	NM_001107688	Ubqln4
chr14	39889011	39889012	10	NM_080586	Gabrg1
chr7	60957746	60957747	10	NM_001127567	RGD1561648
chr6	112834599	112834600	10	NM_053817	Nrxn3
chr1	231541596	231541597	13	NM_001012172	Rfx3
chr8	47681493	47681494	14	NM_001191578	Phldb1
chr1	212941583	212941584	13	NM_001107577	Lrrc10b
chr19	40887869	40887870	13	NM_031695	St3gal2
chr4	93849463	93849464	9	NM_024379	Grid2
chr1	223922876	223922877	25	NM_001108521	Tmc1
chr1	224097818	224097819	13	NM_001108521	Tmc1
chr1	42111509	42111510	12	NM_012670	Tcp1
chr11	68651603	68651604	11	NM_147139	Itgb5
chrX	140042169	140042170	13	NM_001024894	Plac1
chr10	92118768	92118769	15	NM_001108838	C1ql1
chr2	95334484	95334485	12	NM_053440	Stmn2
chr1	95609713	95609714	21	NM_173340	Rpl13a
chr16	4278757	4278758	10	NM_175595	Cacna2d3
chr8	82483274	82483275	15	NM_001014268	Lrrc1
chr8	82496604	82496605	14	NM_001014268	Lrrc1
chr14	70751697	70751698	11	NM_022390	Qdpr
chr13	93344409	93344410	9	NM_022678	Zfp238
chr10	38793697	38793698	13	NM_001107001	Aff4
chr20	7693128	7693129	8	NM_001107617	Fgd2
chr11	84530946	84530947	17	NM_022584	Txnrd2
chr14	80850945	80850946	11	NM_031766	Cpz
chr14	80877476	80877477	29	NM_031766	Cpz
chr3	4295884	4295885	18	NM_001100533	Nacc2
chr9	110396541	110396542	12	NM_001108236	Lpin2
chr3	115530949	115530950	10	NM_001106508	Acoxl
chr3	115531731	115531732	13	NM_001106508	Acoxl
chr2	178401545	178401546	11	NM_001108555	Lrba
chr2	178762128	178762129	13	NM_001108555	Lrba
chr10	82764910	82764911	8	NM_001108290	Spag9
chr1	74863512	74863513	9	NM_001025131	Sult2a2
chr20	3856067	3856068	10	NM_001004069	Sapcd1
chr2	148571313	148571314	12	NM_001107677	Gpr87
chr3	90560645	90560646	14	NM_031534	Wt1
chr8	20096404	20096405	14	NM_001108002	Fdx1l
chr4	57214167	57214168	11	NM_001172127	Ube2h
chr4	57504089	57504090	10	NM_001109346	Cpa4
chr20	3856067	3856068	10	NM_212536	Msh5
chr7	9911117	9911118	28	NM_001108073	Tjp3
chr18	57008126	57008127	12	NM_031525	Pdgfrb
chr9	62154043	62154044	12	NM_001029899	Adam23
chr3	142083964	142083965	9	NM_001101005	Psmf1
chr17	26709279	26709280	15	NM_001108410	Cd83
chr1	43171146	43171147	33	NM_020093	Park2
chr2	238991097	238991098	15	NM_053994	Pdha2
chr10	83820953	83820954	24	NM_001107040	Dlx4
chr10	89253362	89253363	39	NM_001105837	Eif1
chr9	90304945	90304946	12	NM_001014269	Lrrfip1
chr3	120351299	120351300	11	NM_198779	Gpcpd1
chr8	67939992	67939993	16	NM_013095	Smad3
chr1	204897483	204897484	10	NM_021868	Cttn
chr1	204899753	204899754	18	NM_021868	Cttn
chr6	136436906	136436907	12	NM_130749	Mark3
chr3	145329039	145329040	12	NM_001011958	Raly
chr6	126845206	126845207	16	NM_001191985	Itpk1
chr13	71285551	71285552	16	NM_001134740	Tdrd5
chr6	109557608	109557609	11	NM_022197	Fos
chr3	30453310	30453311	9	NM_001108581	Epc2
chr10	13423855	13423856	14	NM_130823	Atp6v0c
chr10	93466429	93466430	16	NM_017212	Mapt
chr10	93492305	93492306	15	NM_017212	Mapt
chr16	59777273	59777274	13	NM_001107315	Pragmin
chr1	236724080	236724081	18	NM_001035002	Atad1
chr7	9911117	9911118	28	NM_001033970	Pip5k1c
chr6	138154399	138154400	15	NM_022501	Crip2
chr17	48567898	48567899	13	NM_001107354	Hist1h2an
chr7	31720199	31720200	14	NM_001108084	Tmcc3
chr11	63967602	63967603	19	NM_001013865	Tmem39a
chr3	105374163	105374164	10	NM_012592	Ivd
chr3	11054103	11054104	18	NM_001108578	Aif1l
chr14	85421264	85421265	15	NM_013193	Nf2
chr13	77899446	77899447	11	NM_138538	Dnm3
chr10	83039730	83039731	12	NM_080581	Abcc3
chr6	26094313	26094314	16	NM_001134754	Seli
chr6	99386120	99386121	20	NM_198749	Rab15
chr6	99402859	99402860	9	NM_198749	Rab15
chr10	62394283	62394284	10	NM_001105808	Smg6
chr20	12141037	12141038	10	NM_001011945	Pcbp3
chr19	54904913	54904914	14	NM_001106197	Arv1
chr12	33741515	33741516	15	NM_001134763	Hip1r
chr4	2958892	2958893	14	NM_022850	Dpp6
chr16	80461427	80461428	18	NM_001100791	LOC498662
chr10	759916	759917	11	NM_001170600	Myh11
chr11	64431116	64431117	10	NM_032080	Gsk3b
chr10	75344591	75344592	18	NM_001044238	Gdpd1
chr10	15567950	15567951	7	NM_001007722	Hba2
chr1	207493281	207493282	46	NM_001039100	Zdhhc24
chr20	48274559	48274560	10	NM_001014250	Atg5
chr16	36032575	36032576	14	NM_022926	Galnt7
chr18	70529700	70529701	15	NM_001107406	Elac1
chr19	24834466	24834467	10	NM_021836	Junb
chr15	60805499	60805500	12	NM_053520	Elf1
chr10	47178927	47178928	18	NM_053981	Kcnj12
chr17	93048812	93048813	9	NM_053926	Pip4k2a
chr12	23110311	23110312	11	NM_031727	Limk1
chr9	93076959	93076960	17	NM_001106925	Dtymk
chr17	95045864	95045865	11	NM_001106127	Prtfdc1
chr6	14927116	14927117	8	NM_021767	Nrxn1
chr10	18688169	18688170	11	NM_022929	Kcnip1
chr19	54595283	54595284	14	NM_001106198	Pgbd5
chr11	72601540	72601541	15	NM_024360	Hes1
chr7	137315829	137315830	15	NM_001108110	Ccnt1
chr1	233048684	233048685	11	NM_001191954	Cd274
chr1	233051218	233051219	14	NM_001191954	Cd274
chr6	111983462	111983463	10	NM_001108985	Adck1
chr2	189455603	189455604	14	NM_001109190	Celf3
chr7	75394023	75394024	9	NM_031705	Dpys
chr19	13961481	13961482	12	NM_012580	Hmox1
chr7	122683689	122683690	12	NM_001012121	Prr5
chr3	14506593	14506594	14	NM_145674	Ggta1p
chr13	45525976	45525977	34	NM_053909	Nfasc
chr7	55501514	55501515	9	NM_001113390	Ptprr
chr1	78998511	78998512	10	NM_001109419	Apoc4
chr6	7662394	7662395	14	NM_001191769	Thada
chr6	7705537	7705538	12	NM_001191769	Thada
chr2	153791316	153791317	14	NM_022252	Slc33a1
chr18	47968765	47968766	11	NM_001107380	Zfp474
chr18	50380925	50380926	32	NM_001107378	Zfp608
chr3	6674320	6674321	13	NM_012805	Rxra
chr6	126812768	126812769	14	NM_021655	Chga
chr7	10788474	10788475	41	NM_133524	Tcf3
chr5	121890204	121890205	10	NM_053466	Jak1
chr3	158147963	158147964	13	NM_053436	Stau1
chr19	50121312	50121313	23	NM_001108452	Cotl1
chr10	40272385	40272386	27	NM_001134729	Lyrm7
chr6	3910386	3910387	12	NM_001004282	Tmem178a
chr6	3925686	3925687	7	NM_001004282	Tmem178a
chr9	104642377	104642378	19	NM_032067	Ralbp1
chr3	57330111	57330112	11	NM_001105885	Hoxd4
chr2	197004675	197004676	11	NM_001107707	Slc22a15
chr2	182460465	182460466	14	NM_053597	Rps27
chr2	182460465	182460466	14	NM_031092	Rab13
chr1	96190045	96190046	9	NM_031102	Rpl18
chr11	64948401	64948402	13	NM_001108319	Rabl3
chr19	50196172	50196173	10	NM_001034146	Usp10
chr15	50739049	50739050	11	NM_001107275	Slc39a14
chr16	82811150	82811151	9	NM_001177684	Cars2
chr6	75260645	75260646	18	NM_001170568	Baz1a
chr13	70678400	70678401	28	NM_001108348	Lhx4
chr1	208907396	208907397	11	NM_001024752	Snx15
chr7	140995476	140995477	15	NM_001135249	Rarg
chr7	23408767	23408768	12	NM_001134887	Nt5dc3
chr1	83248909	83248910	12	NM_001164656	Fcgbpl1
chrX	17745994	17745995	14	NM_033653	Maoa
chr4	122271478	122271479	12	NM_033442	Gata2
chr10	65443409	65443410	20	NM_001042561	Wsb1
chr10	62520353	62520354	12	NM_181377	Rtn4rl1
chr2	170537281	170537282	20	NM_001107684	Rapgef2
chr6	123413435	123413436	24	NM_001108047	Foxn3
chr6	123551822	123551823	16	NM_001108047	Foxn3
chr6	123554990	123554991	12	NM_001108047	Foxn3
chr18	31215857	31215858	11	NM_053944	Pcdh12
chr6	10226455	10226456	11	NM_023090	Epas1
chr6	10238055	10238056	11	NM_023090	Epas1
chr6	10242872	10242873	21	NM_023090	Epas1
chr1	119751527	119751528	13	NM_001106266	Tjp1
chr17	15493670	15493671	17	NM_001047934	LOC498705
chr7	96446368	96446369	15	NM_023985	Trib1
chr17	34819806	34819807	8	NM_001013139	Fars2
chr10	92170235	92170236	15	NM_001007724	Dcakd
chr7	14199986	14199987	13	NM_001126281	Zfp967
chr1	212679003	212679004	9	NM_053445	Fads1
chr1	207450903	207450904	13	NM_053425	Ccs
chr11	49804526	49804527	12	NM_133601	Cblb
chr11	58725601	58725602	13	NM_001105880	Zbtb20
chr1	68102918	68102919	12	NM_001108468	Rdh13
chr1	68075041	68075042	14	NM_001108467	Eps8l1
chr3	156943252	156943253	22	NM_001100838	Zmynd8
chr2	22606156	22606157	12	NM_130400	Dhfr
chrX	88615257	88615258	13	NM_001190993	Arr3
chr15	43248329	43248330	30	NM_001109103	RGD1565212
chr7	131951272	131951273	9	NM_001108992	Pphln1
chr10	13943765	13943766	14	NM_013222	Gfer
chr10	13943969	13943970	12	NM_013222	Gfer
chr10	109926159	109926160	17	NM_172091	Gcgr
chr15	51063337	51063338	15	NM_203340	Npm2
chr12	27708111	27708112	13	NM_021577	Asl
chr6	109312939	109312940	12	NM_001108043	Mlh3
chr10	108316258	108316259	15	NM_021989	Timp2
chr10	108355831	108355832	11	NM_021989	Timp2
chr12	19751106	19751107	13	NM_001107131	Agfg2
chr10	37278878	37278879	12	NM_001105780	Sec24a
chr9	90205408	90205409	15	NM_001109363	Rab17
chr8	54095151	54095152	15	NM_001109559	LOC689959
chr13	108188614	108188615	7	NM_031742	Kcnh1
chr1	185974689	185974690	11	NM_134359	Ppp4c
chr9	74498275	74498276	14	NM_001127529	Glb1l
chr1	233048684	233048685	11	NM_001106347	Plgrkt
chr1	233051218	233051219	14	NM_001106347	Plgrkt
chr2	148614585	148614586	15	NM_022800	P2ry12
chr9	1521013	1521014	13	NM_022692	Rab5a
chr1	207893976	207893977	9	NM_134406	Pacs1
chr5	151884176	151884177	10	NM_001107909	Map3k6
chr17	18092440	18092441	12	NM_053727	Nfil3
chr8	113255988	113255989	20	NM_001108187	Fam212a
chr1	261562668	261562669	12	NM_053607	Acsl5
chr2	140118608	140118609	33	NM_138526	Ccrn4l
chr12	42763391	42763392	13	NM_022512	Acads
chr7	118002654	118002655	17	NM_001009666	Dnal4
chr1	187126723	187126724	10	NM_031125	Stx4
chr1	167131216	167131217	16	NM_001107547	St5
chr10	47834106	47834107	25	NM_001107007	Slc5a10
chr10	87547827	87547828	13	NM_001113422	Nr1d1
chr11	85706207	85706208	20	NM_022301	Pi4ka
chr1	187050405	187050406	10	NM_001107552	Fbxl19
chr1	261859206	261859207	12	NM_023101	Vti1a
chr20	13161715	13161716	11	NM_001025728	Smarcb1
chrUn	442804	442805	23	NM_001025002	LOC310926
chr1	187924472	187924473	11	NM_001107554	Inpp5f
chr15	33770840	33770841	10	NM_001012155	Tm9sf1
chr1	204067413	204067414	12	NM_001015024	Osbpl5
chrUn	23403345	23403346	42	NR_046238	Rn5-8s
chr1	201416655	201416656	11	NR_037366	Mir3574
chr1	164978974	164978975	15	NM_001100582	Ppfibp2
chr10	11060267	11060268	14	NM_001191639	Coro7
chr8	124142474	124142475	12	NM_001108193	Slc22a14
chr8	100806232	100806233	20	NM_053558	Trpc1
chr8	100806655	100806656	15	NM_053558	Trpc1
chr5	51341336	51341337	19	NM_001079701	RGD1310641
chr1	78998511	78998512	10	NM_012824	Apoc1
chr12	34845680	34845681	21	NM_001080147	Anapc5
chr8	118792773	118792774	14	NM_001108192	Glb1
chr7	10470574	10470575	16	NM_001108733	Dot1l
chr7	9857240	9857241	15	NM_001108731	Hmg20b
chr12	42763391	42763392	13	NM_001105934	Unc119b
chr10	56824525	56824526	26	NM_001100494	Ctdnep1
chr4	9658149	9658150	10	NM_001135872	Rsbn1l
chr8	21182166	21182167	13	NM_001106807	Zfp653
chr2	143959708	143959709	7	NM_001025407	Alg5
chr7	110359612	110359613	10	NM_001034156	Trappc9
chr7	110396982	110396983	11	NM_001034156	Trappc9
chr7	114951197	114951198	9	NM_139108	Commd5
chr1	107358591	107358592	12	NM_001107518	Nipa2
chr19	24834466	24834467	10	NM_017169	Prdx2
chr1	210057187	210057188	8	NM_001134575	RGD1308106
chr12	46539283	46539284	12	NM_031587	Pxmp2
chr15	33795317	33795318	17	NM_001106039	Mdp1
chr9	90423309	90423310	13	NM_031645	Ramp1
chr3	169168679	169168680	17	NM_053506	Hrh3
chr2	180670657	180670658	15	NM_001106441	Lamtor2
chr4	148976280	148976281	12	NM_001106614	Setd5
chr8	59111727	59111728	14	NM_020471	Isl2
chr7	95807718	95807719	23	NM_001130563	Mtss1
chr10	47731016	47731017	10	NM_021852	Epn2
chr6	24757099	24757100	24	NM_199270	Bre
chr10	74962090	74962091	12	NM_138839	Vmp1
chr10	11060267	11060268	14	NM_001109382	Vasn
chr13	45525976	45525977	34	NM_001160315	Nfasc
chr16	22356378	22356379	13	NM_013152	Slc18a1
chr16	22378170	22378171	26	NM_013152	Slc18a1
chr11	31721334	31721335	22	NM_001013044	Cryzl1
chr1	159927936	159927937	10	NM_001013236	Rrm1
chr6	96082407	96082408	13	NM_031085	Prkch
chr6	96104658	96104659	13	NM_031085	Prkch
chr6	24832514	24832515	19	NM_001108703	Rbks
chr9	53219915	53219916	16	NM_001108239	Gtf3c3
chr1	185974689	185974690	11	NM_001271536	Aldoa
chr5	87649605	87649606	13	NM_173134	Cdk5rap2
chr13	71285551	71285552	16	NM_001134739	Tdrd5
chr10	85747314	85747315	16	NM_001108833	Sp6
chr7	10624447	10624448	17	NM_001103361	Adat3
chr16	57939401	57939402	10	NM_001108875	Sgcz
chr18	36896677	36896678	8	NM_001107391	Jakmip2
chr1	78998511	78998512	10	NM_001109996	Apoc1
chr2	182740782	182740783	31	NM_012613	Npr1
chr6	9891804	9891805	14	NM_017171	Prkce
chr6	9899968	9899969	13	NM_017171	Prkce
chr6	9916569	9916570	8	NM_017171	Prkce
chr2	22606156	22606157	12	NM_001191957	Msh3
chr1	201416655	201416656	11	NM_139093	Phrf1
chr14	84692733	84692734	13	NM_022608	Sec14l3
chr18	85732310	85732311	16	NM_001271149	Socs6
chr10	109057905	109057906	15	NM_001134499	Rptor
chr6	137952355	137952356	18	NM_022588	Mta1
chr8	58166874	58166875	16	NM_134389	Acsbg1
chr17	48567898	48567899	13	NM_001107353	Slc17a2
chr12	20807038	20807039	9	NM_001105919	Fis1
chr1	205863231	205863232	19	NM_031559	Cpt1a
chr18	71006304	71006305	15	NM_001079698	Cxxc1
chr10	71026262	71026263	12	NM_001004068	Rffl
chr7	12895378	12895379	19	NM_001013946	Akap8l
chr1	219290464	219290465	16	NM_198738	Psat1
chr8	114072975	114072976	10	NM_001106859	Atrip
chr7	138011144	138011145	17	NM_001013106	Mcrs1
chr13	95364295	95364296	12	NM_001013985	Sccpdh
chr9	46510103	46510104	14	NM_001012226	Stat4
chr7	121264837	121264838	11	NM_022240	A4galt
chr1	46523446	46523447	11	NM_022236	Pde10a
chr10	56745059	56745060	10	NM_001017476	LOC497940
chr4	150816931	150816932	8	NM_001012097	Atg7
chr11	43912349	43912350	19	NM_001013866	Cmss1
chr9	57456261	57456262	8	NM_001014101	Als2cr12
chr14	83874883	83874884	14	NM_001009685	Drg1
chr2	144293166	144293167	15	NM_001011949	Ccna1
chr8	20096404	20096405	14	NM_001013939	Raver1
chr7	137698735	137698736	11	NM_001013950	Lmbr1l
chr10	85747314	85747315	16	NM_001012142	Scrn2
chr6	40306337	40306338	9	NM_001012111	Lpin1
chr1	87421404	87421405	23	NM_001009641	Pepd
chr1	186370499	186370500	12	NM_001009646	Qprt
chr13	45940160	45940161	14	NM_001012026	Mdm4
chr3	132358977	132358978	14	NM_001033666	Dstn
chr2	180082824	180082825	11	NM_001033665	Bcan
chr2	195880977	195880978	12	NM_001024244	Vtcn1
chr6	21900774	21900775	8	NM_001012109	Galnt14
chr1	193342985	193342986	13	NM_001008347	Fank1
chr10	15567950	15567951	7	NM_001013853	LOC287167
chr8	20612138	20612139	10	NM_001013432	Tmed1
chr1	95957239	95957240	18	NM_001012168	Tulp2
chr13	88043427	88043428	10	NM_001014231	Dcaf8
chr14	78000706	78000707	8	NM_001012151	Stx18
chr3	9402180	9402181	13	NM_001009692	Sh3glb2
chr2	61706923	61706924	14	NM_001012077	Mtmr12
chr1	189894557	189894558	17	NM_001004418	Tacc2
chr1	189894557	189894558	17	NM_001004415	Tacc2
chr13	45209192	45209193	15	NM_001007617	Nuak2
chr1	30323260	30323261	12	NM_001013144	Slc12a7
chr8	40330791	40330792	13	NM_001000965	Olr1219
chr8	40330791	40330792	13	NM_001000814	Olr1220
chrUn	442804	442805	23	NR_046238	Rn5-8s
chr6	138154399	138154400	15	NM_001244867	Crip1
chr20	3077172	3077173	10	NM_212505	Ier3
chr11	36434779	36434780	10	NM_001013184	Hmgn1
chr1	164978974	164978975	15	NM_001013192	Olfml1
chr6	26723299	26723300	8	NM_001012191	Dtnb
chr8	50860674	50860675	22	NM_001012201	Cadm1
chr19	35992767	35992768	13	NM_001004277	Pla2g15
chr10	87456242	87456243	11	NM_001008281	Psmd3
chr5	136455179	136455180	13	NM_001004236	Tspan1
chr8	21182166	21182167	13	NM_001006986	Ecsit
chrUn	442804	442805	23	NR_046246	Rn28s
chrUn	442804	442805	23	NR_046239	Rn45s
chrUn	23403345	23403346	42	NR_046239	Rn45s
chr7	136404647	136404648	10	NM_001004243	Rpap3
chr19	35526399	35526400	15	NM_001003654	Pard6a
chr19	35526399	35526400	15	NM_001003653	Pard6a
chr4	177759563	177759564	9	NM_139340	Plekha5
chr6	77686126	77686127	21	NM_001009694	LOC314140
chr7	9911117	9911118	28	NM_001009967	Pip5k1c
chr8	125581283	125581284	10	NM_022949	Rpl14
chr4	62403827	62403828	11	NM_001270038	RGD1565367
chr2	143916015	143916016	10	NM_001014170	Fam48a
chr10	18688169	18688170	11	NM_001261389	Kcnip1
chr10	34739684	34739685	12	NM_001000001	Olr1387
chr10	34740221	34740222	10	NM_001000001	Olr1387
chr8	114072975	114072976	10	NM_001006989	Shisa5
chr2	191354187	191354188	15	NM_001008767	Txnip
chr2	191356079	191356080	15	NM_001008767	Txnip
chr1	38700474	38700475	11	NM_001004216	Nox3
chr18	61479188	61479189	16	NM_001008300	Nedd4l
chr3	169168679	169168680	17	NR_073042	Hrh3
chr1	47041102	47041103	30	NM_001108464	Prr18
chr10	18688169	18688170	11	NM_001261388	Kcnip1
chr9	33575258	33575259	9	NM_001271134	Fam168b
chr3	169168679	169168680	17	NM_001270565	Hrh3
chr3	169168679	169168680	17	NM_001270564	Hrh3
chr3	169168679	169168680	17	NM_001270566	Hrh3
chr3	169168679	169168680	17	NM_001270567	Hrh3
chr3	169168679	169168680	17	NM_001270569	Hrh3
chr3	169168679	169168680	17	NM_001270568	Hrh3
chr5	58505251	58505252	8	NM_031703	Aqp3
chr13	47054494	47054495	15	NM_001270848	Chit1
chr17	7314796	7314797	37	NM_012557	Fancc
chr3	104764029	104764030	14	NM_001270986	Gpr176
chr3	104774423	104774424	10	NM_001270986	Gpr176
chr14	80711601	80711602	14	NM_001271027	Htra3
chr7	118319882	118319883	20	NM_198753	Rpl3
chr8	80497031	80497032	12	NM_053856	Scg3
chr8	113602414	113602415	14	NM_199099	Impdh2
chr10	109926159	109926160	17	NR_073147	Gcgr
chr12	44101855	44101856	11	NM_001271178	Wscd2-ps1
chr1	80409397	80409398	19	NM_001271204	Pou2f2
chr4	181061188	181061189	12	NM_001271267	Sox5l1
chr8	92283913	92283914	16	NM_133427	Cyb5r4
chr8	38212650	38212651	18	NM_001271279	LOC680549
chr8	38212650	38212651	18	NM_001271278	LOC680549
chr6	108814867	108814868	19	NM_173118	Npc2
chr10	18688169	18688170	11	NM_001261387	Kcnip1
chr11	42699428	42699429	24	NM_001006955	Cldnd1
chr6	26033476	26033477	15	NM_001007009	Ccdc164
chr5	115003093	115003094	10	NM_001007001	Ift74
chr1	208116136	208116137	17	NM_001005907	Efemp2
chr3	105771798	105771799	49	NM_001004265	Spint1
chr9	77856448	77856449	22	NM_001004252	Farsb
chr6	26805036	26805037	39	NM_001003958	Dnmt3a
chr6	26856038	26856039	13	NM_001003958	Dnmt3a
chr6	26856038	26856039	13	NM_001003957	Dnmt3a
chr2	27671675	27671676	15	NM_001003401	Enc1
chr20	1482284	1482285	8	NM_001001427	Olr1746
chr2	83038551	83038552	17	NM_001271502	Ctnnd2

## Sheet: Gata3_targets_GO_bio_pro
GO_ID	LEVEL(S)	TERM	NB_IN_REF	FREQ_IN_REF	NB_IN_SET	FREQ_IN_SET	P_VALUE	ENRICHMENT/DEPLETION	GENES_IN_SET
GO:0016043	2	cellular component organization	1840	0.1727	103	0.2661	8.1317e-07	E	Golga5,Atg5,Slit3,Msh5,Sar1b,Hes1,Chga,Mapt,Ing5,Rnf6,Nuak2,Unc5a,Arr3,Cpt1a,Ift88,Actn3,Rab5a,Picalm,Picalm,Smad3,Nrcam,Nrcam,Stx4,Junb,Fis1,Fnbp1,Sec24a,A4galt,Hexb,Epas1,Spag9,Lhx4,Scube1,Hip1r,Adm,Rtn4,Rtn4,Anxa2,Anxa2,Cab39,Apoc1,Spint1,Slit2,Npm2,Sept11,Nf2,Cttn,Mtss1,Akap8,Isl2,Capn3,Tcf3,Tcf3,Sept2,Gata2,Pacsin1,Cebpe,Ptpn21,Itga1,Cdh1,Dnm2,Hmgn1,Gsk3b,Myh11,Nfasc,Nfasc,Nfasc,Ivd,Itsn1,Lp…
GO:0016044	3	membrane organization	301	0.0282	27	0.0698	8.73282e-06	E	Sar1b,Arr3,Rab5a,Picalm,Picalm,Nrcam,Nrcam,Stx4,Fnbp1,Sec24a,A4galt,Hip1r,Apoc1,Cttn,Gata2,Pacsin1,Cebpe,Dnm2,Itsn1,Atg7,Dlg2,Vti1a,Ptk2,Epn2,Arhgap27,Ap2b1,Dnm3
GO:0000301	8,6,7	retrograde transport, vesicle recycling within Golgi	6	0.0006	4	0.0103	2.38826e-05	E	Golga5,Pacs1,Pacs1,Pacs1
GO:0007399	5	nervous system development	993	0.0932	60	0.155	2.41411e-05	E	Scd,Slit3,Hes1,Mapt,Rnf6,Unc5a,Mafk,Ift88,Fam5c,Nrcam,Nrcam,Ptprr,Fnbp1,Fnbp1,Hexb,Sufu,Lhx4,Pllp,Cdh22,Adm,Fkbp8,Rtn4,Rtn4,Disc1,Nfib,Slit2,Faim2,Gnaq,Park2,Nf2,Isl2,Sept2,Gata2,Gfra2,Itga1,Cdh1,Gsk3b,Nfasc,Nfasc,Timp2,Atg7,Dlg2,Uchl1,Hrh3,Ptk2,Pip5k1c,Bcan,Bcan,Bcan,Slc33a1,Cadm1,Rxra,Fos,Psen2,Sphk2,Lef1,Limk1,Cdk5rap2,Ptk2b,Tacc2
GO:0048856	3	anatomical structure development	2343	0.2199	117	0.3023	2.78237e-05	E	Ext1,Atg5,Scd,Slit3,Crip2,Hes1,Nell1,Mapt,Rnf6,Unc5a,Pou2f2,Pdgfrb,Mafk,Hdac9,Ift88,Wt1,Wt1,Wt1,Cd83,Fam5c,Picalm,Picalm,Smad3,Nrcam,Nrcam,Sdc1,Ptprr,Junb,Fis1,Fnbp1,Fnbp1,Dll4,Hexb,Ctnnd2,Epas1,Sufu,Lhx4,Pllp,Cdh22,Txnrd2,Pgf,Hmox1,Adm,Fkbp8,Rtn4,Rtn4,Rarg,Anxa2,Anxa2,Irf6,Plac1,Disc1,Prdx2,Nfib,Spint1,Nox3,Slit2,Faim2,Tjp1,Gnaq,Park2,Atp6v0a4,Ankh,Nf2,Isl2,Capn3,Tcf3,Tcf3,Sept2,Gata2,Bad,Gfra2,…
GO:0045767	10,9,4,8,7,3	regulation of anti-apoptosis	37	0.0035	8	0.0207	3.79992e-05	E	Dusp1,Bre,Pdgfrb,Hmox1,Adm,Rtn4,Rtn4,Ptk2b
GO:0000302	5	response to reactive oxygen species	87	0.0082	12	0.031	5.31335e-05	E	Dusp1,Nptxr,Pdgfrb,Sdc1,Txnrd2,Txnrd2,Prdx2,Bad,Ucp2,Fos,Ptk2b,Txnip
GO:0016192	3,4,5	vesicle-mediated transport	396	0.0372	30	0.0775	6.4283e-05	E	Golga5,Sar1b,Pacs1,Pacs1,Pacs1,Arr3,Rab5a,Picalm,Picalm,Stx4,Fnbp1,Sec24a,Hmox1,Hip1r,Apoc1,Cttn,Gata2,Gcgr,Pacsin1,Cebpe,Dnm2,Itsn1,Itsn1,Vti1a,Ptk2,Epn2,Arhgap27,Ap2b1,Ap2b1,Dnm3
GO:0048469	5,6,4	cell maturation	76	0.0071	11	0.0284	6.92739e-05	E	Hes1,Cdc25b,Pou2f2,Nrcam,Nrcam,Epas1,Gnaq,Park2,Gata2,Dlg2,Ptk2b
GO:0048731	4	system development	2246	0.2108	111	0.2868	6.9672e-05	E	Ext1,Atg5,Scd,Slit3,Crip2,Hes1,Nell1,Mapt,Rnf6,Unc5a,Pou2f2,Pdgfrb,Mafk,Hdac9,Ift88,Wt1,Wt1,Wt1,Cd83,Fam5c,Picalm,Picalm,Smad3,Nrcam,Nrcam,Sdc1,Ptprr,Junb,Fnbp1,Fnbp1,Dll4,Hexb,Epas1,Sufu,Lhx4,Pllp,Cdh22,Txnrd2,Pgf,Hmox1,Adm,Fkbp8,Rtn4,Rtn4,Rarg,Anxa2,Anxa2,Irf6,Plac1,Disc1,Prdx2,Nfib,Spint1,Nox3,Slit2,Faim2,Gnaq,Park2,Atp6v0a4,Ankh,Nf2,Isl2,Capn3,Tcf3,Tcf3,Sept2,Gata2,Bad,Gfra2,Cebpe,Itga1,Cdh1,…
GO:0006897	5,4,6	endocytosis	166	0.0156	17	0.0439	7.72457e-05	E	Arr3,Rab5a,Picalm,Picalm,Fnbp1,Hip1r,Apoc1,Cttn,Gata2,Pacsin1,Cebpe,Dnm2,Itsn1,Ptk2,Epn2,Arhgap27,Dnm3
GO:0010324	4	membrane invagination	166	0.0156	17	0.0439	7.72457e-05	E	Arr3,Rab5a,Picalm,Picalm,Fnbp1,Hip1r,Apoc1,Cttn,Gata2,Pacsin1,Cebpe,Dnm2,Itsn1,Ptk2,Epn2,Arhgap27,Dnm3
GO:0032502	2	developmental process	3012	0.2826	141	0.3643	7.9112e-05	E	Ext1,Atg5,Grid2,Dusp1,Bre,Scd,Slit3,Crip2,Hes1,Nell1,Mapt,Aff4,Cdc25b,Rnf6,Nuak2,Commd5,Hcn4,Unc5a,Pou2f2,Pdgfrb,Mafk,Hdac9,Fads1,Ift88,Tcp1,Wt1,Wt1,Wt1,Cyb5r4,Cd83,Fam5c,Picalm,Picalm,Smad3,Nrcam,Nrcam,Sdc1,Ptprr,Ptprr,Junb,Fis1,Fnbp1,Fnbp1,Alg5,Dll4,Hexb,Ctnnd2,Epas1,Sufu,Lhx4,Pllp,Cdh22,Txnrd2,Pgf,Hmox1,Adm,Fkbp8,Rtn4,Rtn4,Ppp2r2b,Rarg,Anxa2,Anxa2,Irf6,Plac1,Disc1,Prdx2,Nfib,Spint1,Nox3,Slit2,…
GO:0014070	5	response to organic cyclic substance	207	0.0194	19	0.0491	0.0001263	E	Pdgfrb,Abcc4,Cpt1a,Fads1,Cd83,Junb,Hmox1,Avp,Nedd8,Bad,Abcc3,Dhfr,Hrh3,Ptk2,Rxra,Fos,Lef1,Ptk2b,Aldoa
GO:0007275	3	multicellular organismal development	2447	0.2296	117	0.3023	0.0001606	E	Ext1,Atg5,Scd,Slit3,Crip2,Hes1,Nell1,Mapt,Rnf6,Hcn4,Unc5a,Pou2f2,Pdgfrb,Mafk,Hdac9,Ift88,Wt1,Wt1,Wt1,Cd83,Fam5c,Picalm,Picalm,Smad3,Nrcam,Nrcam,Sdc1,Ptprr,Ptprr,Junb,Fnbp1,Fnbp1,Alg5,Dll4,Hexb,Epas1,Sufu,Lhx4,Pllp,Cdh22,Txnrd2,Pgf,Hmox1,Adm,Fkbp8,Rtn4,Rtn4,Rarg,Anxa2,Anxa2,Irf6,Plac1,Disc1,Prdx2,Nfib,Spint1,Nox3,Slit2,Faim2,Npm2,Tjp1,Gnaq,Park2,Atp6v0a4,Ankh,Nf2,Isl2,Capn3,Tcf3,Tcf3,Sept2,Gata2,B…
GO:0000042	8,9,7	protein targeting to Golgi	4	0.0004	3	0.0078	0.0001833	E	Pacs1,Pacs1,Pacs1
GO:0045768	10,11,9,5,8,7,3,4	positive regulation of anti-apoptosis	26	0.0024	6	0.0155	0.0002453	E	Dusp1,Bre,Pdgfrb,Hmox1,Adm,Ptk2b
GO:0048468	4,5	cell development	928	0.0871	53	0.137	0.0002564	E	Atg5,Slit3,Hes1,Mapt,Aff4,Cdc25b,Rnf6,Unc5a,Pou2f2,Tcp1,Wt1,Wt1,Cyb5r4,Smad3,Nrcam,Nrcam,Sdc1,Ptprr,Epas1,Lhx4,Rtn4,Rtn4,Ppp2r2b,Irf6,Slit2,Gnaq,Park2,Tial1,Nf2,Isl2,Capn3,Sept2,Gata2,Itga1,Cdh1,Gsk3b,Nfasc,Nfasc,Timp2,Atg7,Dlg2,Uchl1,Ptk2,Pip5k1c,Rcan1,Chst11,Rxra,Lef1,Limk1,Cdk5rap2,Ptk2b,Tacc2,Fancc
GO:0048666	8,5,9,6	neuron development	391	0.0367	28	0.0724	0.0002612	E	Slit3,Hes1,Mapt,Rnf6,Unc5a,Nrcam,Nrcam,Lhx4,Rtn4,Rtn4,Slit2,Gnaq,Park2,Isl2,Sept2,Itga1,Cdh1,Gsk3b,Nfasc,Nfasc,Atg7,Dlg2,Uchl1,Ptk2,Pip5k1c,Rxra,Limk1,Ptk2b
GO:0021700	3	developmental maturation	107	0.01	12	0.031	0.0003603	E	Hes1,Cdc25b,Pou2f2,Nrcam,Nrcam,Epas1,Gnaq,Park2,Gata2,Dlg2,Psen2,Ptk2b
GO:0006891	7,5,6	intra-Golgi vesicle-mediated transport	11	0.001	4	0.0103	0.0004375	E	Golga5,Pacs1,Pacs1,Pacs1
GO:0034067	7	protein localization in Golgi apparatus	5	0.0005	3	0.0078	0.0004417	E	Pacs1,Pacs1,Pacs1
GO:0042551	6,9,7,10,5	neuron maturation	20	0.0019	5	0.0129	0.0005519	E	Nrcam,Nrcam,Gnaq,Park2,Dlg2
GO:0006801	5	superoxide metabolic process	21	0.002	5	0.0129	0.0006984	E	Cyb5r4,Nox3,Noxo1,Ncf2,Fancc
GO:0031175	4,9,6,10,7	neuron projection development	318	0.0298	23	0.0594	0.0007339	E	Slit3,Mapt,Rnf6,Unc5a,Nrcam,Lhx4,Rtn4,Rtn4,Slit2,Isl2,Sept2,Itga1,Cdh1,Gsk3b,Nfasc,Nfasc,Atg7,Uchl1,Ptk2,Pip5k1c,Rxra,Limk1,Ptk2b
GO:0051592	6	response to calcium ion	57	0.0053	8	0.0207	0.0007858	E	Dusp1,Sdc1,Stim1,Trpc1,Capn3,Bad,Ptk2b,Txnip
GO:0042542	6	response to hydrogen peroxide	71	0.0067	9	0.0233	0.0007895	E	Dusp1,Nptxr,Pdgfrb,Sdc1,Txnrd2,Prdx2,Bad,Ptk2b,Txnip
GO:0045161	4,7,10,8,11,6	neuronal ion channel clustering	6	0.0006	3	0.0078	0.0008515	E	Nrcam,Nrcam,Dlg2
GO:0032990	4,5,6	cell part morphogenesis	285	0.0267	21	0.0543	0.0009536	E	Slit3,Mapt,Rnf6,Unc5a,Ift88,Nrcam,Fis1,Lhx4,Rtn4,Rtn4,Slit2,Isl2,Itga1,Gsk3b,Nfasc,Nfasc,Uchl1,Ptk2,Pip5k1c,Rxra,Limk1
GO:0009308	5	cellular amine metabolic process	249	0.0234	19	0.0491	0.0010826	E	Npr1,Pdgfrb,Cpt1a,Fars2,Hexb,Epas1,Park2,Sncb,Ivd,Chst1,Atg7,Dpys,Asl,Chst11,Sphk2,Dnmt3a,Maoa,Dio2,Etnk1
GO:0006898	6,5,7	receptor-mediated endocytosis	47	0.0044	7	0.0181	0.0011586	E	Picalm,Picalm,Hip1r,Apoc1,Cttn,Dnm2,Arhgap27
GO:0048667	6,9,7,10,8	cell morphogenesis involved in neuron differentiation	271	0.0254	20	0.0517	0.0012012	E	Slit3,Hes1,Mapt,Rnf6,Unc5a,Nrcam,Lhx4,Rtn4,Rtn4,Slit2,Isl2,Itga1,Gsk3b,Nfasc,Nfasc,Uchl1,Ptk2,Pip5k1c,Rxra,Limk1
GO:0048869	3	cellular developmental process	1582	0.1484	77	0.199	0.0012314	E	Atg5,Slit3,Hes1,Nell1,Mapt,Aff4,Cdc25b,Rnf6,Commd5,Unc5a,Pou2f2,Ift88,Tcp1,Wt1,Wt1,Wt1,Cyb5r4,Cd83,Smad3,Nrcam,Nrcam,Sdc1,Ptprr,Junb,Fis1,Fnbp1,Epas1,Lhx4,Adm,Fkbp8,Rtn4,Rtn4,Ppp2r2b,Irf6,Prdx2,Slit2,Npm2,Gnaq,Park2,Tial1,Nf2,Isl2,Capn3,Tcf3,Sept2,Gata2,Bad,Cebpe,Itga1,Cdh1,Gsk3b,Nfasc,Nfasc,Lpin1,Timp2,Atg7,Dlg2,Smarcb1,Uchl1,Rgs2,Ptk2,Pip5k1c,Rcan1,Chst11,Rxra,Rxra,Psen2,Lef1,Limk1,Cdk5rap2,Ptk…
GO:0048332	7,6,8,5	mesoderm morphogenesis	35	0.0033	6	0.0155	0.0012449	E	Smad3,Slit2,Nf2,Tcf3,Ecsit,Lef1
GO:0000904	5,6,7	cell morphogenesis involved in differentiation	313	0.0294	22	0.0568	0.0013002	E	Slit3,Hes1,Mapt,Rnf6,Unc5a,Smad3,Nrcam,Lhx4,Rtn4,Rtn4,Slit2,Isl2,Itga1,Gsk3b,Nfasc,Nfasc,Uchl1,Ptk2,Pip5k1c,Rxra,Lef1,Limk1
GO:0030516	8,9,11,10,7,13,12,14	regulation of axon extension	24	0.0023	5	0.0129	0.0013072	E	Mapt,Rnf6,Rtn4,Rtn4,Limk1
GO:0001964	6,4	startle response	24	0.0023	5	0.0129	0.0013072	E	Grid2,Park2,Grin2d,Grin2d,Grin2d
GO:0031665	8,9,7,6	negative regulation of lipopolysaccharide-mediated signaling pathway	2	0.0002	2	0.0052	0.0013154	E	Trib1,Prdx2
GO:0048268	7,6,8	clathrin coat assembly	7	0.0007	3	0.0078	0.0014364	E	Picalm,Picalm,Ap2b1
GO:0014009	4,7,8	glial cell proliferation	7	0.0007	3	0.0078	0.0014364	E	Nf2,Ptk2,Ptk2b
GO:0048858	4,5,6,7	cell projection morphogenesis	276	0.0259	20	0.0517	0.0014658	E	Slit3,Mapt,Rnf6,Unc5a,Ift88,Nrcam,Lhx4,Rtn4,Rtn4,Slit2,Isl2,Itga1,Gsk3b,Nfasc,Nfasc,Uchl1,Ptk2,Pip5k1c,Rxra,Limk1
GO:0031345	6,4,5	negative regulation of cell projection organization	25	0.0023	5	0.0129	0.0015753	E	Rnf6,Rtn4,Rtn4,Gsk3b,Ptk2
GO:0030182	7,8,5	neuron differentiation	532	0.0499	32	0.0827	0.0016026	E	Slit3,Hes1,Mapt,Rnf6,Unc5a,Nrcam,Nrcam,Ptprr,Lhx4,Rtn4,Rtn4,Slit2,Gnaq,Park2,Isl2,Sept2,Gata2,Itga1,Cdh1,Gsk3b,Nfasc,Nfasc,Timp2,Atg7,Dlg2,Uchl1,Ptk2,Pip5k1c,Rxra,Limk1,Cdk5rap2,Ptk2b
GO:0051179	2	localization	2257	0.2118	103	0.2661	0.0016163	E	Golga5,Slit3,Arl2,Sar1b,Pacs1,Pacs1,Pacs1,Dock1,Hcn4,Unc5a,Pou2f2,Arr3,Pdgfrb,Cpt1a,Ramp1,Stau1,Kcnj12,Cyb5r4,Rab5a,Picalm,Picalm,Smad3,Nrcam,Slc2a5,Stx4,Rims4,Fnbp1,Sec24a,Grb10,Dll4,Hexb,Slc39a14,Kcnq1,Kcnq1,Cacna2d3,Apoc4,Spag9,Sufu,Lhx4,Pllp,Rab8b,Stim1,Hmox1,Avp,Hip1r,Trib1,Rtn4,Anxa2,Apoc1,Ralbp1,Slit2,Gnaq,Park2,Trpc1,Trpc1,Atp6v0a4,Ankh,Cttn,Isl2,Nedd8,Camk2d,Sept2,Gata2,Myo1d,Gcgr,Nedd4l…
GO:0043066	8,7,6,5	negative regulation of apoptosis	361	0.0339	24	0.062	0.0016503	E	Atg5,Dusp1,Bre,Nuak2,Pdgfrb,Smad3,Lhx4,Hmox1,Adm,Rtn4,Rtn4,Prdx2,Gnaq,Sncb,Gsk3b,Itsn1,Sgms1,Atg7,Skp2,Ptk2,Chst11,Psen2,Ptk2b,Col2a1
GO:0032989	3,4,5	cellular component morphogenesis	446	0.0419	28	0.0724	0.0016558	E	Slit3,Hes1,Mapt,Rnf6,Unc5a,Ift88,Smad3,Nrcam,Fis1,Lhx4,Adm,Rtn4,Rtn4,Slit2,Isl2,Capn3,Itga1,Gsk3b,Nfasc,Nfasc,Uchl1,Ptk2,Pip5k1c,Rxra,Lef1,Limk1,Prickle2,Aldoa
GO:0048519	4,2,3	negative regulation of biological process	1506	0.1413	73	0.1886	0.0017343	E	Atg5,Grid2,Dusp1,Bre,Hes1,Ing5,Rnf6,Nuak2,Arr3,Pdgfrb,Cd274,Hdac9,Foxn3,Wt1,Wt1,Gpx2,Cd83,Zfp148,Fam5c,Per2,Smad3,Grb10,Dll4,Kcnq1,Sufu,Lhx4,Hmox1,Avp,Adm,Trib1,Rtn4,Rtn4,Cblb,Rarg,Anxa2,Irf6,Apoc1,Prdx2,Nfib,Gnaq,Trpc1,Nf2,Prdm4,Isl2,Tcf3,Elf1,Sncb,Nedd4l,Pacsin1,Zfp238,Gsk3b,Vtcn1,Itsn1,Sgms1,Mdm4,Timp2,Cilp,Atg7,Skp2,Smarcb1,Hrh3,Rgs2,Ptk2,Map1a,Rcan1,Chst11,Rxra,Psen2,Lef1,Dnmt3a,Ptk2b,Col2a1…
GO:0043069	7,6,5,4	negative regulation of programmed cell death	366	0.0343	24	0.062	0.0019396	E	Atg5,Dusp1,Bre,Nuak2,Pdgfrb,Smad3,Lhx4,Hmox1,Adm,Rtn4,Rtn4,Prdx2,Gnaq,Sncb,Gsk3b,Itsn1,Sgms1,Atg7,Skp2,Ptk2,Chst11,Psen2,Ptk2b,Col2a1
GO:0060548	6,4,5	negative regulation of cell death	367	0.0344	24	0.062	0.0020022	E	Atg5,Dusp1,Bre,Nuak2,Pdgfrb,Smad3,Lhx4,Hmox1,Adm,Rtn4,Rtn4,Prdx2,Gnaq,Sncb,Gsk3b,Itsn1,Sgms1,Atg7,Skp2,Ptk2,Chst11,Psen2,Ptk2b,Col2a1
GO:0048523	5,3,4	negative regulation of cellular process	1369	0.1285	67	0.1731	0.0020463	E	Atg5,Dusp1,Bre,Hes1,Ing5,Rnf6,Nuak2,Arr3,Pdgfrb,Cd274,Hdac9,Foxn3,Wt1,Wt1,Zfp148,Fam5c,Per2,Smad3,Grb10,Dll4,Kcnq1,Sufu,Lhx4,Hmox1,Avp,Adm,Trib1,Rtn4,Rtn4,Cblb,Rarg,Irf6,Apoc1,Prdx2,Nfib,Gnaq,Nf2,Prdm4,Isl2,Tcf3,Elf1,Sncb,Pacsin1,Zfp238,Gsk3b,Vtcn1,Itsn1,Sgms1,Mdm4,Timp2,Cilp,Atg7,Skp2,Smarcb1,Hrh3,Rgs2,Ptk2,Map1a,Rcan1,Chst11,Rxra,Psen2,Lef1,Dnmt3a,Ptk2b,Col2a1,Msh3
GO:0006800	4	oxygen and reactive oxygen species metabolic process	52	0.0049	7	0.0181	0.0020537	E	Cyb5r4,Prdx2,Nox3,Noxo1,Ncf2,Ptk2b,Fancc
GO:0007498	6,7,5	mesoderm development	53	0.005	7	0.0181	0.0022814	E	Ext1,Smad3,Slit2,Nf2,Tcf3,Ecsit,Lef1
GO:0048812	5,7,6,10,8,11,9	neuron projection morphogenesis	268	0.0251	19	0.0491	0.0023235	E	Slit3,Mapt,Rnf6,Unc5a,Nrcam,Lhx4,Rtn4,Rtn4,Slit2,Isl2,Itga1,Gsk3b,Nfasc,Nfasc,Uchl1,Ptk2,Pip5k1c,Rxra,Limk1
GO:0006979	4	response to oxidative stress	171	0.016	14	0.0362	0.0023697	E	Dusp1,Nptxr,Pdgfrb,Sdc1,Epas1,Txnrd2,Txnrd2,Hmox1,Prdx2,Bad,Ucp2,Fos,Ptk2b,Txnip
GO:0001892	4,6,7,8	embryonic placenta development	55	0.0052	7	0.0181	0.002792	E	Junb,Epas1,Adm,Spint1,Gata2,Pcdh12,Lef1
GO:0030154	4	cell differentiation	1518	0.1424	72	0.186	0.0029201	E	Atg5,Slit3,Hes1,Nell1,Mapt,Aff4,Cdc25b,Rnf6,Commd5,Unc5a,Pou2f2,Tcp1,Wt1,Wt1,Wt1,Cyb5r4,Cd83,Smad3,Nrcam,Nrcam,Sdc1,Ptprr,Junb,Fnbp1,Epas1,Lhx4,Fkbp8,Rtn4,Rtn4,Ppp2r2b,Irf6,Prdx2,Slit2,Npm2,Gnaq,Park2,Tial1,Nf2,Isl2,Capn3,Tcf3,Sept2,Gata2,Bad,Cebpe,Itga1,Cdh1,Gsk3b,Nfasc,Nfasc,Lpin1,Timp2,Atg7,Dlg2,Smarcb1,Uchl1,Rgs2,Ptk2,Pip5k1c,Rcan1,Chst11,Rxra,Rxra,Psen2,Lef1,Limk1,Cdk5rap2,Ptk2b,Tacc2,Fancc,…
GO:0007409	6,8,7,11,9,12,10	axonogenesis	235	0.0221	17	0.0439	0.0030582	E	Slit3,Mapt,Rnf6,Unc5a,Nrcam,Lhx4,Rtn4,Rtn4,Slit2,Isl2,Nfasc,Nfasc,Uchl1,Ptk2,Pip5k1c,Rxra,Limk1
GO:0030517	8,10,9,12,11,6,7,13,14,15	negative regulation of axon extension	9	0.0008	3	0.0078	0.0032032	E	Rnf6,Rtn4,Rtn4
GO:0000902	4,5,6	cell morphogenesis	407	0.0382	25	0.0646	0.003453	E	Slit3,Hes1,Mapt,Rnf6,Unc5a,Ift88,Smad3,Nrcam,Lhx4,Rtn4,Rtn4,Slit2,Isl2,Itga1,Gsk3b,Nfasc,Nfasc,Uchl1,Ptk2,Pip5k1c,Rxra,Lef1,Limk1,Prickle2,Aldoa
GO:0042594	6,4	response to starvation	43	0.004	6	0.0155	0.0034905	E	Atg5,Nuak2,Fads1,Acads,Adm,Atg7
GO:0048545	5	response to steroid hormone stimulus	280	0.0263	19	0.0491	0.0035643	E	Dusp1,Pdgfrb,Sdc1,Junb,Acads,Hmox1,Avp,Adm,Park2,Bad,Lox,Abcc3,Ptk2,Rcan1,Asl,Rxra,Fos,Aldoa,Txnip
GO:0034641	4	cellular nitrogen compound metabolic process	281	0.0264	19	0.0491	0.0036872	E	Npr1,Pdgfrb,Cpt1a,Fars2,Hexb,Epas1,Park2,Sncb,Ivd,Chst1,Atg7,Dpys,Asl,Chst11,Sphk2,Dnmt3a,Maoa,Dio2,Etnk1
GO:0030163	6,5	protein catabolic process	388	0.0364	24	0.062	0.003733	E	Rnf6,Uba7,Ift88,Anapc5,Wsb1,Cblb,Rffl,Park2,Dpp6,Capn3,Capn3,Capn3,Capn3,Capn3,Mdm4,Timp2,Atg7,Skp2,Uchl1,Psmd3,Cpe,Psen2,Sgsm3,Arih2
GO:0007155	3	cell adhesion	410	0.0385	25	0.0646	0.0037456	E	Hes1,Actn3,Smad3,Nrcam,Nrcam,Sdc1,Nrxn1,Nrxn1,Cdh22,Cdh22,Nf2,Itga1,Cdh1,Nfasc,Lamc2,Lamc2,Ptk2,Smoc2,Bcan,Cadm1,Pcdh12,Lef1,Nrxn3,Ptk2b,Col2a1
GO:0046021	10,9,8,6,7,5,11	regulation of transcription from RNA polymerase II promoter, mitotic	3	0.0003	2	0.0052	0.0038037	E	Junb,Tcf3
GO:0046022	11,10,9,7,8,6,12	positive regulation of transcription from RNA polymerase II promoter, mitotic	3	0.0003	2	0.0052	0.0038037	E	Junb,Tcf3
GO:0045896	9,8,7,5,6,4,10	regulation of transcription, mitotic	3	0.0003	2	0.0052	0.0038037	E	Junb,Tcf3
GO:0045162	5,8,11,9,12,7	clustering of voltage-gated sodium channels	3	0.0003	2	0.0052	0.0038037	E	Nrcam,Nrcam
GO:0031664	7,8,6	regulation of lipopolysaccharide-mediated signaling pathway	3	0.0003	2	0.0052	0.0038037	E	Trib1,Prdx2
GO:0045897	10,9,8,6,7,5,11	positive regulation of transcription, mitotic	3	0.0003	2	0.0052	0.0038037	E	Junb,Tcf3
GO:0032486	9,8	Rap protein signal transduction	3	0.0003	2	0.0052	0.0038037	E	Timp2,Sgsm3
GO:0006810	3,4	transport	1767	0.1658	81	0.2093	0.0038458	E	Golga5,Arl2,Sar1b,Pacs1,Pacs1,Pacs1,Hcn4,Pou2f2,Arr3,Cpt1a,Ramp1,Kcnj12,Cyb5r4,Rab5a,Picalm,Picalm,Smad3,Slc2a5,Stx4,Rims4,Fnbp1,Sec24a,Grb10,Slc39a14,Kcnq1,Kcnq1,Cacna2d3,Apoc4,Sufu,Pllp,Rab8b,Stim1,Hmox1,Avp,Hip1r,Anxa2,Apoc1,Ralbp1,Gnaq,Park2,Trpc1,Trpc1,Atp6v0a4,Ankh,Cttn,Camk2d,Sept2,Gata2,Myo1d,Gcgr,Nedd4l,Pacsin1,Cebpe,Cdh1,Abca4,Dnm2,Gsk3b,Grin2d,Itsn1,Itsn1,Vti1a,Vti1a,Abcc3,Uchl1,P2ry12…
GO:0022610	2	biological adhesion	411	0.0386	25	0.0646	0.0038473	E	Hes1,Actn3,Smad3,Nrcam,Nrcam,Sdc1,Nrxn1,Nrxn1,Cdh22,Cdh22,Nf2,Itga1,Cdh1,Nfasc,Lamc2,Lamc2,Ptk2,Smoc2,Bcan,Cadm1,Pcdh12,Lef1,Nrxn3,Ptk2b,Col2a1
GO:0030030	3	cell projection organization	413	0.0388	25	0.0646	0.0040571	E	Slit3,Mapt,Rnf6,Unc5a,Ift88,Nrcam,Lhx4,Rtn4,Rtn4,Slit2,Isl2,Sept2,Itga1,Cdh1,Gsk3b,Nfasc,Nfasc,Lpin1,Atg7,Uchl1,Ptk2,Pip5k1c,Rxra,Limk1,Ptk2b
GO:0009653	4,3	anatomical structure morphogenesis	1246	0.1169	60	0.155	0.0042328	E	Ext1,Atg5,Slit3,Hes1,Mapt,Rnf6,Unc5a,Pdgfrb,Ift88,Wt1,Wt1,Wt1,Smad3,Nrcam,Sdc1,Junb,Fis1,Dll4,Ctnnd2,Epas1,Lhx4,Pgf,Hmox1,Adm,Rtn4,Rtn4,Rarg,Anxa2,Anxa2,Spint1,Slit2,Tjp1,Gnaq,Nf2,Isl2,Capn3,Tcf3,Gata2,Itga1,Cdh1,Hmgn1,Gsk3b,Nfasc,Nfasc,Prrx2,Lpin1,Uchl1,Ptk2,Pip5k1c,Ecsit,Chst11,Rxra,Rxra,Psen2,Lef1,Limk1,Ptk2b,Prickle2,Aldoa,Col2a1
GO:0001890	5,6	placenta development	92	0.0086	9	0.0233	0.0042886	E	Junb,Epas1,Adm,Plac1,Spint1,Gata2,Pcdh12,Rxra,Lef1
GO:0051234	2,3	establishment of localization	1778	0.1668	81	0.2093	0.0043748	E	Golga5,Arl2,Sar1b,Pacs1,Pacs1,Pacs1,Hcn4,Pou2f2,Arr3,Cpt1a,Ramp1,Kcnj12,Cyb5r4,Rab5a,Picalm,Picalm,Smad3,Slc2a5,Stx4,Rims4,Fnbp1,Sec24a,Grb10,Slc39a14,Kcnq1,Kcnq1,Cacna2d3,Apoc4,Sufu,Pllp,Rab8b,Stim1,Hmox1,Avp,Hip1r,Anxa2,Apoc1,Ralbp1,Gnaq,Park2,Trpc1,Trpc1,Atp6v0a4,Ankh,Cttn,Camk2d,Sept2,Gata2,Myo1d,Gcgr,Nedd4l,Pacsin1,Cebpe,Cdh1,Abca4,Dnm2,Gsk3b,Grin2d,Itsn1,Itsn1,Vti1a,Vti1a,Abcc3,Uchl1,P2ry12…
GO:0009629	4	response to gravity	10	0.0009	3	0.0078	0.0044109	E	Cblb,Nox3,Fos
GO:0048518	4,2,3	positive regulation of biological process	1807	0.1696	82	0.2119	0.00455	E	Nfix,Nfat5,Dusp1,Bre,Crip2,Hes1,Nell1,Npr1,Mapt,Ing5,Rnf6,Pou2f2,Pdgfrb,Abcc4,Cpt1a,Ift88,Wt1,Wt1,Cd83,Zfp148,Smad3,Junb,Epas1,Spag9,Rab8b,Rptor,Stim1,Pgf,Hmox1,Avp,Adm,Fkbp8,Cblb,Rarg,Nfib,Slit2,Npm2,Gnaq,Trpc1,Tial1,Nf2,Krt1,Camk2d,Tcf3,Tcf3,Tcf3,Elf1,Gata2,Bad,Itga1,Cdh1,Gsk3b,Itsn1,Prrx2,Mdm4,Timp2,Atg7,Skp2,Smarcb1,P2ry12,Hrh3,Ptk2,Smoc2,Tead1,Tead1,Cadm1,Rxra,Rxra,Fos,Psen2,Sphk2,Lef1,Limk1…
GO:0006916	9,8,7,6	anti-apoptosis	168	0.0158	13	0.0336	0.004987	E	Dusp1,Bre,Pdgfrb,Lhx4,Hmox1,Adm,Rtn4,Rtn4,Prdx2,Gnaq,Gsk3b,Skp2,Ptk2b
GO:0044238	3	primary metabolic process	4117	0.3863	169	0.4367	0.0050001	E	Nfix,Dnajb1,Prkce,Ext1,Rpl18,Atg5,Nfat5,Bre,Scd,Hnrnpl,Hes1,Npr1,Mapt,Ing5,Rnf6,Jak1,Nuak2,Pou2f2,Arr3,Pdgfrb,Mafk,Uba7,Pop5,Phrf1,Hdac9,Cpt1a,Fads1,Ift88,Tcp1,Foxn3,Fars2,Impdh2,Wt1,Wt1,Wt1,Anapc5,Prkch,Rpl3,Wsb1,Zfp148,Per2,Smad3,Crcp,Ptprr,Ptprr,Junb,Rpl13a,Rpl13a,Hexb,Ccnt1,Kcnq1,Epas1,Spag9,Sufu,Acads,Osbpl5,Hmox1,Cxxc1,Prpsap1,Avp,Mapk13,Trib1,Cblb,Rarg,Rffl,Apoc1,Prdx2,Nfib,Nfib,Nr1d1,Nr1d…
GO:0006807	3	nitrogen compound metabolic process	291	0.0273	19	0.0491	0.0051032	E	Npr1,Pdgfrb,Cpt1a,Fars2,Hexb,Epas1,Park2,Sncb,Ivd,Chst1,Atg7,Dpys,Asl,Chst11,Sphk2,Dnmt3a,Maoa,Dio2,Etnk1
GO:0030900	4,6,7,8	forebrain development	169	0.0159	13	0.0336	0.00521	E	Hes1,Ift88,Nfib,Gnaq,Gata2,Cdh1,Atg7,Bcan,Bcan,Bcan,Psen2,Lef1,Tacc2
GO:0060711	5,4,7,8,9	labyrinthine layer development	33	0.0031	5	0.0129	0.0052506	E	Junb,Adm,Spint1,Pcdh12,Lef1
GO:0048675	7,9,8,12,10,13,11	axon extension	33	0.0031	5	0.0129	0.0052506	E	Mapt,Rnf6,Rtn4,Rtn4,Limk1
GO:0050771	7,9,8,11,10,5,6,12,13,14	negative regulation of axonogenesis	21	0.002	4	0.0103	0.0054995	E	Rnf6,Rtn4,Rtn4,Ptk2
GO:0048699	6,7	generation of neurons	586	0.055	32	0.0827	0.0055962	E	Slit3,Hes1,Mapt,Rnf6,Unc5a,Nrcam,Nrcam,Ptprr,Lhx4,Rtn4,Rtn4,Slit2,Gnaq,Park2,Isl2,Sept2,Gata2,Itga1,Cdh1,Gsk3b,Nfasc,Nfasc,Timp2,Atg7,Dlg2,Uchl1,Ptk2,Pip5k1c,Rxra,Limk1,Cdk5rap2,Ptk2b
GO:0007417	5,6	central nervous system development	427	0.0401	25	0.0646	0.0057815	E	Hes1,Ift88,Nrcam,Sufu,Lhx4,Cdh22,Nfib,Faim2,Gnaq,Isl2,Gata2,Cdh1,Timp2,Atg7,Hrh3,Ptk2,Bcan,Bcan,Bcan,Slc33a1,Psen2,Sphk2,Lef1,Cdk5rap2,Tacc2
GO:0001701	6,7	in utero embryonic development	232	0.0218	16	0.0413	0.005798	E	Hes1,Hcn4,Pdgfrb,Ift88,Ptprr,Ptprr,Junb,Epas1,Adm,Spint1,Tjp1,Gata2,Cdh1,Smarcb1,Pcdh12,Lef1
GO:0055012	7,8,10,9,11	ventricular cardiac muscle cell differentiation	11	0.001	3	0.0078	0.0058463	E	Atg5,Rxra,Rxra
GO:0001707	5,7,8,9,6	mesoderm formation	34	0.0032	5	0.0129	0.0059346	E	Smad3,Slit2,Nf2,Ecsit,Lef1
GO:0019233	7	sensory perception of pain	64	0.006	7	0.0181	0.0061532	E	Scn3a,Grin2d,Grin2d,Grin2d,Dlg2,Dlg2,Uchl1
GO:0010033	4	response to organic substance	454	0.0426	26	0.0672	0.0064076	E	Dusp1,Mapt,Pdgfrb,Abcc4,Cpt1a,Fads1,Cd83,Sdc1,Junb,Hmox1,Avp,Adm,Nedd8,Bad,Cdh1,Abcc3,Dhfr,Hrh3,Ptk2,Asl,Rxra,Fos,Lef1,Ptk2b,Aldoa,Txnip
GO:0022008	5,6	neurogenesis	640	0.0601	34	0.0879	0.0064158	E	Slit3,Hes1,Mapt,Rnf6,Unc5a,Nrcam,Nrcam,Ptprr,Lhx4,Rtn4,Rtn4,Slit2,Gnaq,Park2,Nf2,Isl2,Sept2,Gata2,Itga1,Cdh1,Gsk3b,Nfasc,Nfasc,Timp2,Atg7,Dlg2,Uchl1,Ptk2,Pip5k1c,Rxra,Limk1,Cdk5rap2,Ptk2b,Tacc2
GO:0030199	5	collagen fibril organization	22	0.0021	4	0.0103	0.0064796	E	Anxa2,Anxa2,Lox,Col2a1
GO:0051384	7	response to glucocorticoid stimulus	117	0.011	10	0.0258	0.0065795	E	Dusp1,Sdc1,Junb,Acads,Adm,Park2,Bad,Asl,Rxra,Fos
GO:0019226	5	transmission of nerve impulse	411	0.0386	24	0.062	0.0067673	E	Grid2,Scd,Hcn4,Rab5a,Scn3a,Nrcam,Stx4,Rims4,Hexb,Ctnnd2,Pllp,Avp,Colq,Park2,Gsk3b,Grin2d,Gabrg1,Dlg2,Dlg2,Ptk2,Bcan,Psen2,Rab15,Maoa
GO:0001568	6,7	blood vessel development	279	0.0262	18	0.0465	0.0068024	E	Atg5,Wt1,Wt1,Junb,Dll4,Epas1,Pgf,Hmox1,Rtn4,Anxa2,Anxa2,Spint1,Gata2,Prrx2,Lox,Ptk2,Sphk2,Ptk2b
GO:0007281	5,6,4	germ cell development	100	0.0094	9	0.0233	0.0070154	E	Aff4,Cdc25b,Tcp1,Wt1,Wt1,Ppp2r2b,Tial1,Ptk2b,Fancc
GO:0009725	4	response to hormone stimulus	481	0.0451	27	0.0698	0.007021	E	Dusp1,Cyc1,Pdgfrb,Fads1,Sdc1,Junb,Grb10,Acads,Pgf,Hmox1,Avp,Adm,Cblb,Park2,Bad,Gcgr,Lpin1,Lox,Abcc3,Ptk2,Rcan1,Asl,Rxra,Fos,Ptk2b,Aldoa,Txnip
GO:0048251	4,5	elastic fiber assembly	4	0.0004	2	0.0052	0.0073325	E	Myh11,Lox
GO:0032321	11,12,9,10	positive regulation of Rho GTPase activity	4	0.0004	2	0.0052	0.0073325	E	Ralbp1,Ptk2b
GO:0000320	5,4	re-entry into mitotic cell cycle	4	0.0004	2	0.0052	0.0073325	E	Gsk3b,Mdm4
GO:0006355	8,7,9,6	regulation of transcription, DNA-dependent	970	0.091	47	0.1214	0.0080863	E	Nfix,Nfat5,Hes1,Rnf6,Pou2f2,Mafk,Hdac9,Foxn3,Wt1,Wt1,Wt1,Zfp148,Per2,Smad3,Junb,Epas1,Sufu,Cxxc1,Rarg,Nfib,Nr1d1,Nr1d1,Gon4l,Nedd8,Tcf3,Tcf3,Tcf3,Elf1,Elf1,Gata2,Zfp238,Gsk3b,Mta1,Mdm4,Smarcb1,Tle3,Ecsit,Tead1,Tead1,Tead1,Tead1,Rxra,Rxra,Fos,Lef1,Dnmt3a,Dnmt3a
GO:0008283	3	cell proliferation	847	0.0795	42	0.1085	0.0081232	E	Crip2,Hes1,Ing5,Pdgfrb,Abcc4,Cd274,Impdh2,Smad3,Rptor,Pgf,Hmox1,Avp,Adm,Trib1,Cblb,Rarg,Irf6,Prdx2,Nfib,Gnaq,Stat4,Tial1,Nf2,Camk2d,Bad,Hmgn1,Prrx2,Mdm4,Timp2,Smarcb1,Uchl1,Hrh3,Ptk2,Cadm1,Chst11,Rxra,Rxra,Sphk2,Sp6,Ptk2b,Tacc2,Txnip
GO:0001944	5,6	vasculature development	285	0.0267	18	0.0465	0.0081257	E	Atg5,Wt1,Wt1,Junb,Dll4,Epas1,Pgf,Hmox1,Rtn4,Anxa2,Anxa2,Spint1,Gata2,Prrx2,Lox,Ptk2,Sphk2,Ptk2b
GO:0008152	2	metabolic process	4645	0.4359	186	0.4806	0.008134	E	Nfix,Dnajb1,Prkce,Ext1,Rpl18,Atg5,Nfat5,Bre,Scd,Hnrnpl,Hes1,Npr1,Mapt,Ing5,Cdc25b,Rnf6,Jak1,Nuak2,Pou2f2,Arr3,Pdgfrb,Mafk,Uba7,Pop5,Phrf1,Hdac9,Cpt1a,Fads1,Ift88,Tcp1,Foxn3,Fars2,Impdh2,Wt1,Wt1,Wt1,Anapc5,Prkch,Cyb5r4,Cyb5r4,Rpl3,Wsb1,Zfp148,Per2,Mtmr12,Smad3,Crcp,Ptprr,Ptprr,Junb,Rpl13a,Rpl13a,Hexb,Ccnt1,Kcnq1,Epas1,Spag9,Sufu,Acads,Txnrd2,Osbpl5,Rptor,Hmox1,Cxxc1,Prpsap1,Avp,Colq,Mapk13,Trib1,F…
GO:0048522	5,3,4	positive regulation of cellular process	1634	0.1533	73	0.1886	0.008546	E	Nfix,Nfat5,Dusp1,Bre,Crip2,Hes1,Nell1,Npr1,Mapt,Ing5,Rnf6,Pou2f2,Pdgfrb,Abcc4,Cpt1a,Ift88,Wt1,Wt1,Cd83,Zfp148,Smad3,Junb,Epas1,Spag9,Rab8b,Rptor,Pgf,Hmox1,Avp,Adm,Fkbp8,Rarg,Nfib,Npm2,Gnaq,Trpc1,Tial1,Nf2,Camk2d,Tcf3,Tcf3,Tcf3,Elf1,Gata2,Bad,Itga1,Gsk3b,Itsn1,Prrx2,Mdm4,Timp2,Atg7,Skp2,Smarcb1,Hrh3,Ptk2,Smoc2,Tead1,Tead1,Cadm1,Rxra,Rxra,Fos,Psen2,Sphk2,Lef1,Limk1,Sp6,Map3k3,Ptk2b,Bcar1,Txnip,Abl1
GO:0043170	3	macromolecule metabolic process	3407	0.3197	140	0.3618	0.0086854	E	Nfix,Dnajb1,Prkce,Ext1,Rpl18,Atg5,Nfat5,Bre,Hnrnpl,Hes1,Mapt,Ing5,Rnf6,Jak1,Nuak2,Pou2f2,Arr3,Pdgfrb,Mafk,Uba7,Pop5,Phrf1,Hdac9,Cpt1a,Ift88,Tcp1,Foxn3,Fars2,Wt1,Wt1,Wt1,Anapc5,Prkch,Rpl3,Wsb1,Zfp148,Per2,Smad3,Crcp,Ptprr,Ptprr,Junb,Rpl13a,Rpl13a,Hexb,Ccnt1,Kcnq1,Epas1,Spag9,Sufu,Hmox1,Cxxc1,Mapk13,Trib1,Fkbp8,Cblb,Rarg,Rffl,Apoc1,Prdx2,Nfib,Nfib,Nr1d1,Nr1d1,Npm2,Park2,Stat4,Dpp6,Nf2,Camkk2,Galnt7…
GO:0042127	5,4	regulation of cell proliferation	660	0.0619	34	0.0879	0.009155	E	Crip2,Hes1,Ing5,Pdgfrb,Abcc4,Cd274,Smad3,Rptor,Pgf,Hmox1,Avp,Adm,Trib1,Cblb,Rarg,Irf6,Nfib,Gnaq,Tial1,Nf2,Camk2d,Hmgn1,Prrx2,Mdm4,Timp2,Smarcb1,Hrh3,Ptk2,Chst11,Rxra,Sphk2,Sp6,Ptk2b,Txnip
GO:0001704	4,6,7,5	formation of primary germ layer	38	0.0036	5	0.0129	0.0092463	E	Smad3,Slit2,Nf2,Ecsit,Lef1
GO:0044237	3	cellular metabolic process	4201	0.3942	169	0.4367	0.0092766	E	Nfix,Dnajb1,Prkce,Ext1,Rpl18,Atg5,Nfat5,Bre,Scd,Hnrnpl,Hes1,Npr1,Mapt,Ing5,Cdc25b,Rnf6,Jak1,Nuak2,Pou2f2,Arr3,Pdgfrb,Mafk,Uba7,Pop5,Phrf1,Hdac9,Cpt1a,Fads1,Ift88,Tcp1,Foxn3,Fars2,Impdh2,Wt1,Wt1,Wt1,Anapc5,Prkch,Cyb5r4,Rpl3,Wsb1,Zfp148,Per2,Mtmr12,Smad3,Crcp,Ptprr,Ptprr,Junb,Rpl13a,Rpl13a,Hexb,Ccnt1,Kcnq1,Epas1,Spag9,Sufu,Acads,Osbpl5,Rptor,Hmox1,Cxxc1,Prpsap1,Avp,Colq,Mapk13,Trib1,Rarg,Rffl,Apoc1…
GO:0010769	6,7,5,8	regulation of cell morphogenesis involved in differentiation	87	0.0082	8	0.0207	0.0093066	E	Mapt,Rnf6,Smad3,Rtn4,Rtn4,Gsk3b,Ptk2,Limk1
GO:0031960	6	response to corticosteroid stimulus	124	0.0116	10	0.0258	0.0093271	E	Dusp1,Sdc1,Junb,Acads,Adm,Park2,Bad,Asl,Rxra,Fos
GO:0019219	6,5	regulation of nucleobase, nucleoside, nucleotide and nucleic acid metabolic process	1360	0.1276	62	0.1602	0.0093632	E	Nfix,Nfat5,Bre,Hes1,Npr1,Ing5,Rnf6,Pou2f2,Mafk,Hdac9,Foxn3,Wt1,Wt1,Wt1,Zfp148,Per2,Smad3,Junb,Epas1,Sufu,Hmox1,Cxxc1,Avp,Trib1,Rarg,Prdx2,Nfib,Nr1d1,Nr1d1,Npm2,Gnaq,Nf2,Gon4l,Nedd8,Tcf3,Tcf3,Tcf3,Elf1,Elf1,Gata2,Gcgr,Zfp238,Gsk3b,Mta1,Mdm4,Timp2,Smarcb1,P2ry12,Hrh3,Tle3,Ecsit,Tead1,Tead1,Tead1,Tead1,Rxra,Rxra,Fos,Lef1,Dnmt3a,Dnmt3a,Msh3
GO:0046824	7,8,9,6,5	positive regulation of nucleocytoplasmic transport	13	0.0012	3	0.0078	0.0094157	E	Smad3,Cdh1,Gsk3b
GO:0050905	5	neuromuscular process	70	0.0066	7	0.0181	0.0095363	E	Grid2,Hexb,Park2,Grin2d,Grin2d,Grin2d,Uchl1
GO:0042493	4	response to drug	313	0.0294	19	0.0491	0.0095987	E	Atg5,Abcc4,Cpt1a,Junb,Pgf,Blmh,Park2,Capn3,Tcf3,Bad,Cdh1,Timp2,Lox,Abcc3,Ptk2,Fos,Ptk2b,Txnip,Srp68
GO:0010038	5	response to metal ion	164	0.0154	12	0.031	0.0096133	E	Dusp1,Sdc1,Txnrd2,Stim1,Trpc1,Capn3,Bad,Nedd4l,Rxra,Lef1,Ptk2b,Txnip
GO:0032879	4,3	regulation of localization	591	0.0555	31	0.0801	0.0096389	E	Pdgfrb,Cpt1a,Smad3,Grb10,Dll4,Kcnq1,Spag9,Sufu,Rab8b,Stim1,Hmox1,Avp,Trib1,Rtn4,Apoc1,Gnaq,Park2,Trpc1,Sept2,Nedd4l,Pacsin1,Cdh1,Gsk3b,P2ry12,Hrh3,Ptk2,Epn2,Cadm1,Ptk2b,Orai1,Bcar1
GO:0080090	5,4	regulation of primary metabolic process	1751	0.1643	77	0.199	0.0097538	E	Nfix,Prkce,Atg5,Nfat5,Bre,Hes1,Npr1,Mapt,Ing5,Rnf6,Pou2f2,Arr3,Pdgfrb,Mafk,Hdac9,Cpt1a,Ift88,Foxn3,Wt1,Wt1,Wt1,Zfp148,Per2,Smad3,Junb,Epas1,Sufu,Hmox1,Cxxc1,Avp,Trib1,Cblb,Rarg,Apoc1,Prdx2,Nfib,Nr1d1,Nr1d1,Npm2,Gnaq,Nf2,Gon4l,Nedd8,Tcf3,Tcf3,Tcf3,Elf1,Elf1,Gata2,Gcgr,Zfp238,Gsk3b,Mta1,Mdm4,Timp2,Atg7,Smarcb1,P2ry12,Hrh3,Tle3,Ecsit,Ppp1r3b,Tead1,Tead1,Tead1,Tead1,Map1a,Rxra,Rxra,Fos,Psen2,Lef1,Dnm…
GO:0006351	8,6,7	transcription, DNA-dependent	1034	0.097	49	0.1266	0.0097585	E	Nfix,Nfat5,Hes1,Rnf6,Pou2f2,Mafk,Phrf1,Hdac9,Foxn3,Wt1,Wt1,Wt1,Zfp148,Per2,Smad3,Crcp,Junb,Epas1,Sufu,Cxxc1,Rarg,Nfib,Nr1d1,Nr1d1,Gon4l,Nedd8,Tcf3,Tcf3,Tcf3,Elf1,Elf1,Gata2,Zfp238,Gsk3b,Mta1,Mdm4,Smarcb1,Tle3,Ecsit,Tead1,Tead1,Tead1,Tead1,Rxra,Rxra,Fos,Lef1,Dnmt3a,Dnmt3a
GO:0032774	5,7,6	RNA biosynthetic process	1036	0.0972	49	0.1266	0.0100099	E	Nfix,Nfat5,Hes1,Rnf6,Pou2f2,Mafk,Phrf1,Hdac9,Foxn3,Wt1,Wt1,Wt1,Zfp148,Per2,Smad3,Crcp,Junb,Epas1,Sufu,Cxxc1,Rarg,Nfib,Nr1d1,Nr1d1,Gon4l,Nedd8,Tcf3,Tcf3,Tcf3,Elf1,Elf1,Gata2,Zfp238,Gsk3b,Mta1,Mdm4,Smarcb1,Tle3,Ecsit,Tead1,Tead1,Tead1,Tead1,Rxra,Rxra,Fos,Lef1,Dnmt3a,Dnmt3a
GO:0021766	6,7,4,8,9,5,10,11	hippocampus development	25	0.0023	4	0.0103	0.0100377	E	Bcan,Bcan,Bcan,Lef1
GO:0010553	11,10,12,9,8	negative regulation of specific transcription from RNA polymerase II promoter	25	0.0023	4	0.0103	0.0100377	E	Hes1,Per2,Smad3,Zfp238
GO:0006461	5,4	protein complex assembly	361	0.0339	21	0.0543	0.0103649	E	Mapt,Cpt1a,Picalm,Picalm,Smad3,Stx4,Spag9,Scube1,Cab39,Npm2,Sept11,Mtss1,Cdh1,Gsk3b,Ivd,Mdm4,Dlg2,Dpys,Qprt,Ptk2b,Ap2b1
GO:0070271	3	protein complex biogenesis	361	0.0339	21	0.0543	0.0103649	E	Mapt,Cpt1a,Picalm,Picalm,Smad3,Stx4,Spag9,Scube1,Cab39,Npm2,Sept11,Mtss1,Cdh1,Gsk3b,Ivd,Mdm4,Dlg2,Dpys,Qprt,Ptk2b,Ap2b1
GO:0043283	4	biopolymer metabolic process	3222	0.3023	132	0.3411	0.0107666	E	Nfix,Dnajb1,Prkce,Ext1,Rpl18,Atg5,Nfat5,Bre,Hnrnpl,Hes1,Mapt,Ing5,Rnf6,Jak1,Nuak2,Pou2f2,Arr3,Pdgfrb,Mafk,Uba7,Pop5,Phrf1,Hdac9,Ift88,Tcp1,Foxn3,Fars2,Wt1,Wt1,Wt1,Anapc5,Prkch,Rpl3,Wsb1,Zfp148,Per2,Smad3,Crcp,Ptprr,Ptprr,Junb,Rpl13a,Rpl13a,Hexb,Ccnt1,Epas1,Spag9,Sufu,Hmox1,Cxxc1,Mapk13,Trib1,Cblb,Rarg,Rffl,Prdx2,Nfib,Nfib,Nr1d1,Nr1d1,Npm2,Park2,Stat4,Dpp6,Nf2,Camkk2,Galnt7,Gon4l,Krt1,St3gal2,Nedd…
GO:0043062	3	extracellular structure organization	167	0.0157	12	0.031	0.0107949	E	Anxa2,Anxa2,Spint1,Cdh1,Myh11,Nfasc,Nfasc,Lox,Ptk2,Smoc2,Cadm1,Col2a1
GO:0009605	3	response to external stimulus	842	0.079	41	0.1059	0.0108051	E	Atg5,Grid2,Dusp1,Mapt,Nuak2,Pdgfrb,Fads1,Gpx2,Smad3,Crcp,Scn3a,Sdc1,Junb,Acads,Pllp,Rptor,Hmox1,Adm,Rarg,Anxa2,Prdx2,Nox3,Slit2,Park2,Krt1,Itga1,Grin2d,Grin2d,Grin2d,Sgms1,Lox,Atg7,P2ry12,Ptk2,Rcan1,Asl,Rxra,Fos,Aqp3,Ptk2b,Txnip
GO:0019222	4,3	regulation of metabolic process	2024	0.1899	87	0.2248	0.0108092	E	Nfix,Prkce,Atg5,Nfat5,Bre,Hes1,Npr1,Mapt,Ing5,Cdc25b,Rnf6,Pou2f2,Arr3,Pdgfrb,Mafk,Hdac9,Cpt1a,Ift88,Foxn3,Wt1,Wt1,Wt1,Zfp148,Per2,Smad3,Junb,Hexb,Kcnq1,Epas1,Spag9,Sufu,Rptor,Hmox1,Cxxc1,Avp,Trib1,Fkbp8,Cblb,Rarg,Apoc1,Prdx2,Nfib,Nr1d1,Nr1d1,Npm2,Gnaq,Nf2,Gon4l,Nedd8,Tcf3,Tcf3,Tcf3,Elf1,Elf1,Gata2,Gcgr,Itga1,Zfp238,Gsk3b,Mta1,Mdm4,Timp2,Atg7,Skp2,Smarcb1,P2ry12,Hrh3,Tle3,Ecsit,Ppp1r3b,Tead1,Tead1…
GO:0010035	4	response to inorganic substance	188	0.0176	13	0.0336	0.010958	E	Dusp1,Sdc1,Txnrd2,Stim1,Trpc1,Capn3,Bad,Nedd4l,Ptk2,Rxra,Lef1,Ptk2b,Txnip
GO:0051049	5,4	regulation of transport	433	0.0406	24	0.062	0.0110741	E	Cpt1a,Smad3,Grb10,Kcnq1,Sufu,Rab8b,Stim1,Hmox1,Avp,Apoc1,Gnaq,Park2,Trpc1,Sept2,Nedd4l,Pacsin1,Cdh1,Gsk3b,P2ry12,Hrh3,Ptk2,Epn2,Cadm1,Orai1
GO:0006584	6,7	catecholamine metabolic process	40	0.0038	5	0.0129	0.0112648	E	Npr1,Epas1,Park2,Sncb,Maoa
GO:0051252	7,6,5	regulation of RNA metabolic process	996	0.0935	47	0.1214	0.0113956	E	Nfix,Nfat5,Hes1,Rnf6,Pou2f2,Mafk,Hdac9,Foxn3,Wt1,Wt1,Wt1,Zfp148,Per2,Smad3,Junb,Epas1,Sufu,Cxxc1,Rarg,Nfib,Nr1d1,Nr1d1,Gon4l,Nedd8,Tcf3,Tcf3,Tcf3,Elf1,Elf1,Gata2,Zfp238,Gsk3b,Mta1,Mdm4,Smarcb1,Tle3,Ecsit,Tead1,Tead1,Tead1,Tead1,Rxra,Rxra,Fos,Lef1,Dnmt3a,Dnmt3a
GO:0010551	10,9,11,8	regulation of specific transcription from RNA polymerase II promoter	73	0.0068	7	0.0181	0.0116152	E	Hes1,Per2,Smad3,Tcf3,Gata2,Zfp238,Smarcb1
GO:0032569	10,8,9	specific transcription from RNA polymerase II promoter	73	0.0068	7	0.0181	0.0116152	E	Hes1,Per2,Smad3,Tcf3,Gata2,Zfp238,Smarcb1
GO:0007267	4	cell-cell signaling	578	0.0542	30	0.0775	0.0116808	E	Grid2,Scd,Hcn4,Cpt1a,Cyb5r4,Rab5a,Scn3a,Nrcam,Sdc1,Stx4,Rims4,Hexb,Ctnnd2,Kcnq1,Pllp,Rab8b,Avp,Colq,Park2,Gsk3b,Grin2d,Gabrg1,Dlg2,Dlg2,Hrh3,Ptk2,Bcan,Psen2,Rab15,Maoa
GO:0030198	4	extracellular matrix organization	91	0.0085	8	0.0207	0.0116961	E	Anxa2,Anxa2,Spint1,Myh11,Lox,Ptk2,Smoc2,Col2a1
GO:0001823	6,7	mesonephros development	5	0.0005	2	0.0052	0.0117792	E	Wt1,Wt1
GO:0019987	5,10,11,9,8,7,3,4	negative regulation of anti-apoptosis	5	0.0005	2	0.0052	0.0117792	E	Rtn4,Rtn4
GO:0048513	4,5	organ development	1776	0.1667	77	0.199	0.0122626	E	Ext1,Atg5,Slit3,Crip2,Hes1,Pou2f2,Pdgfrb,Hdac9,Ift88,Wt1,Wt1,Wt1,Cd83,Picalm,Picalm,Smad3,Sdc1,Junb,Dll4,Epas1,Sufu,Lhx4,Cdh22,Txnrd2,Pgf,Hmox1,Adm,Fkbp8,Rtn4,Rarg,Anxa2,Anxa2,Irf6,Plac1,Prdx2,Nfib,Spint1,Nox3,Slit2,Gnaq,Ankh,Nf2,Capn3,Tcf3,Gata2,Bad,Cebpe,Cdh1,Hmgn1,Gsk3b,Myh11,Prrx2,Lpin1,Lox,Atg7,Hrh3,Ptk2,Ecsit,Bcan,Bcan,Bcan,Tead1,Tead1,Cadm1,Pcdh12,Rcan1,Asl,Chst11,Rxra,Rxra,Psen2,Sphk2,Lef…
GO:0018958	5	phenol metabolic process	41	0.0038	5	0.0129	0.0123678	E	Npr1,Epas1,Park2,Sncb,Maoa
GO:0048514	6,7,8,5	blood vessel morphogenesis	235	0.0221	15	0.0388	0.0126389	E	Atg5,Wt1,Wt1,Junb,Dll4,Epas1,Pgf,Hmox1,Rtn4,Anxa2,Anxa2,Gata2,Prrx2,Ptk2,Ptk2b
GO:0045944	10,9,11,8,7	positive regulation of transcription from RNA polymerase II promoter	393	0.0369	22	0.0568	0.0126977	E	Nfix,Nfat5,Hes1,Wt1,Wt1,Zfp148,Smad3,Junb,Epas1,Rarg,Nfib,Tcf3,Tcf3,Elf1,Gata2,Smarcb1,Tead1,Tead1,Rxra,Rxra,Fos,Lef1
GO:0055001	5,6	muscle cell development	27	0.0025	4	0.0103	0.0129405	E	Atg5,Sdc1,Capn3,Atg7
GO:0035094	6	response to nicotine	27	0.0025	4	0.0103	0.0129405	E	Hmox1,Avp,Dhfr,Aldoa
GO:0010926	2	anatomical structure formation	933	0.0875	44	0.1137	0.0133303	E	Atg5,Mapt,Cpt1a,Actn3,Picalm,Picalm,Smad3,Stx4,Junb,Dll4,Epas1,Spag9,Scube1,Pgf,Hmox1,Adm,Rtn4,Anxa2,Anxa2,Cab39,Slit2,Npm2,Tjp1,Sept11,Nf2,Mtss1,Capn3,Gata2,Cdh1,Gsk3b,Myh11,Ivd,Mdm4,Lox,Dlg2,Abl2,Dpys,Ptk2,Ecsit,Lef1,Qprt,Ptk2b,Ptk2b,Ap2b1
GO:0021543	6,8,4,9,10,5	pallium development	58	0.0054	6	0.0155	0.0133874	E	Atg7,Bcan,Bcan,Bcan,Lef1,Tacc2
GO:0019538	5,4	protein metabolic process	1708	0.1603	74	0.1912	0.0134591	E	Dnajb1,Prkce,Ext1,Rpl18,Atg5,Mapt,Ing5,Rnf6,Jak1,Nuak2,Arr3,Pdgfrb,Uba7,Ift88,Tcp1,Fars2,Anapc5,Prkch,Rpl3,Wsb1,Ptprr,Ptprr,Rpl13a,Rpl13a,Hexb,Ccnt1,Spag9,Mapk13,Cblb,Rffl,Prdx2,Park2,Stat4,Dpp6,Nf2,Camkk2,Galnt7,Krt1,St3gal2,Nedd8,Capn3,Capn3,Capn3,Capn3,Capn3,Camk2d,Tcf3,Ptpn21,Map3k6,Itga1,Cdh1,Gsk3b,Mdm4,Timp2,Atg7,Skp2,Abl2,Uchl1,Ptk2,Psmd3,Cpe,Cpe,Map1a,Chst11,Psen2,Map3k3,Sgsm3,Ptk2b,Ptk2b…
GO:0070482	4	response to oxygen levels	195	0.0183	13	0.0336	0.0138761	E	Pdgfrb,Smad3,Epas1,Pgf,Hmox1,Adm,Camk2d,Bad,Hyou1,Asl,Psen2,Ptk2b,Aldoa
GO:0043285	5	biopolymer catabolic process	468	0.0439	25	0.0646	0.0138821	E	Rnf6,Uba7,Ift88,Anapc5,Wsb1,Cblb,Rffl,Park2,Dpp6,Capn3,Capn3,Capn3,Capn3,Capn3,Mdm4,Timp2,Atg7,Skp2,Uchl1,Psmd3,Ppp1r3b,Cpe,Psen2,Sgsm3,Arih2
GO:0060713	5,6,8,9,4,10	labyrinthine layer morphogenesis	15	0.0014	3	0.0078	0.0139181	E	Adm,Spint1,Lef1
GO:0009612	4	response to mechanical stimulus	76	0.0071	7	0.0181	0.0139656	E	Junb,Grin2d,Ptk2,Rcan1,Fos,Ptk2b,Txnip
GO:0006508	7,6	proteolysis	352	0.033	20	0.0517	0.0142479	E	Rnf6,Uba7,Ift88,Anapc5,Wsb1,Rffl,Park2,Dpp6,Capn3,Capn3,Capn3,Capn3,Capn3,Timp2,Skp2,Uchl1,Psmd3,Cpe,Psen2,Arih2
GO:0048193	6,4,5	Golgi vesicle transport	59	0.0055	6	0.0155	0.0143672	E	Golga5,Sar1b,Pacs1,Pacs1,Pacs1,Sec24a
GO:0035107	5,4	appendage morphogenesis	95	0.0089	8	0.0207	0.0144537	E	Ift88,Rarg,Gnaq,Prrx2,Chst11,Psen2,Lef1,Col2a1
GO:0035108	6,5	limb morphogenesis	95	0.0089	8	0.0207	0.0144537	E	Ift88,Rarg,Gnaq,Prrx2,Chst11,Psen2,Lef1,Col2a1
GO:0031323	5,4	regulation of cellular metabolic process	1901	0.1784	81	0.2093	0.0144585	E	Nfix,Prkce,Atg5,Nfat5,Bre,Hes1,Npr1,Mapt,Ing5,Cdc25b,Rnf6,Pou2f2,Arr3,Pdgfrb,Mafk,Hdac9,Cpt1a,Ift88,Foxn3,Wt1,Wt1,Wt1,Zfp148,Per2,Smad3,Junb,Hexb,Epas1,Spag9,Sufu,Rptor,Hmox1,Cxxc1,Avp,Trib1,Rarg,Apoc1,Prdx2,Nfib,Nr1d1,Nr1d1,Npm2,Gnaq,Nf2,Gon4l,Nedd8,Tcf3,Tcf3,Tcf3,Elf1,Elf1,Gata2,Gcgr,Itga1,Zfp238,Gsk3b,Mta1,Mdm4,Timp2,Atg7,Smarcb1,P2ry12,Hrh3,Tle3,Ecsit,Ppp1r3b,Tead1,Tead1,Tead1,Tead1,Map1a,Rca…
GO:0048477	6,5	oogenesis	28	0.0026	4	0.0103	0.0145533	E	Cdc25b,Hexb,Npm2,Ptk2b
GO:0045664	8,7,9,6	regulation of neuron differentiation	155	0.0145	11	0.0284	0.0148372	E	Hes1,Mapt,Rnf6,Rtn4,Rtn4,Isl2,Gsk3b,Timp2,Ptk2,Limk1,Cdk5rap2
GO:0009719	3	response to endogenous stimulus	544	0.051	28	0.0724	0.0148791	E	Dusp1,Cyc1,Pdgfrb,Abcc4,Fads1,Sdc1,Junb,Grb10,Acads,Pgf,Hmox1,Avp,Adm,Cblb,Park2,Bad,Gcgr,Lpin1,Lox,Abcc3,Ptk2,Rcan1,Asl,Rxra,Fos,Ptk2b,Aldoa,Txnip
GO:0051093	5,3,4	negative regulation of developmental process	570	0.0535	29	0.0749	0.0152941	E	Atg5,Dusp1,Bre,Hes1,Rnf6,Nuak2,Pdgfrb,Smad3,Lhx4,Hmox1,Adm,Rtn4,Rtn4,Prdx2,Gnaq,Isl2,Sncb,Gsk3b,Itsn1,Sgms1,Atg7,Skp2,Ptk2,Rcan1,Chst11,Psen2,Lef1,Ptk2b,Col2a1
GO:0065008	3	regulation of biological quality	1385	0.13	61	0.1576	0.0156765	E	Atg5,Grid2,Scd,Npr1,Commd5,Pdgfrb,Cpt1a,Cyb5r4,Gpx2,Smad3,Scn3a,Stx4,Rims4,Hexb,Hpn,Kcnq1,Epas1,Socs6,Sufu,Pllp,Rab8b,Txnrd2,Rptor,Hmox1,Avp,Colq,Adm,Anxa2,Prdx2,Slc12a7,Nox3,Gnaq,Park2,Trpc1,Trpc1,Atp6v0a4,Nf2,Prdm4,Camk2d,Bad,Kcnip1,Itga1,Abca4,Grin2d,Sgms1,Mdm4,P2ry12,Hrh3,Ptk2,Pard6a,Cpe,Npc2,Slc9a3r1,Rab15,Maoa,Ptk2b,Smg6,Dio2,Fancc,Aldoa,Col2a1
GO:0006357	9,8,10,7	regulation of transcription from RNA polymerase II promoter	597	0.056	30	0.0775	0.0159142	E	Nfix,Nfat5,Hes1,Hdac9,Wt1,Wt1,Zfp148,Per2,Smad3,Junb,Epas1,Sufu,Rarg,Nfib,Nedd8,Tcf3,Tcf3,Elf1,Gata2,Zfp238,Mdm4,Smarcb1,Ecsit,Tead1,Tead1,Rxra,Rxra,Fos,Lef1,Dnmt3a
GO:0010552	11,10,12,9,8	positive regulation of specific transcription from RNA polymerase II promoter	44	0.0041	5	0.0129	0.0160569	E	Hes1,Smad3,Tcf3,Gata2,Smarcb1
GO:0007224	7,6	smoothened signaling pathway	44	0.0041	5	0.0129	0.0160569	E	Hes1,Ift88,Sufu,Fkbp8,Prrx2
GO:0032582	10,9,11,8,7	negative regulation of gene-specific transcription	29	0.0027	4	0.0103	0.0162736	E	Hes1,Per2,Smad3,Zfp238
GO:0022604	5,6,4,7	regulation of cell morphogenesis	117	0.011	9	0.0233	0.0163795	E	Mapt,Rnf6,Smad3,Rtn4,Rtn4,Gsk3b,Ptk2,Limk1,Aldoa
GO:0033189	6,8	response to vitamin A	61	0.0057	6	0.0155	0.0164549	E	Dusp1,Pdgfrb,Fads1,Rarg,Rxra,Aqp3
GO:0050770	7,8,10,9,6,12,11,13	regulation of axonogenesis	61	0.0057	6	0.0155	0.0164549	E	Mapt,Rnf6,Rtn4,Rtn4,Ptk2,Limk1
GO:0043009	5,6	chordate embryonic development	383	0.0359	21	0.0543	0.0167483	E	Hes1,Hcn4,Pdgfrb,Ift88,Ptprr,Ptprr,Junb,Epas1,Adm,Fkbp8,Spint1,Tjp1,Gata2,Cdh1,Prrx2,Smarcb1,Pcdh12,Chst11,Psen2,Lef1,Col2a1
GO:0006576	6	biogenic amine metabolic process	98	0.0092	8	0.0207	0.0167694	E	Npr1,Cpt1a,Epas1,Park2,Sncb,Maoa,Dio2,Etnk1
GO:0050860	9,7,12,13,11,8,10,5,6	negative regulation of T cell receptor signaling pathway	6	0.0006	2	0.0052	0.0170302	E	Cblb,Elf1
GO:0050858	8,6,11,12,10,7,9,4,5	negative regulation of antigen receptor-mediated signaling pathway	6	0.0006	2	0.0052	0.0170302	E	Cblb,Elf1
GO:0046541	6,7,5	saliva secretion	6	0.0006	2	0.0052	0.0170302	E	Trpc1,Trpc1
GO:0010269	6	response to selenium ion	6	0.0006	2	0.0052	0.0170302	E	Txnrd2,Rxra
GO:0060255	5,4	regulation of macromolecule metabolic process	1737	0.163	74	0.1912	0.0170921	E	Nfix,Prkce,Atg5,Nfat5,Bre,Hes1,Mapt,Ing5,Rnf6,Pou2f2,Arr3,Pdgfrb,Mafk,Hdac9,Cpt1a,Ift88,Foxn3,Wt1,Wt1,Wt1,Zfp148,Per2,Smad3,Junb,Kcnq1,Epas1,Sufu,Hmox1,Cxxc1,Trib1,Fkbp8,Cblb,Rarg,Prdx2,Nfib,Nr1d1,Nr1d1,Npm2,Nf2,Gon4l,Nedd8,Tcf3,Tcf3,Tcf3,Elf1,Elf1,Gata2,Zfp238,Gsk3b,Mta1,Mdm4,Timp2,Atg7,Skp2,Smarcb1,Tle3,Ecsit,Ppp1r3b,Tead1,Tead1,Tead1,Tead1,Map1a,Rxra,Rxra,Fos,Psen2,Lef1,Dnmt3a,Dnmt3a,Sgsm3,Ptk…
GO:0006725	4	cellular aromatic compound metabolic process	118	0.0111	9	0.0233	0.017096	E	Npr1,Epas1,Park2,Sncb,Dhfr,Dpys,Qdpr,Dnmt3a,Maoa
GO:0034330	3	cell junction organization	45	0.0042	5	0.0129	0.0174138	E	Actn3,Smad3,Nf2,Pard6a,Ptk2b
GO:0051591	5	response to cAMP	62	0.0058	6	0.0155	0.0175628	E	Dusp1,Sdc1,Junb,Asl,Fos,Ptk2b
GO:0009056	3	catabolic process	804	0.0754	38	0.0982	0.0176167	E	Atg5,Rnf6,Uba7,Cpt1a,Ift88,Anapc5,Wsb1,Hexb,Acads,Hmox1,Colq,Cblb,Rffl,Apoc1,Prdx2,Park2,Dpp6,Capn3,Capn3,Capn3,Capn3,Capn3,Bad,Mdm4,Timp2,Atg7,Skp2,Uchl1,Dpys,Psmd3,Ppp1r3b,Cpe,Glb1,Psen2,Maoa,Sgsm3,Dio2,Arih2
GO:0006519	4	cellular amino acid and derivative metabolic process	225	0.0211	14	0.0362	0.0177781	E	Npr1,Cpt1a,Fars2,Epas1,Park2,Sncb,Ivd,Atg7,Dpys,Asl,Dnmt3a,Maoa,Dio2,Etnk1
GO:0009057	4	macromolecule catabolic process	531	0.0498	27	0.0698	0.0179024	E	Rnf6,Uba7,Ift88,Anapc5,Wsb1,Cblb,Rffl,Park2,Dpp6,Capn3,Capn3,Capn3,Capn3,Capn3,Bad,Mdm4,Timp2,Atg7,Skp2,Uchl1,Psmd3,Ppp1r3b,Cpe,Glb1,Psen2,Sgsm3,Arih2
GO:0009792	4,5	embryonic development ending in birth or egg hatching	387	0.0363	21	0.0543	0.0181241	E	Hes1,Hcn4,Pdgfrb,Ift88,Ptprr,Ptprr,Junb,Epas1,Adm,Fkbp8,Spint1,Tjp1,Gata2,Cdh1,Prrx2,Smarcb1,Pcdh12,Chst11,Psen2,Lef1,Col2a1
GO:0009889	5,4	regulation of biosynthetic process	1481	0.139	64	0.1654	0.0182555	E	Nfix,Nfat5,Hes1,Npr1,Ing5,Rnf6,Pou2f2,Pdgfrb,Mafk,Hdac9,Foxn3,Wt1,Wt1,Wt1,Zfp148,Per2,Smad3,Junb,Epas1,Sufu,Hmox1,Cxxc1,Avp,Trib1,Rarg,Apoc1,Prdx2,Nfib,Nr1d1,Nr1d1,Npm2,Gnaq,Nf2,Gon4l,Nedd8,Tcf3,Tcf3,Tcf3,Elf1,Elf1,Gata2,Gcgr,Zfp238,Gsk3b,Mta1,Mdm4,Timp2,Smarcb1,P2ry12,Hrh3,Tle3,Ecsit,Ppp1r3b,Tead1,Tead1,Tead1,Tead1,Rxra,Rxra,Fos,Lef1,Dnmt3a,Dnmt3a,Ptk2b
GO:0048646	3,5,4	anatomical structure formation involved in morphogenesis	364	0.0342	20	0.0517	0.0183593	E	Smad3,Junb,Dll4,Epas1,Pgf,Hmox1,Adm,Rtn4,Anxa2,Anxa2,Slit2,Tjp1,Nf2,Capn3,Gata2,Cdh1,Ptk2,Ecsit,Lef1,Ptk2b
GO:0034960	5	cellular biopolymer metabolic process	2983	0.2799	120	0.3101	0.018374	E	Nfix,Dnajb1,Prkce,Ext1,Rpl18,Atg5,Nfat5,Bre,Hnrnpl,Hes1,Mapt,Ing5,Rnf6,Jak1,Nuak2,Pou2f2,Arr3,Pdgfrb,Mafk,Uba7,Pop5,Phrf1,Hdac9,Ift88,Tcp1,Foxn3,Fars2,Wt1,Wt1,Wt1,Anapc5,Prkch,Rpl3,Wsb1,Zfp148,Per2,Smad3,Crcp,Ptprr,Ptprr,Junb,Rpl13a,Rpl13a,Hexb,Ccnt1,Epas1,Spag9,Sufu,Hmox1,Cxxc1,Mapk13,Trib1,Rarg,Rffl,Prdx2,Nfib,Nfib,Nr1d1,Nr1d1,Npm2,Park2,Stat4,Nf2,Camkk2,Galnt7,Gon4l,St3gal2,Nedd8,Camk2d,Tcf3,T…
GO:0030326	7,6	embryonic limb morphogenesis	81	0.0076	7	0.0181	0.0184998	E	Ift88,Rarg,Gnaq,Prrx2,Chst11,Psen2,Lef1
GO:0002683	5,3,4	negative regulation of immune system process	81	0.0076	7	0.0181	0.0184998	E	Cd274,Gpx2,Hmox1,Cblb,Prdx2,Elf1,Vtcn1
GO:0035113	6,5	embryonic appendage morphogenesis	81	0.0076	7	0.0181	0.0184998	E	Ift88,Rarg,Gnaq,Prrx2,Chst11,Psen2,Lef1
GO:0010975	6,9,8,5,10,7,11	regulation of neuron projection development	81	0.0076	7	0.0181	0.0184998	E	Mapt,Rnf6,Rtn4,Rtn4,Gsk3b,Ptk2,Limk1
GO:0010646	5,4	regulation of cell communication	811	0.0761	38	0.0982	0.0191735	E	Hcn4,Arr3,Cpt1a,Ramp1,Rab5a,Smad3,Grb10,Ctnnd2,Kcnq1,Sufu,Rab8b,Rptor,Hmox1,Avp,Trib1,Fkbp8,Cblb,Prdx2,Ralbp1,Cdc37,Park2,Nf2,Elf1,Gsk3b,Itsn1,Prrx2,Timp2,Cilp,Skp2,Hrh3,Rgs2,Ptk2,Bcan,Chst11,Psen2,Lef1,Map3k3,Ptk2b
GO:0048736	4	appendage development	101	0.0095	8	0.0207	0.0192989	E	Ift88,Rarg,Gnaq,Prrx2,Chst11,Psen2,Lef1,Col2a1
GO:0060173	5	limb development	101	0.0095	8	0.0207	0.0192989	E	Ift88,Rarg,Gnaq,Prrx2,Chst11,Psen2,Lef1,Col2a1
GO:0001666	5,4	response to hypoxia	184	0.0173	12	0.031	0.0193219	E	Smad3,Epas1,Pgf,Hmox1,Adm,Camk2d,Bad,Hyou1,Asl,Psen2,Ptk2b,Aldoa
GO:0006901	5,6,7	vesicle coating	17	0.0016	3	0.0078	0.0193266	E	Picalm,Picalm,Ap2b1
GO:0044260	4	cellular macromolecule metabolic process	3104	0.2913	124	0.3204	0.0196648	E	Nfix,Dnajb1,Prkce,Ext1,Rpl18,Atg5,Nfat5,Bre,Hnrnpl,Hes1,Mapt,Ing5,Rnf6,Jak1,Nuak2,Pou2f2,Arr3,Pdgfrb,Mafk,Uba7,Pop5,Phrf1,Hdac9,Ift88,Tcp1,Foxn3,Fars2,Wt1,Wt1,Wt1,Anapc5,Prkch,Rpl3,Wsb1,Zfp148,Per2,Smad3,Crcp,Ptprr,Ptprr,Junb,Rpl13a,Rpl13a,Hexb,Ccnt1,Epas1,Spag9,Sufu,Hmox1,Cxxc1,Mapk13,Trib1,Rarg,Rffl,Apoc1,Prdx2,Nfib,Nfib,Nr1d1,Nr1d1,Npm2,Park2,Stat4,Nf2,Camkk2,Galnt7,Gon4l,St3gal2,Nedd8,Camk2d,…
GO:0019941	9,7,8	modification-dependent protein catabolic process	142	0.0133	10	0.0258	0.0196896	E	Rnf6,Uba7,Anapc5,Wsb1,Rffl,Park2,Skp2,Uchl1,Psmd3,Arih2
GO:0043632	6	modification-dependent macromolecule catabolic process	142	0.0133	10	0.0258	0.0196896	E	Rnf6,Uba7,Anapc5,Wsb1,Rffl,Park2,Skp2,Uchl1,Psmd3,Arih2
GO:0009968	7,6,5	negative regulation of signal transduction	185	0.0174	12	0.031	0.0199223	E	Arr3,Grb10,Sufu,Trib1,Cblb,Prdx2,Nf2,Elf1,Timp2,Cilp,Rgs2,Chst11
GO:0042981	7,6	regulation of apoptosis	713	0.0669	34	0.0879	0.0199948	E	Atg5,Grid2,Dusp1,Bre,Nell1,Nuak2,Pdgfrb,Smad3,Lhx4,Hmox1,Adm,Rtn4,Rtn4,Rarg,Prdx2,Gnaq,Bad,Sncb,Itga1,Cdh1,Gsk3b,Itsn1,Sgms1,Atg7,Skp2,Ptk2,Cadm1,Chst11,Rxra,Psen2,Ptk2b,Col2a1,Txnip,Abl1
GO:0042417	7,8	dopamine metabolic process	31	0.0029	4	0.0103	0.0200331	E	Npr1,Park2,Sncb,Maoa
GO:0007589	5,6,4	body fluid secretion	31	0.0029	4	0.0103	0.0200331	E	Avp,Anxa2,Trpc1,Trpc1
GO:0032570	6	response to progesterone stimulus	31	0.0029	4	0.0103	0.0200331	E	Junb,Bad,Fos,Txnip
GO:0051129	5,3,4	negative regulation of cellular component organization	102	0.0096	8	0.0207	0.0201895	E	Rnf6,Rtn4,Rtn4,Apoc1,Pacsin1,Gsk3b,Ptk2,Map1a
GO:0031326	6,5	regulation of cellular biosynthetic process	1467	0.1377	63	0.1628	0.0201992	E	Nfix,Nfat5,Hes1,Npr1,Ing5,Rnf6,Pou2f2,Mafk,Hdac9,Foxn3,Wt1,Wt1,Wt1,Zfp148,Per2,Smad3,Junb,Epas1,Sufu,Hmox1,Cxxc1,Avp,Trib1,Rarg,Apoc1,Prdx2,Nfib,Nr1d1,Nr1d1,Npm2,Gnaq,Nf2,Gon4l,Nedd8,Tcf3,Tcf3,Tcf3,Elf1,Elf1,Gata2,Gcgr,Zfp238,Gsk3b,Mta1,Mdm4,Timp2,Smarcb1,P2ry12,Hrh3,Tle3,Ecsit,Ppp1r3b,Tead1,Tead1,Tead1,Tead1,Rxra,Rxra,Fos,Lef1,Dnmt3a,Dnmt3a,Ptk2b
GO:0007049	3	cell cycle	490	0.046	25	0.0646	0.0203309	E	Bre,Msh5,Cdc25b,Commd5,Wt1,Anapc5,Fam5c,Smad3,Junb,Npm2,Cdc37,Sept11,Akap8,Mtus1,Camk2d,Tcf3,Gsk3b,Mdm4,Timp2,Skp2,Pard6a,Psmd3,Tacc2,Pole,Abl1
GO:0021537	5,7,8,9,4	telencephalon development	83	0.0078	7	0.0181	0.0205305	E	Ift88,Atg7,Bcan,Bcan,Bcan,Lef1,Tacc2
GO:0044249	4	cellular biosynthetic process	2273	0.2133	93	0.2403	0.0206884	E	Nfix,Ext1,Rpl18,Nfat5,Scd,Hes1,Npr1,Ing5,Rnf6,Pou2f2,Pdgfrb,Mafk,Phrf1,Hdac9,Fads1,Foxn3,Fars2,Wt1,Wt1,Wt1,Rpl3,Zfp148,Per2,Smad3,Crcp,Junb,Rpl13a,Rpl13a,Hexb,Epas1,Sufu,Osbpl5,Hmox1,Cxxc1,Avp,Trib1,Rarg,Apoc1,Prdx2,Nfib,Nfib,Pdha2,Nr1d1,Nr1d1,Npm2,Gnaq,Pc,Nf2,Galnt7,Gon4l,St3gal2,Nedd8,Tcf3,Tcf3,Tcf3,Elf1,Elf1,Gata2,Gcgr,Cebpe,Zfp238,Gsk3b,Mta1,Sgms1,Mdm4,Timp2,Atg7,Smarcb1,Dhfr,P2ry12,Hrh3,Tle3…
GO:0045935	7,5,6	positive regulation of nucleobase, nucleoside, nucleotide and nucleic acid metabolic process	616	0.0578	30	0.0775	0.0209724	E	Nfix,Nfat5,Bre,Hes1,Npr1,Ing5,Rnf6,Pou2f2,Wt1,Wt1,Zfp148,Smad3,Junb,Epas1,Avp,Rarg,Nfib,Npm2,Tcf3,Tcf3,Tcf3,Elf1,Gata2,Smarcb1,Tead1,Tead1,Rxra,Rxra,Fos,Lef1
GO:0045893	9,8,10,7,6	positive regulation of transcription, DNA-dependent	468	0.0439	24	0.062	0.0211605	E	Nfix,Nfat5,Hes1,Rnf6,Wt1,Wt1,Zfp148,Smad3,Junb,Epas1,Rarg,Nfib,Tcf3,Tcf3,Tcf3,Elf1,Gata2,Smarcb1,Tead1,Tead1,Rxra,Rxra,Fos,Lef1
GO:0006915	5	apoptosis	820	0.0769	38	0.0982	0.0212804	E	Atg5,Grid2,Dusp1,Bre,Nell1,Mapt,Nuak2,Pdgfrb,Smad3,Fis1,Lhx4,Hmox1,Adm,Rtn4,Rtn4,Rarg,Rffl,Prdx2,Gnaq,Bad,Sncb,Itga1,Cdh1,Gsk3b,Itsn1,Sgms1,Mdm4,Atg7,Skp2,Ptk2,Cadm1,Chst11,Rxra,Psen2,Ptk2b,Col2a1,Txnip,Abl1
GO:0007276	4,3	gamete generation	301	0.0282	17	0.0439	0.0214312	E	Msh5,Aff4,Cdc25b,Tcp1,Wt1,Wt1,Zfp148,Hexb,Ppp2r2b,Npm2,Tial1,Timp2,Rgs2,Pcdh12,Dnmt3a,Ptk2b,Fancc
GO:0051254	8,7,6,5	positive regulation of RNA metabolic process	470	0.0441	24	0.062	0.021857	E	Nfix,Nfat5,Hes1,Rnf6,Wt1,Wt1,Zfp148,Smad3,Junb,Epas1,Rarg,Nfib,Tcf3,Tcf3,Tcf3,Elf1,Gata2,Smarcb1,Tead1,Tead1,Rxra,Rxra,Fos,Lef1
GO:0031669	5,6	cellular response to nutrient levels	48	0.0045	5	0.0129	0.0218635	E	Atg5,Nuak2,Fads1,Rptor,Hmox1
GO:0044262	4,5	cellular carbohydrate metabolic process	279	0.0262	16	0.0413	0.0220438	E	Ext1,Pdgfrb,Cpt1a,Hexb,Pc,Galnt7,St3gal2,Bad,Gsk3b,Chst1,Ppp1r3b,Pcdh12,Glb1,Chst11,Aldoa,Col2a1
GO:0030203	6,7	glycosaminoglycan metabolic process	32	0.003	4	0.0103	0.0220697	E	Pdgfrb,Hexb,Chst1,Chst11
GO:0006022	5,6	aminoglycan metabolic process	32	0.003	4	0.0103	0.0220697	E	Pdgfrb,Hexb,Chst1,Chst11
GO:0051341	5	regulation of oxidoreductase activity	32	0.003	4	0.0103	0.0220697	E	Abl2,Ecsit,Ccs,Abl1
GO:0043067	6,5	regulation of programmed cell death	722	0.0677	34	0.0879	0.0223461	E	Atg5,Grid2,Dusp1,Bre,Nell1,Nuak2,Pdgfrb,Smad3,Lhx4,Hmox1,Adm,Rtn4,Rtn4,Rarg,Prdx2,Gnaq,Bad,Sncb,Itga1,Cdh1,Gsk3b,Itsn1,Sgms1,Atg7,Skp2,Ptk2,Cadm1,Chst11,Rxra,Psen2,Ptk2b,Col2a1,Txnip,Abl1
GO:0048041	6	focal adhesion formation	18	0.0017	3	0.0078	0.0223549	E	Actn3,Smad3,Ptk2b
GO:0042990	9,10,11,8	regulation of transcription factor import into nucleus	18	0.0017	3	0.0078	0.0223549	E	Smad3,Sufu,Cdh1
GO:0051930	8,7	regulation of sensory perception of pain	18	0.0017	3	0.0078	0.0223549	E	Grin2d,Grin2d,Grin2d
GO:0051931	7,6	regulation of sensory perception	18	0.0017	3	0.0078	0.0223549	E	Grin2d,Grin2d,Grin2d
GO:0031668	4,5	cellular response to extracellular stimulus	66	0.0062	6	0.0155	0.0224201	E	Atg5,Nuak2,Fads1,Rptor,Hmox1,Fos
GO:0010941	5,4	regulation of cell death	724	0.0679	34	0.0879	0.0228868	E	Atg5,Grid2,Dusp1,Bre,Nell1,Nuak2,Pdgfrb,Smad3,Lhx4,Hmox1,Adm,Rtn4,Rtn4,Rarg,Prdx2,Gnaq,Bad,Sncb,Itga1,Cdh1,Gsk3b,Itsn1,Sgms1,Atg7,Skp2,Ptk2,Cadm1,Chst11,Rxra,Psen2,Ptk2b,Col2a1,Txnip,Abl1
GO:0006012	7,8	galactose metabolic process	7	0.0007	2	0.0052	0.0229804	E	Chst1,Glb1
GO:0032320	10,11,8,9	positive regulation of Ras GTPase activity	7	0.0007	2	0.0052	0.0229804	E	Ralbp1,Ptk2b
GO:0021884	9,10,7,11,8	forebrain neuron development	7	0.0007	2	0.0052	0.0229804	E	Gnaq,Atg7
GO:0048340	8,7,9,6	paraxial mesoderm morphogenesis	7	0.0007	2	0.0052	0.0229804	E	Smad3,Lef1
GO:0000305	6	response to oxygen radical	7	0.0007	2	0.0052	0.0229804	E	Txnrd2,Ucp2
GO:0042993	9,8,10,11,12,7,6	positive regulation of transcription factor import into nucleus	7	0.0007	2	0.0052	0.0229804	E	Smad3,Cdh1
GO:0006349	8,5,7	genetic imprinting	7	0.0007	2	0.0052	0.0229804	E	Kcnq1,Dnmt3a
GO:0051704	2	multi-organism process	376	0.0353	20	0.0517	0.0231084	E	Gpx2,Smad3,Junb,Hexb,Pgf,Avp,Adm,Trib1,Prdx2,Oas1b,Tcf3,Cebpe,Abcc3,Rxra,Fos,Sphk2,Cotl1,Aldoa,Ap2b1,Dnm3
GO:0051603	8,7	proteolysis involved in cellular protein catabolic process	147	0.0138	10	0.0258	0.023449	E	Rnf6,Uba7,Anapc5,Wsb1,Rffl,Park2,Skp2,Uchl1,Psmd3,Arih2
GO:0050768	8,7,6,9	negative regulation of neurogenesis	49	0.0046	5	0.0129	0.0234712	E	Rnf6,Rtn4,Rtn4,Gsk3b,Ptk2
GO:0051146	6,8,9,7	striated muscle cell differentiation	49	0.0046	5	0.0129	0.0234712	E	Atg5,Sdc1,Capn3,Rxra,Rxra
GO:0051051	5,6,4,3	negative regulation of transport	126	0.0118	9	0.0233	0.0235055	E	Grb10,Kcnq1,Sufu,Hmox1,Apoc1,Gnaq,Nedd4l,Pacsin1,Hrh3
GO:0010648	6,4,5	negative regulation of cell communication	213	0.02	13	0.0336	0.0235101	E	Arr3,Grb10,Sufu,Avp,Trib1,Cblb,Prdx2,Nf2,Elf1,Timp2,Cilp,Rgs2,Chst11
GO:0006366	9,7,8	transcription from RNA polymerase II promoter	650	0.061	31	0.0801	0.0235429	E	Nfix,Nfat5,Hes1,Phrf1,Hdac9,Wt1,Wt1,Zfp148,Per2,Smad3,Junb,Epas1,Sufu,Rarg,Nfib,Nedd8,Tcf3,Tcf3,Elf1,Gata2,Zfp238,Mdm4,Smarcb1,Ecsit,Tead1,Tead1,Rxra,Rxra,Fos,Lef1,Dnmt3a
GO:0042592	4	homeostatic process	778	0.073	36	0.093	0.0236313	E	Grid2,Scd,Pdgfrb,Cyb5r4,Gpx2,Scn3a,Hexb,Kcnq1,Epas1,Socs6,Pllp,Txnrd2,Hmox1,Avp,Adm,Prdx2,Slc12a7,Nox3,Gnaq,Trpc1,Atp6v0a4,Camk2d,Bad,Kcnip1,Abca4,Grin2d,Hrh3,Ptk2,Pard6a,Npc2,Slc9a3r1,Ptk2b,Smg6,Fancc,Aldoa,Col2a1
GO:0007369	6,5	gastrulation	67	0.0063	6	0.0155	0.0237394	E	Ext1,Smad3,Slit2,Nf2,Ecsit,Lef1
GO:0009790	3,4	embryonic development	626	0.0587	30	0.0775	0.0239454	E	Ext1,Hes1,Hcn4,Pdgfrb,Ift88,Smad3,Ptprr,Ptprr,Junb,Epas1,Adm,Fkbp8,Rarg,Spint1,Slit2,Npm2,Tjp1,Gnaq,Nf2,Tcf3,Gata2,Cdh1,Prrx2,Smarcb1,Ecsit,Pcdh12,Chst11,Psen2,Lef1,Col2a1
GO:0012501	4	programmed cell death	832	0.0781	38	0.0982	0.0242614	E	Atg5,Grid2,Dusp1,Bre,Nell1,Mapt,Nuak2,Pdgfrb,Smad3,Fis1,Lhx4,Hmox1,Adm,Rtn4,Rtn4,Rarg,Rffl,Prdx2,Gnaq,Bad,Sncb,Itga1,Cdh1,Gsk3b,Itsn1,Sgms1,Mdm4,Atg7,Skp2,Ptk2,Cadm1,Chst11,Rxra,Psen2,Ptk2b,Col2a1,Txnip,Abl1
GO:0007420	5,6,7	brain development	308	0.0289	17	0.0439	0.0248182	E	Hes1,Ift88,Cdh22,Nfib,Gnaq,Gata2,Cdh1,Atg7,Hrh3,Bcan,Bcan,Bcan,Psen2,Sphk2,Lef1,Cdk5rap2,Tacc2
GO:0044257	7,6	cellular protein catabolic process	149	0.014	10	0.0258	0.0250581	E	Rnf6,Uba7,Anapc5,Wsb1,Rffl,Park2,Skp2,Uchl1,Psmd3,Arih2
GO:0009991	4	response to extracellular stimulus	285	0.0267	16	0.0413	0.0251384	E	Atg5,Dusp1,Mapt,Nuak2,Pdgfrb,Fads1,Acads,Rptor,Hmox1,Adm,Rarg,Atg7,Asl,Rxra,Fos,Aqp3
GO:0032526	7,9	response to retinoic acid	50	0.0047	5	0.0129	0.02514	E	Dusp1,Pdgfrb,Rarg,Rxra,Aqp3
GO:0010604	6,4,5	positive regulation of macromolecule metabolic process	784	0.0736	36	0.093	0.0252398	E	Nfix,Nfat5,Bre,Hes1,Mapt,Ing5,Rnf6,Pou2f2,Pdgfrb,Cpt1a,Ift88,Wt1,Wt1,Zfp148,Smad3,Junb,Epas1,Cblb,Rarg,Nfib,Npm2,Tcf3,Tcf3,Tcf3,Elf1,Gata2,Atg7,Smarcb1,Tead1,Tead1,Rxra,Rxra,Fos,Lef1,Sgsm3,Ptk2b
GO:0045449	7,8,6	regulation of transcription	1177	0.1104	51	0.1318	0.0252544	E	Nfix,Nfat5,Hes1,Ing5,Rnf6,Pou2f2,Mafk,Hdac9,Foxn3,Wt1,Wt1,Wt1,Zfp148,Per2,Smad3,Junb,Epas1,Sufu,Hmox1,Cxxc1,Trib1,Rarg,Prdx2,Nfib,Nr1d1,Nr1d1,Gon4l,Nedd8,Tcf3,Tcf3,Tcf3,Elf1,Elf1,Gata2,Zfp238,Gsk3b,Mta1,Mdm4,Smarcb1,Tle3,Ecsit,Tead1,Tead1,Tead1,Tead1,Rxra,Rxra,Fos,Lef1,Dnmt3a,Dnmt3a
GO:0009058	3	biosynthetic process	2310	0.2168	93	0.2403	0.0254971	E	Nfix,Ext1,Rpl18,Nfat5,Scd,Hes1,Npr1,Ing5,Rnf6,Pou2f2,Pdgfrb,Mafk,Phrf1,Hdac9,Fads1,Foxn3,Fars2,Wt1,Wt1,Wt1,Rpl3,Zfp148,Per2,Smad3,Crcp,Junb,Rpl13a,Rpl13a,Hexb,Epas1,Sufu,Osbpl5,Hmox1,Cxxc1,Avp,Trib1,Rarg,Apoc1,Prdx2,Nfib,Nfib,Pdha2,Nr1d1,Nr1d1,Npm2,Gnaq,Pc,Nf2,Galnt7,Gon4l,St3gal2,Nedd8,Tcf3,Tcf3,Tcf3,Elf1,Elf1,Gata2,Gcgr,Cebpe,Zfp238,Gsk3b,Mta1,Sgms1,Mdm4,Timp2,Atg7,Smarcb1,Dhfr,P2ry12,Hrh3,Tle3…
GO:0009887	5,6,4	organ morphogenesis	811	0.0761	37	0.0956	0.0255425	E	Atg5,Slit3,Pdgfrb,Ift88,Wt1,Wt1,Wt1,Smad3,Sdc1,Junb,Dll4,Epas1,Lhx4,Pgf,Hmox1,Adm,Rtn4,Rarg,Anxa2,Anxa2,Slit2,Nf2,Tcf3,Gata2,Hmgn1,Gsk3b,Prrx2,Lpin1,Ptk2,Ecsit,Chst11,Rxra,Rxra,Psen2,Lef1,Ptk2b,Col2a1
GO:0051412	8	response to corticosterone stimulus	19	0.0018	3	0.0078	0.0255883	E	Junb,Park2,Fos
GO:0009994	5,7,6	oocyte differentiation	19	0.0018	3	0.0078	0.0255883	E	Cdc25b,Npm2,Ptk2b
GO:0042733	8,6,7,5	embryonic digit morphogenesis	19	0.0018	3	0.0078	0.0255883	E	Ift88,Gnaq,Chst11
GO:0042991	9,10,8,7	transcription factor import into nucleus	19	0.0018	3	0.0078	0.0255883	E	Smad3,Sufu,Cdh1
GO:0034961	6	cellular biopolymer biosynthetic process	1609	0.151	67	0.1731	0.0260598	E	Nfix,Ext1,Rpl18,Nfat5,Hes1,Ing5,Rnf6,Pou2f2,Mafk,Phrf1,Hdac9,Foxn3,Fars2,Wt1,Wt1,Wt1,Rpl3,Zfp148,Per2,Smad3,Crcp,Junb,Rpl13a,Rpl13a,Epas1,Sufu,Hmox1,Cxxc1,Trib1,Rarg,Prdx2,Nfib,Nfib,Nr1d1,Nr1d1,Npm2,Nf2,Gon4l,Nedd8,Tcf3,Tcf3,Tcf3,Elf1,Elf1,Gata2,Zfp238,Gsk3b,Mta1,Mdm4,Smarcb1,Tle3,Ecsit,Ppp1r3b,Tead1,Tead1,Tead1,Tead1,Rxra,Rxra,Fos,Lef1,Dnmt3a,Dnmt3a,Ptk2b,Rpl8,Rps27,Pole
GO:0043284	5	biopolymer biosynthetic process	1610	0.1511	67	0.1731	0.0262297	E	Nfix,Ext1,Rpl18,Nfat5,Hes1,Ing5,Rnf6,Pou2f2,Mafk,Phrf1,Hdac9,Foxn3,Fars2,Wt1,Wt1,Wt1,Rpl3,Zfp148,Per2,Smad3,Crcp,Junb,Rpl13a,Rpl13a,Epas1,Sufu,Hmox1,Cxxc1,Trib1,Rarg,Prdx2,Nfib,Nfib,Nr1d1,Nr1d1,Npm2,Nf2,Gon4l,Nedd8,Tcf3,Tcf3,Tcf3,Elf1,Elf1,Gata2,Zfp238,Gsk3b,Mta1,Mdm4,Smarcb1,Tle3,Ecsit,Ppp1r3b,Tead1,Tead1,Tead1,Tead1,Rxra,Rxra,Fos,Lef1,Dnmt3a,Dnmt3a,Ptk2b,Rpl8,Rps27,Pole
GO:0008344	4,5	adult locomotory behavior	69	0.0065	6	0.0155	0.0265014	E	Park2,Grin2d,Grin2d,Grin2d,Atg7,Uchl1
GO:0031644	6,5	regulation of neurological system process	195	0.0183	12	0.031	0.0265176	E	Hcn4,Rab5a,Ctnnd2,Avp,Park2,Gsk3b,Grin2d,Grin2d,Grin2d,Ptk2,Bcan,Psen2
GO:0010721	7,5,6	negative regulation of cell development	51	0.0048	5	0.0129	0.0268688	E	Rnf6,Rtn4,Rtn4,Gsk3b,Ptk2
GO:0007411	7,9,8,4,12,10,13,11,5	axon guidance	109	0.0102	8	0.0207	0.0270755	E	Slit3,Unc5a,Nrcam,Lhx4,Slit2,Isl2,Nfasc,Nfasc
GO:0044267	6,5	cellular protein metabolic process	1454	0.1364	61	0.1576	0.0272067	E	Dnajb1,Prkce,Ext1,Rpl18,Atg5,Mapt,Ing5,Rnf6,Jak1,Nuak2,Arr3,Pdgfrb,Uba7,Ift88,Tcp1,Fars2,Anapc5,Prkch,Rpl3,Wsb1,Ptprr,Ptprr,Rpl13a,Rpl13a,Hexb,Ccnt1,Spag9,Mapk13,Rffl,Prdx2,Park2,Stat4,Nf2,Camkk2,Galnt7,St3gal2,Nedd8,Camk2d,Tcf3,Ptpn21,Map3k6,Itga1,Gsk3b,Timp2,Atg7,Skp2,Abl2,Uchl1,Ptk2,Psmd3,Map1a,Chst11,Psen2,Map3k3,Ptk2b,Ptk2b,Rpl8,Rps27,Col2a1,Arih2,Abl1
GO:0031667	5	response to nutrient levels	266	0.025	15	0.0388	0.0276943	E	Atg5,Dusp1,Mapt,Nuak2,Pdgfrb,Fads1,Acads,Rptor,Hmox1,Adm,Rarg,Atg7,Asl,Rxra,Aqp3
GO:0009893	5,3,4	positive regulation of metabolic process	846	0.0794	38	0.0982	0.0279582	E	Nfix,Nfat5,Bre,Hes1,Npr1,Mapt,Ing5,Rnf6,Pou2f2,Pdgfrb,Cpt1a,Ift88,Wt1,Wt1,Zfp148,Smad3,Junb,Epas1,Avp,Cblb,Rarg,Nfib,Npm2,Tcf3,Tcf3,Tcf3,Elf1,Gata2,Atg7,Smarcb1,Tead1,Tead1,Rxra,Rxra,Fos,Lef1,Sgsm3,Ptk2b
GO:0006950	3	response to stress	1298	0.1218	55	0.1421	0.0281975	E	Atg5,Dusp1,Bre,Nptxr,Nuak2,Pdgfrb,Fads1,Gpx2,Smad3,Crcp,Scn3a,Sdc1,Epas1,Acads,Pllp,Txnrd2,Txnrd2,Pgf,Hmox1,Avp,Adm,Mapk13,Trib1,Anxa2,Prdx2,Park2,Krt1,Camk2d,Bad,Cebpe,Hmgn1,Gsk3b,Sgms1,Lox,Atg7,Uchl1,P2ry12,Ptk2,Derl3,Cadm1,Hyou1,Ucp2,Asl,Rxra,Fos,Psen2,Ptk2b,Dio2,Cotl1,Fancc,Aldoa,Pole,Ap2b1,Msh3,Txnip
GO:0021761	5,7,8,9	limbic system development	35	0.0033	4	0.0103	0.0287833	E	Bcan,Bcan,Bcan,Lef1
GO:0033574	6	response to testosterone stimulus	20	0.0019	3	0.0078	0.0290172	E	Dusp1,Avp,Bad
GO:0051353	6	positive regulation of oxidoreductase activity	20	0.0019	3	0.0078	0.0290172	E	Abl2,Ccs,Abl1
GO:0006900	4,5,6	membrane budding	20	0.0019	3	0.0078	0.0290172	E	Picalm,Picalm,Ap2b1
GO:0001825	4,6,5,8,9	blastocyst formation	20	0.0019	3	0.0078	0.0290172	E	Junb,Tjp1,Cdh1
GO:0007268	5,6	synaptic transmission	341	0.032	18	0.0465	0.0294192	E	Grid2,Hcn4,Rab5a,Stx4,Rims4,Ctnnd2,Colq,Park2,Gsk3b,Grin2d,Gabrg1,Dlg2,Dlg2,Ptk2,Bcan,Psen2,Rab15,Maoa
GO:0042415	7,8	norepinephrine metabolic process	8	0.0008	2	0.0052	0.0295329	E	Epas1,Park2
GO:0060670	7,6,8,9,10,5,11	branching involved in embryonic placenta morphogenesis	8	0.0008	2	0.0052	0.0295329	E	Adm,Spint1
GO:0051955	7,6,8	regulation of amino acid transport	8	0.0008	2	0.0052	0.0295329	E	Sept2,Hrh3
GO:0006350	7,5	transcription	1252	0.1175	53	0.137	0.0297857	E	Nfix,Nfat5,Hes1,Ing5,Rnf6,Pou2f2,Mafk,Phrf1,Hdac9,Foxn3,Wt1,Wt1,Wt1,Zfp148,Per2,Smad3,Crcp,Junb,Epas1,Sufu,Hmox1,Cxxc1,Trib1,Rarg,Prdx2,Nfib,Nr1d1,Nr1d1,Gon4l,Nedd8,Tcf3,Tcf3,Tcf3,Elf1,Elf1,Gata2,Zfp238,Gsk3b,Mta1,Mdm4,Smarcb1,Tle3,Ecsit,Tead1,Tead1,Tead1,Tead1,Rxra,Rxra,Fos,Lef1,Dnmt3a,Dnmt3a
GO:0002695	7,6,5,4	negative regulation of leukocyte activation	53	0.005	5	0.0129	0.0305018	E	Cd274,Hmox1,Cblb,Prdx2,Vtcn1
GO:0008219	3	cell death	857	0.0804	38	0.0982	0.0309996	E	Atg5,Grid2,Dusp1,Bre,Nell1,Mapt,Nuak2,Pdgfrb,Smad3,Fis1,Lhx4,Hmox1,Adm,Rtn4,Rtn4,Rarg,Rffl,Prdx2,Gnaq,Bad,Sncb,Itga1,Cdh1,Gsk3b,Itsn1,Sgms1,Mdm4,Atg7,Skp2,Ptk2,Cadm1,Chst11,Rxra,Psen2,Ptk2b,Col2a1,Txnip,Abl1
GO:0045941	8,9,6,7	positive regulation of transcription	546	0.0512	26	0.0672	0.0315234	E	Nfix,Nfat5,Hes1,Ing5,Rnf6,Pou2f2,Wt1,Wt1,Zfp148,Smad3,Junb,Epas1,Rarg,Nfib,Tcf3,Tcf3,Tcf3,Elf1,Gata2,Smarcb1,Tead1,Tead1,Rxra,Rxra,Fos,Lef1
GO:0050793	4,3	regulation of developmental process	1234	0.1158	52	0.1344	0.0316965	E	Atg5,Grid2,Dusp1,Bre,Hes1,Nell1,Mapt,Rnf6,Nuak2,Commd5,Pdgfrb,Ift88,Cd83,Smad3,Junb,Lhx4,Pgf,Hmox1,Adm,Rtn4,Rtn4,Rarg,Prdx2,Gnaq,Ankh,Isl2,Gata2,Bad,Sncb,Itga1,Cdh1,Gsk3b,Itsn1,Lpin1,Sgms1,Timp2,Atg7,Skp2,Ptk2,Cadm1,Rcan1,Chst11,Rxra,Psen2,Lef1,Limk1,Cdk5rap2,Ptk2b,Aldoa,Col2a1,Txnip,Abl1
GO:0006575	5	cellular amino acid derivative metabolic process	135	0.0127	9	0.0233	0.0321039	E	Npr1,Cpt1a,Epas1,Park2,Sncb,Dnmt3a,Maoa,Dio2,Etnk1
GO:0030802	8,9,7,10	regulation of cyclic nucleotide biosynthetic process	93	0.0087	7	0.0181	0.0324826	E	Npr1,Avp,Gnaq,Gcgr,Timp2,P2ry12,Hrh3
GO:0030808	7,8,6,9	regulation of nucleotide biosynthetic process	93	0.0087	7	0.0181	0.0324826	E	Npr1,Avp,Gnaq,Gcgr,Timp2,P2ry12,Hrh3
GO:0022414	3,2	reproductive process	652	0.0612	30	0.0775	0.0325182	E	Msh5,Aff4,Cdc25b,Tcp1,Wt1,Wt1,Wt1,Zfp148,Smad3,Sdc1,Junb,Hexb,Pgf,Avp,Adm,Ppp2r2b,Npm2,Tial1,Timp2,Smarcb1,Rgs2,Pcdh12,Rxra,Fos,Sphk2,Dnmt3a,Ptk2b,Scamp4,Fancc,Dnm3
GO:0055007	6,7,9,8,10	cardiac muscle cell differentiation	21	0.002	3	0.0078	0.0326313	E	Atg5,Rxra,Rxra
GO:0021532	5,7,8,6	neural tube patterning	21	0.002	3	0.0078	0.0326313	E	Hes1,Fkbp8,Psen2
GO:0019098	4,3	reproductive behavior	21	0.002	3	0.0078	0.0326313	E	Hexb,Avp,Scamp4
GO:0032388	6,7,5,4	positive regulation of intracellular transport	21	0.002	3	0.0078	0.0326313	E	Smad3,Cdh1,Gsk3b
GO:0016265	2	death	863	0.081	38	0.0982	0.0326988	E	Atg5,Grid2,Dusp1,Bre,Nell1,Mapt,Nuak2,Pdgfrb,Smad3,Fis1,Lhx4,Hmox1,Adm,Rtn4,Rtn4,Rarg,Rffl,Prdx2,Gnaq,Bad,Sncb,Itga1,Cdh1,Gsk3b,Itsn1,Sgms1,Mdm4,Atg7,Skp2,Ptk2,Cadm1,Chst11,Rxra,Psen2,Ptk2b,Col2a1,Txnip,Abl1
GO:0006996	3	organelle organization	837	0.0785	37	0.0956	0.0328492	E	Golga5,Atg5,Msh5,Chga,Mapt,Ing5,Nuak2,Picalm,Picalm,Smad3,Junb,Fis1,Hexb,Epas1,Npm2,Nf2,Mtss1,Akap8,Capn3,Tcf3,Tcf3,Pacsin1,Ptpn21,Hmgn1,Lpin1,Atg7,Abl2,Ptk2,Map1a,Dnmt3a,Ptk2b,Smg6,Tacc2,Ap2b1,Bcar1,Msh3,Abl1
GO:0009059	4	macromolecule biosynthetic process	1788	0.1678	72	0.186	0.0332822	E	Nfix,Ext1,Rpl18,Nfat5,Hes1,Ing5,Rnf6,Pou2f2,Pdgfrb,Mafk,Phrf1,Hdac9,Foxn3,Fars2,Wt1,Wt1,Wt1,Rpl3,Zfp148,Per2,Smad3,Crcp,Junb,Rpl13a,Rpl13a,Epas1,Sufu,Hmox1,Cxxc1,Trib1,Rarg,Prdx2,Nfib,Nfib,Nr1d1,Nr1d1,Npm2,Nf2,Galnt7,Gon4l,St3gal2,Nedd8,Tcf3,Tcf3,Tcf3,Elf1,Elf1,Gata2,Cebpe,Zfp238,Gsk3b,Mta1,Mdm4,Atg7,Smarcb1,Tle3,Ecsit,Ppp1r3b,Tead1,Tead1,Tead1,Tead1,Rxra,Rxra,Fos,Lef1,Dnmt3a,Dnmt3a,Ptk2b,Rpl8,Rp…
GO:0009165	8	nucleotide biosynthetic process	181	0.017	11	0.0284	0.0333496	E	Npr1,Impdh2,Prpsap1,Avp,Gnaq,Gcgr,Timp2,P2ry12,Hrh3,Qprt,Aldoa
GO:0051649	4,3	establishment of localization in cell	733	0.0688	33	0.0853	0.0333515	E	Golga5,Sar1b,Pacs1,Pacs1,Pacs1,Pou2f2,Cpt1a,Ramp1,Cyb5r4,Smad3,Stx4,Rims4,Sec24a,Kcnq1,Sufu,Rab8b,Hmox1,Avp,Park2,Gcgr,Cdh1,Gsk3b,Itsn1,Vti1a,Vti1a,Uchl1,Hrh3,Ptk2,Cadm1,Ucp2,Npc2,Rab15,Ap2b1
GO:0051641	3	cellular localization	786	0.0738	35	0.0904	0.0334309	E	Golga5,Sar1b,Pacs1,Pacs1,Pacs1,Pou2f2,Cpt1a,Ramp1,Stau1,Cyb5r4,Smad3,Stx4,Rims4,Sec24a,Kcnq1,Sufu,Rab8b,Hmox1,Avp,Park2,Gcgr,Cdh1,Gsk3b,Itsn1,Vti1a,Vti1a,Uchl1,Hrh3,Ptk2,Cadm1,Ucp2,Npc2,Rab15,Tacc2,Ap2b1
GO:0010556	6,5	regulation of macromolecule biosynthetic process	1351	0.1268	56	0.1447	0.0334959	E	Nfix,Nfat5,Hes1,Ing5,Rnf6,Pou2f2,Pdgfrb,Mafk,Hdac9,Foxn3,Wt1,Wt1,Wt1,Zfp148,Per2,Smad3,Junb,Epas1,Sufu,Hmox1,Cxxc1,Trib1,Rarg,Prdx2,Nfib,Nr1d1,Nr1d1,Npm2,Nf2,Gon4l,Nedd8,Tcf3,Tcf3,Tcf3,Elf1,Elf1,Gata2,Zfp238,Gsk3b,Mta1,Mdm4,Smarcb1,Tle3,Ecsit,Ppp1r3b,Tead1,Tead1,Tead1,Tead1,Rxra,Rxra,Fos,Lef1,Dnmt3a,Dnmt3a,Ptk2b
GO:0009607	3	response to biotic stimulus	276	0.0259	15	0.0388	0.0339504	E	Gpx2,Adm,Trib1,Prdx2,Oas1b,Park2,Tcf3,Cebpe,Gsk3b,Abcc3,Derl3,Fos,Cotl1,Aldoa,Ap2b1
GO:0034645	5	cellular macromolecule biosynthetic process	1765	0.1656	71	0.1835	0.0340291	E	Nfix,Ext1,Rpl18,Nfat5,Hes1,Ing5,Rnf6,Pou2f2,Mafk,Phrf1,Hdac9,Foxn3,Fars2,Wt1,Wt1,Wt1,Rpl3,Zfp148,Per2,Smad3,Crcp,Junb,Rpl13a,Rpl13a,Epas1,Sufu,Hmox1,Cxxc1,Trib1,Rarg,Prdx2,Nfib,Nfib,Nr1d1,Nr1d1,Npm2,Nf2,Galnt7,Gon4l,St3gal2,Nedd8,Tcf3,Tcf3,Tcf3,Elf1,Elf1,Gata2,Cebpe,Zfp238,Gsk3b,Mta1,Mdm4,Atg7,Smarcb1,Tle3,Ecsit,Ppp1r3b,Tead1,Tead1,Tead1,Tead1,Rxra,Rxra,Fos,Lef1,Dnmt3a,Dnmt3a,Ptk2b,Rpl8,Rps27,Pole
GO:0007292	5,4	female gamete generation	55	0.0052	5	0.0129	0.0343595	E	Msh5,Cdc25b,Hexb,Npm2,Ptk2b
GO:0005975	4	carbohydrate metabolic process	326	0.0306	17	0.0439	0.0346925	E	Ext1,Pdgfrb,Cpt1a,Hexb,Pc,Galnt7,Amdhd2,St3gal2,Bad,Gsk3b,Chst1,Ppp1r3b,Pcdh12,Glb1,Chst11,Aldoa,Col2a1
GO:0000003	2	reproduction	659	0.0618	30	0.0775	0.0349898	E	Msh5,Aff4,Cdc25b,Tcp1,Wt1,Wt1,Wt1,Zfp148,Smad3,Sdc1,Junb,Hexb,Pgf,Avp,Adm,Ppp2r2b,Npm2,Tial1,Timp2,Smarcb1,Rgs2,Pcdh12,Rxra,Fos,Sphk2,Dnmt3a,Ptk2b,Scamp4,Fancc,Dnm3
GO:0051260	7,6	protein homooligomerization	95	0.0089	7	0.0181	0.0352111	E	Cpt1a,Spag9,Scube1,Npm2,Cdh1,Ivd,Dpys
GO:0030799	8,9,7	regulation of cyclic nucleotide metabolic process	95	0.0089	7	0.0181	0.0352111	E	Npr1,Avp,Gnaq,Gcgr,Timp2,P2ry12,Hrh3
GO:0009891	6,4,5	positive regulation of biosynthetic process	686	0.0644	31	0.0801	0.0352423	E	Nfix,Nfat5,Hes1,Npr1,Ing5,Rnf6,Pou2f2,Pdgfrb,Wt1,Wt1,Zfp148,Smad3,Junb,Epas1,Avp,Rarg,Nfib,Npm2,Tcf3,Tcf3,Tcf3,Elf1,Gata2,Smarcb1,Tead1,Tead1,Rxra,Rxra,Fos,Lef1,Ptk2b
GO:0010468	6,5	regulation of gene expression	1363	0.1279	56	0.1447	0.0359488	E	Nfix,Nfat5,Hes1,Ing5,Rnf6,Pou2f2,Mafk,Hdac9,Foxn3,Wt1,Wt1,Wt1,Zfp148,Per2,Smad3,Junb,Kcnq1,Epas1,Sufu,Hmox1,Cxxc1,Trib1,Fkbp8,Rarg,Prdx2,Nfib,Nr1d1,Nr1d1,Gon4l,Nedd8,Tcf3,Tcf3,Tcf3,Elf1,Elf1,Gata2,Zfp238,Gsk3b,Mta1,Mdm4,Skp2,Smarcb1,Tle3,Ecsit,Tead1,Tead1,Tead1,Tead1,Rxra,Rxra,Fos,Lef1,Dnmt3a,Dnmt3a,Ptk2b,Col2a1
GO:0050923	6,7,5,8	regulation of negative chemotaxis	1	0.0001	1	0.0026	0.0363142	E	Slit2
GO:0034213	8	quinolinate catabolic process	1	0.0001	1	0.0026	0.0363142	E	Qprt
GO:0046149	4	pigment catabolic process	1	0.0001	1	0.0026	0.0363142	E	Hmox1
GO:0033559	6,8,7	unsaturated fatty acid metabolic process	1	0.0001	1	0.0026	0.0363142	E	Fads1
GO:0051961	6,7,4,5	negative regulation of nervous system development	1	0.0001	1	0.0026	0.0363142	E	Ptk2
GO:0051964	6,7,5,4,9,10,8	negative regulation of synaptogenesis	1	0.0001	1	0.0026	0.0363142	E	Ptk2
GO:0042167	7,8,5	heme catabolic process	1	0.0001	1	0.0026	0.0363142	E	Hmox1
GO:0032863	13,14,11,12	activation of Rac GTPase activity	1	0.0001	1	0.0026	0.0363142	E	Ptk2b
GO:0045023	6,5	G0 to G1 transition	1	0.0001	1	0.0026	0.0363142	E	Mdm4
GO:0033004	8,7,6,5	negative regulation of mast cell activation	1	0.0001	1	0.0026	0.0363142	E	Hmox1
GO:0050929	8,9,6,7,10	induction of negative chemotaxis	1	0.0001	1	0.0026	0.0363142	E	Slit2
GO:0006636	8,7,9,6	unsaturated fatty acid biosynthetic process	1	0.0001	1	0.0026	0.0363142	E	Fads1
GO:0014063	6,7,8,5,4,9,10	negative regulation of serotonin secretion	1	0.0001	1	0.0026	0.0363142	E	Hrh3
GO:0008049	6,7	male courtship behavior	1	0.0001	1	0.0026	0.0363142	E	Hexb
GO:0032855	12,13,10,11	positive regulation of Rac GTPase activity	1	0.0001	1	0.0026	0.0363142	E	Ptk2b
GO:0048319	8,7,9,6	axial mesoderm morphogenesis	1	0.0001	1	0.0026	0.0363142	E	Tcf3
GO:0010900	8,9,10,6,7,11	negative regulation of phosphatidylcholine catabolic process	1	0.0001	1	0.0026	0.0363142	E	Apoc1
GO:0014062	6,7,5,8,9	regulation of serotonin secretion	1	0.0001	1	0.0026	0.0363142	E	Hrh3
GO:0046452	6,8	dihydrofolate metabolic process	1	0.0001	1	0.0026	0.0363142	E	Dhfr
GO:0042443	6,8,9,7,5	phenylethylamine metabolic process	1	0.0001	1	0.0026	0.0363142	E	Maoa
GO:0016559	5	peroxisome fission	1	0.0001	1	0.0026	0.0363142	E	Fis1
GO:0033037	4	polysaccharide localization	1	0.0001	1	0.0026	0.0363142	E	Chst11
GO:0034638	8,9	phosphatidylcholine catabolic process	1	0.0001	1	0.0026	0.0363142	E	Apoc1
GO:0006432	9,11,10,7,8	phenylalanyl-tRNA aminoacylation	1	0.0001	1	0.0026	0.0363142	E	Fars2
GO:0002380	8,6,7,9,10	immunoglobulin secretion during immune response	1	0.0001	1	0.0026	0.0363142	E	Pou2f2
GO:0050924	7,8,5,6,9	positive regulation of negative chemotaxis	1	0.0001	1	0.0026	0.0363142	E	Slit2
GO:0010671	7,5,6	negative regulation of oxygen and reactive oxygen species metabolic process	1	0.0001	1	0.0026	0.0363142	E	Prdx2
GO:0010899	8,9,7,10	regulation of phosphatidylcholine catabolic process	1	0.0001	1	0.0026	0.0363142	E	Apoc1
GO:0014053	6,8,7,9,5,4,10,11,12	negative regulation of gamma-aminobutyric acid secretion	1	0.0001	1	0.0026	0.0363142	E	Hrh3
GO:0043305	9,8,10,7,6,11	negative regulation of mast cell degranulation	1	0.0001	1	0.0026	0.0363142	E	Hmox1
GO:0043301	7,8,9,5,6,10	negative regulation of leukocyte degranulation	1	0.0001	1	0.0026	0.0363142	E	Hmox1
GO:0010628	7,5,6	positive regulation of gene expression	558	0.0524	26	0.0672	0.0363305	E	Nfix,Nfat5,Hes1,Ing5,Rnf6,Pou2f2,Wt1,Wt1,Zfp148,Smad3,Junb,Epas1,Rarg,Nfib,Tcf3,Tcf3,Tcf3,Elf1,Gata2,Smarcb1,Tead1,Tead1,Rxra,Rxra,Fos,Lef1
GO:0050866	6,4,5	negative regulation of cell activation	56	0.0053	5	0.0129	0.0363687	E	Cd274,Hmox1,Cblb,Prdx2,Vtcn1
GO:0045216	4	cell-cell junction organization	22	0.0021	3	0.0078	0.0364195	E	Smad3,Nf2,Pard6a
GO:0043149	5,8,7	stress fiber formation	22	0.0021	3	0.0078	0.0364195	E	Smad3,Nf2,Ptk2b
GO:0043547	7	positive regulation of GTPase activity	9	0.0008	2	0.0052	0.0365981	E	Ralbp1,Ptk2b
GO:0010557	7,5,6	positive regulation of macromolecule biosynthetic process	639	0.06	29	0.0749	0.0372877	E	Nfix,Nfat5,Hes1,Ing5,Rnf6,Pou2f2,Pdgfrb,Wt1,Wt1,Zfp148,Smad3,Junb,Epas1,Rarg,Nfib,Npm2,Tcf3,Tcf3,Tcf3,Elf1,Gata2,Smarcb1,Tead1,Tead1,Rxra,Rxra,Fos,Lef1,Ptk2b
GO:0033002	4	muscle cell proliferation	76	0.0071	6	0.0155	0.0373918	E	Abcc4,Trib1,Gnaq,Ptk2,Rxra,Rxra
GO:0009987	2	cellular process	8527	0.8001	316	0.8165	0.0377126	E	Nfix,Dnajb1,Prkce,Ext1,Golga5,Rpl18,Atg5,Nfat5,Grid2,Dusp1,Bre,Scd,Hnrnpl,Slit3,Msh5,Sar1b,Pacs1,Pacs1,Pacs1,Crip2,Hes1,Nell1,Npr1,Chga,Mapt,Aff4,Ing5,Cdc25b,Rnf6,Jak1,Nuak2,Commd5,Dock1,Pde10a,Hcn4,Unc5a,Pou2f2,Arr3,Olr1746,Pdgfrb,Mafk,Abcc4,Uba7,Pop5,Cd274,Phrf1,Hdac9,Cpt1a,Ramp1,Ramp1,Fads1,Ift88,Stau1,Actn3,Tcp1,Foxn3,Fars2,Impdh2,Wt1,Wt1,Wt1,Wt1,Anapc5,Prkch,Cyb5r4,Rpl3,Wsb1,Cd83,Zfp148,Fam5…
GO:0007626	4	locomotory behavior	234	0.022	13	0.0336	0.0383747	E	Pdgfrb,Smad3,Hexb,Avp,Slit2,Park2,Itga1,Grin2d,Grin2d,Grin2d,Atg7,Uchl1,Asl
GO:0019725	5,3	cellular homeostasis	434	0.0407	21	0.0543	0.0386912	E	Grid2,Scd,Scn3a,Hexb,Kcnq1,Socs6,Pllp,Txnrd2,Avp,Adm,Slc12a7,Gnaq,Trpc1,Camk2d,Kcnip1,Grin2d,Hrh3,Ptk2,Slc9a3r1,Ptk2b,Aldoa
GO:0043270	6,7,5,4	positive regulation of ion transport	39	0.0037	4	0.0103	0.0390371	E	Stim1,Trpc1,P2ry12,Orai1
GO:0033157	7,8,6	regulation of intracellular protein transport	39	0.0037	4	0.0103	0.0390371	E	Smad3,Sufu,Cdh1,Gsk3b
GO:0006665	6,7	sphingolipid metabolic process	39	0.0037	4	0.0103	0.0390371	E	Hexb,Pla2g15,Sgms1,Sphk2
GO:0006140	7,8,6	regulation of nucleotide metabolic process	98	0.0092	7	0.0181	0.039494	E	Npr1,Avp,Gnaq,Gcgr,Timp2,P2ry12,Hrh3
GO:0022607	3	cellular component assembly	645	0.0605	29	0.0749	0.039543	E	Atg5,Mapt,Cpt1a,Actn3,Picalm,Picalm,Smad3,Stx4,Spag9,Scube1,Cab39,Npm2,Sept11,Nf2,Mtss1,Capn3,Cdh1,Gsk3b,Myh11,Ivd,Mdm4,Lox,Dlg2,Abl2,Dpys,Qprt,Ptk2b,Ptk2b,Ap2b1
GO:0008285	6,4,5	negative regulation of cell proliferation	260	0.0244	14	0.0362	0.0397334	E	Ing5,Cd274,Smad3,Hmox1,Adm,Trib1,Cblb,Rarg,Irf6,Nfib,Nf2,Timp2,Smarcb1,Rxra
GO:0008361	4	regulation of cell size	165	0.0155	10	0.0258	0.0399129	E	Commd5,Smad3,Hpn,Rptor,Avp,Nf2,Prdm4,Sgms1,Ptk2,Ptk2b
GO:0009894	5,4	regulation of catabolic process	120	0.0113	8	0.0207	0.0400328	E	Cpt1a,Ift88,Cblb,Apoc1,Mdm4,Timp2,Ppp1r3b,Sgsm3
GO:0051385	7	response to mineralocorticoid stimulus	23	0.0022	3	0.0078	0.0403701	E	Junb,Park2,Fos
GO:0032355	7	response to estradiol stimulus	78	0.0073	6	0.0155	0.0408241	E	Dusp1,Pdgfrb,Bad,Abcc3,Ptk2,Txnip
GO:0031325	6,4,5	positive regulation of cellular metabolic process	810	0.076	35	0.0904	0.0409675	E	Nfix,Nfat5,Bre,Hes1,Npr1,Mapt,Ing5,Rnf6,Pou2f2,Cpt1a,Ift88,Wt1,Wt1,Zfp148,Smad3,Junb,Epas1,Avp,Rarg,Nfib,Npm2,Tcf3,Tcf3,Tcf3,Elf1,Gata2,Atg7,Smarcb1,Tead1,Tead1,Rxra,Rxra,Fos,Lef1,Ptk2b
GO:0001822	5,6	kidney development	121	0.0114	8	0.0207	0.0413251	E	Pdgfrb,Wt1,Wt1,Sdc1,Pgf,Slit2,Asl,Lef1
GO:0010467	4	gene expression	1812	0.17	71	0.1835	0.0414911	E	Nfix,Rpl18,Nfat5,Hnrnpl,Hes1,Ing5,Rnf6,Pou2f2,Mafk,Pop5,Phrf1,Hdac9,Ift88,Foxn3,Fars2,Wt1,Wt1,Wt1,Rpl3,Zfp148,Per2,Smad3,Crcp,Junb,Rpl13a,Rpl13a,Kcnq1,Epas1,Sufu,Hmox1,Cxxc1,Trib1,Fkbp8,Rarg,Prdx2,Nfib,Nr1d1,Nr1d1,Gon4l,Krt1,Nedd8,Tcf3,Tcf3,Tcf3,Elf1,Elf1,Gata2,Zfp238,Gsk3b,Mta1,Mdm4,Skp2,Smarcb1,Tle3,Ecsit,Cpe,Tead1,Tead1,Tead1,Tead1,Rxra,Rxra,Fos,Psen2,Lef1,Dnmt3a,Dnmt3a,Ptk2b,Rpl8,Rps27,Col2a1
GO:0031328	7,5,6	positive regulation of cellular biosynthetic process	677	0.0635	30	0.0775	0.0415345	E	Nfix,Nfat5,Hes1,Npr1,Ing5,Rnf6,Pou2f2,Wt1,Wt1,Zfp148,Smad3,Junb,Epas1,Avp,Rarg,Nfib,Npm2,Tcf3,Tcf3,Tcf3,Elf1,Gata2,Smarcb1,Tead1,Tead1,Rxra,Rxra,Fos,Lef1,Ptk2b
GO:0043627	6	response to estrogen stimulus	144	0.0135	9	0.0233	0.0420054	E	Dusp1,Pdgfrb,Hmox1,Bad,Abcc3,Ptk2,Rcan1,Aldoa,Txnip
GO:0051716	3	cellular response to stimulus	600	0.0563	27	0.0698	0.0427603	E	Atg5,Dusp1,Bre,Nuak2,Pdgfrb,Fads1,Junb,Grb10,Epas1,Rptor,Pgf,Hmox1,Trib1,Prdx2,Gcgr,Itga1,Hmgn1,Gsk3b,Lpin1,Ptk2,Derl3,Rxra,Fos,Ptk2b,Fancc,Pole,Msh3
GO:0016070	6,5	RNA metabolic process	1287	0.1208	52	0.1344	0.043143	E	Nfix,Nfat5,Hnrnpl,Hes1,Rnf6,Pou2f2,Mafk,Pop5,Phrf1,Hdac9,Foxn3,Fars2,Wt1,Wt1,Wt1,Zfp148,Per2,Smad3,Crcp,Junb,Epas1,Sufu,Cxxc1,Rarg,Nfib,Nr1d1,Nr1d1,Gon4l,Nedd8,Tcf3,Tcf3,Tcf3,Elf1,Elf1,Gata2,Zfp238,Gsk3b,Mta1,Mdm4,Smarcb1,Tle3,Ecsit,Tead1,Tead1,Tead1,Tead1,Rxra,Rxra,Fos,Lef1,Dnmt3a,Dnmt3a
GO:0031344	5,4	regulation of cell projection organization	101	0.0095	7	0.0181	0.0439877	E	Mapt,Rnf6,Rtn4,Rtn4,Gsk3b,Ptk2,Limk1
GO:0051496	6,7,9,10,8	positive regulation of stress fiber formation	10	0.0009	2	0.0052	0.0440935	E	Smad3,Nf2
GO:0042554	6	superoxide anion generation	10	0.0009	2	0.0052	0.0440935	E	Nox3,Ncf2
GO:0016339	5	calcium-dependent cell-cell adhesion	10	0.0009	2	0.0052	0.0440935	E	Cdh22,Pcdh12
GO:0060669	6,5,7,8,9	embryonic placenta morphogenesis	10	0.0009	2	0.0052	0.0440935	E	Adm,Spint1
GO:0048339	7,8,6	paraxial mesoderm development	10	0.0009	2	0.0052	0.0440935	E	Smad3,Lef1
GO:0030002	8,6	cellular anion homeostasis	10	0.0009	2	0.0052	0.0440935	E	Ptk2,Slc9a3r1
GO:0042307	8,7,9,10,11,6,5	positive regulation of protein import into nucleus	10	0.0009	2	0.0052	0.0440935	E	Smad3,Cdh1
GO:0051647	5	nucleus localization	10	0.0009	2	0.0052	0.0440935	E	Ptk2,Tacc2
GO:0007044	5	cell-substrate junction assembly	24	0.0023	3	0.0078	0.0444712	E	Actn3,Smad3,Ptk2b
GO:0006643	5,6	membrane lipid metabolic process	41	0.0038	4	0.0103	0.0446587	E	Hexb,Pla2g15,Sgms1,Sphk2
GO:0050868	9,8,7,6	negative regulation of T cell activation	41	0.0038	4	0.0103	0.0446587	E	Cd274,Cblb,Prdx2,Vtcn1
GO:0051017	4,7,6	actin filament bundle formation	41	0.0038	4	0.0103	0.0446587	E	Smad3,Nf2,Abl2,Ptk2b
GO:0006139	4	nucleobase, nucleoside, nucleotide and nucleic acid metabolic process	2036	0.191	78	0.2016	0.0446897	E	Nfix,Nfat5,Bre,Hnrnpl,Hes1,Npr1,Ing5,Rnf6,Pou2f2,Mafk,Pop5,Phrf1,Hdac9,Foxn3,Fars2,Impdh2,Wt1,Wt1,Wt1,Zfp148,Per2,Smad3,Crcp,Junb,Kcnq1,Epas1,Sufu,Hmox1,Cxxc1,Prpsap1,Avp,Trib1,Rarg,Prdx2,Nfib,Nfib,Nr1d1,Nr1d1,Npm2,Gnaq,Nf2,Gon4l,Nedd8,Tcf3,Tcf3,Tcf3,Elf1,Elf1,Gata2,Gcgr,Zfp238,Hmgn1,Gsk3b,Mta1,Mdm4,Timp2,Smarcb1,Dpys,P2ry12,Hrh3,Tle3,Ecsit,Tead1,Tead1,Tead1,Tead1,Rxra,Rxra,Fos,Lef1,Qprt,Dnmt3a,D…
GO:0009636	4	response to toxin	60	0.0056	5	0.0129	0.0448989	E	Pdgfrb,Sdc1,Blmh,Cdh1,Fos
GO:0000122	10,9,11,8,7	negative regulation of transcription from RNA polymerase II promoter	218	0.0205	12	0.031	0.045259	E	Hes1,Hdac9,Wt1,Zfp148,Per2,Smad3,Sufu,Rarg,Zfp238,Mdm4,Lef1,Dnmt3a
GO:0032583	9,8,10,7	regulation of gene-specific transcription	102	0.0096	7	0.0181	0.0455287	E	Hes1,Per2,Smad3,Tcf3,Gata2,Zfp238,Smarcb1
GO:0016049	5,3	cell growth	147	0.0138	9	0.0233	0.0455504	E	Commd5,Smad3,Hpn,Avp,Nf2,Prdm4,Sgms1,Ptk2,Ptk2b
GO:0050790	4	regulation of catalytic activity	634	0.0595	28	0.0724	0.0456472	E	Cdc25b,Anapc5,Smad3,Spag9,Trib1,Apoc1,Prdx2,Ralbp1,Npm2,Gnaq,Nf2,Bad,Gcgr,Itga1,Cdh1,Gsk3b,Timp2,Abl2,P2ry12,Hrh3,Ecsit,Psmd3,Rcan1,Psen2,Ptk2b,Ccs,Msh3,Abl1
GO:0044248	4	cellular catabolic process	554	0.052	25	0.0646	0.0459016	E	Atg5,Rnf6,Uba7,Cpt1a,Anapc5,Wsb1,Hexb,Acads,Hmox1,Colq,Rffl,Apoc1,Prdx2,Park2,Bad,Atg7,Skp2,Uchl1,Dpys,Psmd3,Ppp1r3b,Glb1,Maoa,Dio2,Arih2
GO:0001525	4,6,7,8,9,5	angiogenesis	171	0.016	10	0.0258	0.046257	E	Dll4,Epas1,Pgf,Hmox1,Rtn4,Anxa2,Anxa2,Gata2,Ptk2,Ptk2b
GO:0006644	5,6	phospholipid metabolic process	125	0.0117	8	0.0207	0.0466567	E	Hexb,Hmox1,Apoc1,Pla2g15,Sgms1,Pip5k1c,Pip5k1c,Etnk1
GO:0045892	9,8,10,7,6	negative regulation of transcription, DNA-dependent	295	0.0277	15	0.0388	0.0472245	E	Hes1,Hdac9,Foxn3,Wt1,Zfp148,Per2,Smad3,Sufu,Rarg,Tcf3,Zfp238,Gsk3b,Mdm4,Lef1,Dnmt3a
GO:0022603	5,4	regulation of anatomical structure morphogenesis	245	0.023	13	0.0336	0.0473673	E	Mapt,Rnf6,Ift88,Smad3,Pgf,Rtn4,Rtn4,Gata2,Gsk3b,Ptk2,Rxra,Limk1,Aldoa
GO:0046822	7,8,6	regulation of nucleocytoplasmic transport	42	0.0039	4	0.0103	0.0475788	E	Smad3,Sufu,Cdh1,Gsk3b
GO:0060284	6,5	regulation of cell development	221	0.0207	12	0.031	0.0479861	E	Hes1,Mapt,Rnf6,Smad3,Rtn4,Rtn4,Isl2,Gsk3b,Timp2,Ptk2,Limk1,Cdk5rap2
GO:0030817	9,10,8,11	regulation of cAMP biosynthetic process	82	0.0077	6	0.0155	0.0480591	E	Avp,Gnaq,Gcgr,Timp2,P2ry12,Hrh3
GO:0050767	7,6,8,5	regulation of neurogenesis	197	0.0185	11	0.0284	0.0483857	E	Hes1,Mapt,Rnf6,Rtn4,Rtn4,Isl2,Gsk3b,Timp2,Ptk2,Limk1,Cdk5rap2
GO:0018108	10,8,9	peptidyl-tyrosine phosphorylation	104	0.0098	7	0.0181	0.0486703	E	Prkce,Jak1,Pdgfrb,Nf2,Abl2,Ptk2b,Abl1
GO:0018212	9,8	peptidyl-tyrosine modification	104	0.0098	7	0.0181	0.0486703	E	Prkce,Jak1,Pdgfrb,Nf2,Abl2,Ptk2b,Abl1
GO:0048008	9,8	platelet-derived growth factor receptor signaling pathway	25	0.0023	3	0.0078	0.0487105	E	Pdgfrb,Bcar1,Txnip
GO:0046519	7,8	sphingoid metabolic process	25	0.0023	3	0.0078	0.0487105	E	Hexb,Pla2g15,Sphk2
GO:0044085	2	cellular component biogenesis	724	0.0679	31	0.0801	0.048718	E	Atg5,Mapt,Cpt1a,Actn3,Picalm,Picalm,Smad3,Stx4,Spag9,Scube1,Cab39,Npm2,Sept11,Nf2,Mtss1,Capn3,Cdh1,Gsk3b,Myh11,Ivd,Mdm4,Lox,Dlg2,Abl2,Dpys,Ptk2,Cadm1,Qprt,Ptk2b,Ptk2b,Ap2b1
GO:0019953	3	sexual reproduction	349	0.0327	17	0.0439	0.0491147	E	Msh5,Aff4,Cdc25b,Tcp1,Wt1,Wt1,Zfp148,Hexb,Ppp2r2b,Npm2,Tial1,Timp2,Rgs2,Pcdh12,Dnmt3a,Ptk2b,Fancc
GO:0048878	5	chemical homeostasis	508	0.0477	23	0.0594	0.0494019	E	Grid2,Scd,Cyb5r4,Scn3a,Hexb,Kcnq1,Socs6,Pllp,Hmox1,Avp,Adm,Gnaq,Trpc1,Atp6v0a4,Camk2d,Bad,Kcnip1,Grin2d,Hrh3,Ptk2,Npc2,Slc9a3r1,Ptk2b
GO:0051253	8,7,6,5	negative regulation of RNA metabolic process	298	0.028	15	0.0388	0.0494369	E	Hes1,Hdac9,Foxn3,Wt1,Zfp148,Per2,Smad3,Sufu,Rarg,Tcf3,Zfp238,Gsk3b,Mdm4,Lef1,Dnmt3a
GO:0008015	5	blood circulation	223	0.0209	12	0.031	0.0498292	E	Atg5,Npr1,Hcn4,Epas1,Hmox1,Avp,Adm,Camk2d,Itga1,Hrh3,Ptk2,Psen2
GO:0003013	4	circulatory system process	223	0.0209	12	0.031	0.0498292	E	Atg5,Npr1,Hcn4,Epas1,Hmox1,Avp,Adm,Camk2d,Itga1,Hrh3,Ptk2,Psen2
GO:0030814	9,10,8	regulation of cAMP metabolic process	83	0.0078	6	0.0155	0.0499375	E	Avp,Gnaq,Gcgr,Timp2,P2ry12,Hrh3
GO:0001655	5	urogenital system development	151	0.0142	9	0.0233	0.0504334	E	Pdgfrb,Wt1,Wt1,Sdc1,Pgf,Slit2,Asl,Rxra,Lef1
GO:0050851	10,9,8,6	antigen receptor-mediated signaling pathway	43	0.004	4	0.0103	0.0505659	E	Cblb,Elf1,Psen2,Bcar1
GO:0007010	4	cytoskeleton organization	326	0.0306	16	0.0413	0.0510801	E	Mapt,Nuak2,Smad3,Nf2,Mtss1,Capn3,Pacsin1,Ptpn21,Lpin1,Abl2,Ptk2,Map1a,Ptk2b,Tacc2,Bcar1,Abl1
GO:0043269	6,5	regulation of ion transport	84	0.0079	6	0.0155	0.0518411	E	Stim1,Gnaq,Trpc1,Nedd4l,P2ry12,Orai1
GO:0030335	7,6,5,8	positive regulation of cell migration	84	0.0079	6	0.0155	0.0518411	E	Pdgfrb,Smad3,Spag9,Ptk2,Ptk2b,Bcar1
GO:0042692	5	muscle cell differentiation	106	0.0099	7	0.0181	0.0518851	E	Atg5,Sdc1,Capn3,Atg7,Rcan1,Rxra,Rxra
GO:0009966	6,5	regulation of signal transduction	595	0.0558	26	0.0672	0.0519339	E	Arr3,Ramp1,Smad3,Grb10,Sufu,Rptor,Hmox1,Trib1,Fkbp8,Cblb,Prdx2,Ralbp1,Cdc37,Nf2,Elf1,Itsn1,Prrx2,Timp2,Cilp,Skp2,Rgs2,Chst11,Psen2,Lef1,Map3k3,Ptk2b
GO:0050856	12,8,11,6,7,10,5	regulation of T cell receptor signaling pathway	11	0.001	2	0.0052	0.0519433	E	Cblb,Elf1
GO:0032233	5,6,8,9,7	positive regulation of actin filament bundle formation	11	0.001	2	0.0052	0.0519433	E	Smad3,Nf2
GO:0019794	6,7	nonprotein amino acid metabolic process	11	0.001	2	0.0052	0.0519433	E	Dpys,Asl
GO:0032890	6,5	regulation of organic acid transport	11	0.001	2	0.0052	0.0519433	E	Sept2,Hrh3
GO:0006066	4	cellular alcohol metabolic process	276	0.0259	14	0.0362	0.0521575	E	Npr1,Cpt1a,Epas1,Apoc1,Park2,Pc,Bad,Sncb,Chst1,Glb1,Sphk2,Maoa,Etnk1,Aldoa
GO:0008284	6,4,5	positive regulation of cell proliferation	380	0.0357	18	0.0465	0.0522059	E	Crip2,Hes1,Pdgfrb,Abcc4,Rptor,Pgf,Avp,Adm,Gnaq,Tial1,Camk2d,Prrx2,Mdm4,Hrh3,Ptk2,Sphk2,Sp6,Ptk2b
GO:0051707	3,4	response to other organism	226	0.0212	12	0.031	0.052626	E	Gpx2,Adm,Trib1,Prdx2,Oas1b,Tcf3,Cebpe,Abcc3,Fos,Cotl1,Aldoa,Ap2b1
GO:0040012	4,3	regulation of locomotion	177	0.0166	10	0.0258	0.0529099	E	Pdgfrb,Smad3,Dll4,Spag9,Trib1,Rtn4,Slit2,Ptk2,Ptk2b,Bcar1
GO:0030334	6,5,7,4	regulation of cell migration	153	0.0144	9	0.0233	0.0529329	E	Pdgfrb,Smad3,Dll4,Spag9,Trib1,Rtn4,Ptk2,Ptk2b,Bcar1
GO:0035051	5,6,7	cardiac cell differentiation	26	0.0024	3	0.0078	0.0530752	E	Atg5,Rxra,Rxra
GO:0007618	3,4	mating	26	0.0024	3	0.0078	0.0530752	E	Hexb,Avp,Dnm3
GO:0001570	5,7,8,9,6	vasculogenesis	44	0.0041	4	0.0103	0.0536154	E	Wt1,Wt1,Junb,Ptk2
GO:0042311	6,7	vasodilation	44	0.0041	4	0.0103	0.0536154	E	Atg5,Adm,Itga1,Ptk2
GO:0006171	10	cAMP biosynthetic process	85	0.008	6	0.0155	0.0537684	E	Avp,Gnaq,Gcgr,Timp2,P2ry12,Hrh3
GO:0006468	9,7,8	protein amino acid phosphorylation	545	0.0511	24	0.062	0.0540435	E	Prkce,Jak1,Nuak2,Arr3,Pdgfrb,Prkch,Ccnt1,Spag9,Mapk13,Prdx2,Stat4,Nf2,Camkk2,Camk2d,Map3k6,Itga1,Gsk3b,Abl2,Ptk2,Psen2,Map3k3,Ptk2b,Ptk2b,Abl1
GO:0065009	3	regulation of molecular function	741	0.0695	31	0.0801	0.0545826	E	Cdc25b,Anapc5,Smad3,Spag9,Stim1,Hmox1,Trib1,Apoc1,Prdx2,Ralbp1,Npm2,Gnaq,Nf2,Bad,Gcgr,Itga1,Cdh1,Gsk3b,Timp2,Abl2,Smarcb1,P2ry12,Hrh3,Ecsit,Psmd3,Rcan1,Psen2,Ptk2b,Ccs,Msh3,Abl1
GO:0032496	6,5,7	response to lipopolysaccharide	108	0.0101	7	0.0181	0.0551654	E	Adm,Trib1,Prdx2,Tcf3,Abcc3,Fos,Aldoa
GO:0009190	9	cyclic nucleotide biosynthetic process	108	0.0101	7	0.0181	0.0551654	E	Npr1,Avp,Gnaq,Gcgr,Timp2,P2ry12,Hrh3
GO:0007507	5,6	heart development	229	0.0215	12	0.031	0.0554547	E	Atg5,Hdac9,Ift88,Txnrd2,Adm,Gnaq,Myh11,Tead1,Tead1,Rxra,Rxra,Col2a1
GO:0043687	8,7	post-translational protein modification	889	0.0834	36	0.093	0.0562316	E	Prkce,Atg5,Ing5,Jak1,Nuak2,Arr3,Pdgfrb,Uba7,Prkch,Ptprr,Ptprr,Ccnt1,Spag9,Mapk13,Prdx2,Park2,Stat4,Nf2,Camkk2,Nedd8,Camk2d,Tcf3,Ptpn21,Map3k6,Itga1,Gsk3b,Atg7,Skp2,Abl2,Uchl1,Ptk2,Psen2,Map3k3,Ptk2b,Ptk2b,Abl1
GO:0051239	4,3	regulation of multicellular organismal process	1006	0.0944	40	0.1034	0.056442	E	Hes1,Nell1,Mapt,Rnf6,Hcn4,Pdgfrb,Ift88,Cd83,Rab5a,Smad3,Ctnnd2,Epas1,Pgf,Hmox1,Avp,Adm,Rtn4,Rtn4,Anxa2,Prdx2,Park2,Ankh,Isl2,Elf1,Gata2,Bad,Gsk3b,Grin2d,Grin2d,Grin2d,Timp2,Ptk2,Bcan,Cadm1,Rxra,Psen2,Lef1,Limk1,Cdk5rap2,Ptk2b
GO:0043623	6,5	cellular protein complex assembly	132	0.0124	8	0.0207	0.0565128	E	Mapt,Picalm,Picalm,Smad3,Mtss1,Dlg2,Ptk2b,Ap2b1
GO:0022402	4,3	cell cycle process	334	0.0313	16	0.0413	0.0566969	E	Msh5,Cdc25b,Commd5,Anapc5,Smad3,Junb,Npm2,Akap8,Camk2d,Tcf3,Gsk3b,Mdm4,Skp2,Psmd3,Tacc2,Pole
GO:0043933	3	macromolecular complex subunit organization	525	0.0493	23	0.0594	0.0575279	E	Mapt,Cpt1a,Picalm,Picalm,Smad3,Stx4,Spag9,Scube1,Cab39,Apoc1,Npm2,Sept11,Mtss1,Cdh1,Gsk3b,Ivd,Mdm4,Dlg2,Dpys,Map1a,Qprt,Ptk2b,Ap2b1
GO:0034599	5	cellular response to oxidative stress	27	0.0025	3	0.0078	0.0575529	E	Epas1,Prdx2,Fos
GO:0006796	5	phosphate metabolic process	812	0.0762	33	0.0853	0.0589017	E	Prkce,Cdc25b,Jak1,Nuak2,Arr3,Pdgfrb,Prkch,Mtmr12,Smad3,Ptprr,Ptprr,Ccnt1,Spag9,Rptor,Mapk13,Trib1,Prdx2,Stat4,Nf2,Camkk2,Camk2d,Ptpn21,Map3k6,Itga1,Gsk3b,Abl2,Ptk2,Rcan1,Psen2,Map3k3,Ptk2b,Ptk2b,Abl1
GO:0001889	5,6	liver development	66	0.0062	5	0.0129	0.0589414	E	Hes1,Atg7,Cadm1,Asl,Rxra
GO:0043193	10,9,11,8,7	positive regulation of gene-specific transcription	66	0.0062	5	0.0129	0.0589414	E	Hes1,Smad3,Tcf3,Gata2,Smarcb1
GO:0006793	4	phosphorus metabolic process	814	0.0764	33	0.0853	0.0594686	E	Prkce,Cdc25b,Jak1,Nuak2,Arr3,Pdgfrb,Prkch,Mtmr12,Smad3,Ptprr,Ptprr,Ccnt1,Spag9,Rptor,Mapk13,Trib1,Prdx2,Stat4,Nf2,Camkk2,Camk2d,Ptpn21,Map3k6,Itga1,Gsk3b,Abl2,Ptk2,Rcan1,Psen2,Map3k3,Ptk2b,Ptk2b,Abl1
GO:0001824	4,7,8	blastocyst development	46	0.0043	4	0.0103	0.0598826	E	Junb,Tjp1,Cdh1,Smarcb1
GO:0048598	5,4	embryonic morphogenesis	312	0.0293	15	0.0388	0.0599401	E	Ext1,Ift88,Smad3,Adm,Rarg,Spint1,Slit2,Gnaq,Nf2,Prrx2,Ecsit,Chst11,Psen2,Lef1,Col2a1
GO:0032319	10,11,8,9	regulation of Rho GTPase activity	12	0.0011	2	0.0052	0.0600778	E	Ralbp1,Ptk2b
GO:0045773	8,10,9,12,11,6,7,13,14,15	positive regulation of axon extension	12	0.0011	2	0.0052	0.0600778	E	Mapt,Limk1
GO:0055013	6,7	cardiac muscle cell development	12	0.0011	2	0.0052	0.0600778	E	Atg5,Atg7
GO:0021904	6,8,9,7	dorsal/ventral neural tube patterning	12	0.0011	2	0.0052	0.0600778	E	Fkbp8,Psen2
GO:0001676	6,8,7	long-chain fatty acid metabolic process	12	0.0011	2	0.0052	0.0600778	E	Cpt1a,Acsbg1
GO:0001556	6,7,8,5,9	oocyte maturation	12	0.0011	2	0.0052	0.0600778	E	Cdc25b,Ptk2b
GO:0055081	7	anion homeostasis	12	0.0011	2	0.0052	0.0600778	E	Ptk2,Slc9a3r1
GO:0010921	9,6,8	regulation of phosphatase activity	12	0.0011	2	0.0052	0.0600778	E	Smad3,Rcan1
GO:0009888	5,6,4	tissue development	672	0.0631	28	0.0724	0.06015	E	Ext1,Atg5,Pdgfrb,Wt1,Wt1,Wt1,Smad3,Sdc1,Junb,Sufu,Pgf,Adm,Irf6,Slit2,Ankh,Nf2,Capn3,Tcf3,Myh11,Prrx2,Ecsit,Rcan1,Chst11,Rxra,Rxra,Psen2,Lef1,Col2a1
GO:0065003	4	macromolecular complex assembly	477	0.0448	21	0.0543	0.0611608	E	Mapt,Cpt1a,Picalm,Picalm,Smad3,Stx4,Spag9,Scube1,Cab39,Npm2,Sept11,Mtss1,Cdh1,Gsk3b,Ivd,Mdm4,Dlg2,Dpys,Qprt,Ptk2b,Ap2b1
GO:0050801	6	ion homeostasis	422	0.0396	19	0.0491	0.0612777	E	Grid2,Scd,Scn3a,Hexb,Kcnq1,Pllp,Hmox1,Avp,Adm,Gnaq,Trpc1,Atp6v0a4,Camk2d,Kcnip1,Grin2d,Hrh3,Ptk2,Slc9a3r1,Ptk2b
GO:0009892	5,3,4	negative regulation of metabolic process	619	0.0581	26	0.0672	0.0616821	E	Atg5,Hes1,Hdac9,Foxn3,Wt1,Zfp148,Per2,Smad3,Kcnq1,Sufu,Rarg,Apoc1,Prdx2,Nfib,Nf2,Tcf3,Zfp238,Gsk3b,Mdm4,Timp2,Skp2,Map1a,Psen2,Lef1,Dnmt3a,Msh3
GO:0046058	9	cAMP metabolic process	89	0.0084	6	0.0155	0.0616851	E	Avp,Gnaq,Gcgr,Timp2,P2ry12,Hrh3
GO:0009409	5,4	response to cold	28	0.0026	3	0.0078	0.0621307	E	Adm,Fos,Dio2
GO:0051928	7,8,9,6,10,5	positive regulation of calcium ion transport	28	0.0026	3	0.0078	0.0621307	E	Stim1,Trpc1,Orai1
GO:0033554	4	cellular response to stress	398	0.0373	18	0.0465	0.0633252	E	Atg5,Bre,Nuak2,Fads1,Epas1,Hmox1,Trib1,Prdx2,Hmgn1,Gsk3b,Ptk2,Derl3,Rxra,Fos,Ptk2b,Fancc,Pole,Msh3
GO:0046903	4,5	secretion	426	0.04	19	0.0491	0.0635667	E	Pou2f2,Cpt1a,Cyb5r4,Stx4,Rims4,Kcnq1,Rab8b,Hmox1,Avp,Anxa2,Park2,Trpc1,Trpc1,Atp6v0a4,Gcgr,Itsn1,Hrh3,Cadm1,Rab15
GO:0043412	5	biopolymer modification	1047	0.0982	40	0.1034	0.063929	E	Prkce,Atg5,Ing5,Jak1,Nuak2,Arr3,Pdgfrb,Uba7,Prkch,Ptprr,Ptprr,Ccnt1,Spag9,Mapk13,Prdx2,Park2,Stat4,Nf2,Camkk2,Galnt7,St3gal2,Nedd8,Camk2d,Tcf3,Ptpn21,Map3k6,Itga1,Gsk3b,Atg7,Skp2,Abl2,Uchl1,Ptk2,Psen2,Dnmt3a,Dnmt3a,Map3k3,Ptk2b,Ptk2b,Abl1
GO:0030036	5,4	actin cytoskeleton organization	187	0.0175	10	0.0258	0.0644407	E	Nuak2,Smad3,Nf2,Mtss1,Capn3,Lpin1,Abl2,Ptk2b,Bcar1,Abl1
GO:0055082	6,4	cellular chemical homeostasis	400	0.0375	18	0.0465	0.064536	E	Grid2,Scd,Scn3a,Hexb,Kcnq1,Socs6,Pllp,Avp,Adm,Gnaq,Trpc1,Camk2d,Kcnip1,Grin2d,Hrh3,Ptk2,Slc9a3r1,Ptk2b
GO:0032870	4,5	cellular response to hormone stimulus	138	0.0129	8	0.0207	0.0653373	E	Dusp1,Junb,Grb10,Pgf,Gcgr,Lpin1,Rxra,Fos
GO:0010629	7,5,6	negative regulation of gene expression	402	0.0377	18	0.0465	0.0657381	E	Hes1,Hdac9,Foxn3,Wt1,Zfp148,Per2,Smad3,Kcnq1,Sufu,Rarg,Nfib,Tcf3,Zfp238,Gsk3b,Mdm4,Skp2,Lef1,Dnmt3a
GO:0046907	5,4	intracellular transport	402	0.0377	18	0.0465	0.0657381	E	Golga5,Sar1b,Pacs1,Pacs1,Pacs1,Ramp1,Smad3,Stx4,Sec24a,Sufu,Cdh1,Gsk3b,Vti1a,Vti1a,Uchl1,Ucp2,Npc2,Ap2b1
GO:0016337	4	cell-cell adhesion	163	0.0153	9	0.0233	0.0658351	E	Nrcam,Cdh22,Cdh22,Nf2,Cdh1,Cadm1,Pcdh12,Lef1,Col2a1
GO:0042755	5	eating behavior	29	0.0027	3	0.0078	0.066796	E	Cpt1a,Uchl1,Hrh3
GO:0051050	5,6,4,3	positive regulation of transport	215	0.0202	11	0.0284	0.0670665	E	Smad3,Rab8b,Stim1,Avp,Trpc1,Cdh1,Gsk3b,P2ry12,Ptk2,Cadm1,Orai1
GO:0006464	7,6	protein modification process	1008	0.0946	38	0.0982	0.0672534	E	Prkce,Atg5,Ing5,Jak1,Nuak2,Arr3,Pdgfrb,Uba7,Prkch,Ptprr,Ptprr,Ccnt1,Spag9,Mapk13,Prdx2,Park2,Stat4,Nf2,Camkk2,Galnt7,St3gal2,Nedd8,Camk2d,Tcf3,Ptpn21,Map3k6,Itga1,Gsk3b,Atg7,Skp2,Abl2,Uchl1,Ptk2,Psen2,Map3k3,Ptk2b,Ptk2b,Abl1
GO:0007610	3	behavior	461	0.0433	20	0.0517	0.067352	E	Pdgfrb,Cpt1a,Smad3,Hexb,Ctnnd2,Avp,Slit2,Gnaq,Park2,Itga1,Grin2d,Grin2d,Grin2d,Atg7,Uchl1,Hrh3,Asl,Fos,Psen2,Scamp4
GO:0010605	6,4,5	negative regulation of macromolecule metabolic process	576	0.054	24	0.062	0.0673928	E	Atg5,Hes1,Hdac9,Foxn3,Wt1,Zfp148,Per2,Smad3,Kcnq1,Sufu,Rarg,Nfib,Nf2,Tcf3,Zfp238,Gsk3b,Mdm4,Timp2,Skp2,Map1a,Psen2,Lef1,Dnmt3a,Msh3
GO:0060537	6,7,5	muscle tissue development	190	0.0178	10	0.0258	0.0679523	E	Atg5,Pdgfrb,Smad3,Sdc1,Capn3,Myh11,Rcan1,Rxra,Rxra,Lef1
GO:0006023	6,7	aminoglycan biosynthetic process	13	0.0012	2	0.0052	0.0684331	E	Pdgfrb,Chst11
GO:0006024	7,8	glycosaminoglycan biosynthetic process	13	0.0012	2	0.0052	0.0684331	E	Pdgfrb,Chst11
GO:0045930	7,5,6	negative regulation of mitotic cell cycle	13	0.0012	2	0.0052	0.0684331	E	Smad3,Timp2
GO:0014910	7,6,8,9,5	regulation of smooth muscle cell migration	13	0.0012	2	0.0052	0.0684331	E	Trib1,Ptk2
GO:0045806	6,7,8,4,5	negative regulation of endocytosis	13	0.0012	2	0.0052	0.0684331	E	Apoc1,Pacsin1
GO:0007172	7,9,6,8	signal complex assembly	13	0.0012	2	0.0052	0.0684331	E	Dlg2,Ptk2b
GO:0045909	6,7,8,4,5,9	positive regulation of vasodilation	13	0.0012	2	0.0052	0.0684331	E	Adm,Ptk2
GO:0007620	4,5	copulation	13	0.0012	2	0.0052	0.0684331	E	Avp,Dnm3
GO:0009187	8	cyclic nucleotide metabolic process	116	0.0109	7	0.0181	0.0687795	E	Npr1,Avp,Gnaq,Gcgr,Timp2,P2ry12,Hrh3
GO:0051272	6,4,5	positive regulation of cell motion	93	0.0087	6	0.0155	0.0698592	E	Pdgfrb,Smad3,Spag9,Ptk2,Ptk2b,Bcar1
GO:0060251	9,6,8,5,10,7	regulation of glial cell proliferation	2	0.0002	1	0.0026	0.0699975	E	Ptk2
GO:0006526	8,9	arginine biosynthetic process	2	0.0002	1	0.0026	0.0699975	E	Asl
GO:0006649	6,7	phospholipid transfer to membrane	2	0.0002	1	0.0026	0.0699975	E	Abca4
GO:0021526	8,10,9,11,6,7	medial motor column neuron differentiation	2	0.0002	1	0.0026	0.0699975	E	Lhx4
GO:0019896	9,7,8	axon transport of mitochondrion	2	0.0002	1	0.0026	0.0699975	E	Uchl1
GO:0006212	8,9	uracil catabolic process	2	0.0002	1	0.0026	0.0699975	E	Dpys
GO:0045608	9,11,10,12,13,8,7	negative regulation of auditory receptor cell differentiation	2	0.0002	1	0.0026	0.0699975	E	Hes1
GO:0043570	5,7,6	maintenance of DNA repeat elements	2	0.0002	1	0.0026	0.0699975	E	Msh3
GO:0019676	8,9	ammonia assimilation cycle	2	0.0002	1	0.0026	0.0699975	E	Asl
GO:0015755	7,8	fructose transport	2	0.0002	1	0.0026	0.0699975	E	Slc2a5
GO:0006670	5,8,6,9	sphingosine metabolic process	2	0.0002	1	0.0026	0.0699975	E	Sphk2
GO:0000053	7,8	argininosuccinate metabolic process	2	0.0002	1	0.0026	0.0699975	E	Asl
GO:0016081	7,8,9,10,6	synaptic vesicle docking during exocytosis	2	0.0002	1	0.0026	0.0699975	E	Stx4
GO:0042518	11,12,13,10,9,14	negative regulation of tyrosine phosphorylation of Stat3 protein	2	0.0002	1	0.0026	0.0699975	E	Nf2
GO:0042404	8,7,6,5	thyroid hormone catabolic process	2	0.0002	1	0.0026	0.0699975	E	Dio2
GO:0060337	8,7	type I interferon-mediated signaling pathway	2	0.0002	1	0.0026	0.0699975	E	Cdc37
GO:0019860	7,8	uracil metabolic process	2	0.0002	1	0.0026	0.0699975	E	Dpys
GO:0000720	9,8	pyrimidine dimer repair by nucleotide-excision repair	2	0.0002	1	0.0026	0.0699975	E	Hmgn1
GO:0060338	8,9,7	regulation of type I interferon-mediated signaling pathway	2	0.0002	1	0.0026	0.0699975	E	Cdc37
GO:0019049	7,6,8,9,5	evasion of host defenses by virus	2	0.0002	1	0.0026	0.0699975	E	Smad3
GO:0045632	8,10,9,11,7,6	negative regulation of mechanoreceptor differentiation	2	0.0002	1	0.0026	0.0699975	E	Hes1
GO:0032487	9,10,8	regulation of Rap protein signal transduction	2	0.0002	1	0.0026	0.0699975	E	Timp2
GO:0019388	8,9	galactose catabolic process	2	0.0002	1	0.0026	0.0699975	E	Glb1
GO:0051832	5,6	avoidance of defenses of other organism during symbiotic interaction	2	0.0002	1	0.0026	0.0699975	E	Smad3
GO:0046654	7,8,9	tetrahydrofolate biosynthetic process	2	0.0002	1	0.0026	0.0699975	E	Dhfr
GO:0032237	9,10,11,8,12,7	activation of store-operated calcium channel activity	2	0.0002	1	0.0026	0.0699975	E	Stim1
GO:0032910	6,5	regulation of transforming growth factor-beta3 production	2	0.0002	1	0.0026	0.0699975	E	Smad3
GO:0021557	6,8,7,9	oculomotor nerve development	2	0.0002	1	0.0026	0.0699975	E	Hes1
GO:0060696	7,8,6	regulation of phospholipid catabolic process	2	0.0002	1	0.0026	0.0699975	E	Apoc1
GO:0032907	4	transforming growth factor-beta3 production	2	0.0002	1	0.0026	0.0699975	E	Smad3
GO:0051834	6,7	evasion or tolerance of defenses of other organism during symbiotic interaction	2	0.0002	1	0.0026	0.0699975	E	Smad3
GO:0010766	7,8,9,6,10,5	negative regulation of sodium ion transport	2	0.0002	1	0.0026	0.0699975	E	Nedd4l
GO:0008298	5	intracellular mRNA localization	2	0.0002	1	0.0026	0.0699975	E	Stau1
GO:0032764	9,8,10,7,6	negative regulation of mast cell cytokine production	2	0.0002	1	0.0026	0.0699975	E	Hmox1
GO:0021558	6,8	trochlear nerve development	2	0.0002	1	0.0026	0.0699975	E	Hes1
GO:0007619	5,6	courtship behavior	2	0.0002	1	0.0026	0.0699975	E	Hexb
GO:0060252	10,7,9,5,6,8,11	positive regulation of glial cell proliferation	2	0.0002	1	0.0026	0.0699975	E	Ptk2
GO:0051894	7,8,6,9,5,4	positive regulation of focal adhesion formation	2	0.0002	1	0.0026	0.0699975	E	Smad3
GO:0046827	8,7,9,10,11,6,5	positive regulation of protein export from nucleus	2	0.0002	1	0.0026	0.0699975	E	Gsk3b
GO:0009609	5,6	response to symbiotic bacterium	2	0.0002	1	0.0026	0.0699975	E	Gpx2
GO:0010694	11,8,10	positive regulation of alkaline phosphatase activity	2	0.0002	1	0.0026	0.0699975	E	Smad3
GO:0002036	8,7,9,10	regulation of L-glutamate transport	2	0.0002	1	0.0026	0.0699975	E	2013-09-02
GO:0015014	7,8,10,9	heparan sulfate proteoglycan biosynthetic process, polysaccharide chain biosynthetic process	2	0.0002	1	0.0026	0.0699975	E	Ext1
GO:0014010	5,8,9	Schwann cell proliferation	2	0.0002	1	0.0026	0.0699975	E	Nf2
GO:0006788	7,8,5	heme oxidation	2	0.0002	1	0.0026	0.0699975	E	Hmox1
GO:0043089	12,13,10,11	positive regulation of Cdc42 GTPase activity	2	0.0002	1	0.0026	0.0699975	E	Ralbp1
GO:0006686	7,6,8,9	sphingomyelin biosynthetic process	2	0.0002	1	0.0026	0.0699975	E	Sgms1
GO:0000266	6,5,7,8	mitochondrial fission	2	0.0002	1	0.0026	0.0699975	E	Fis1
GO:0009590	5	detection of gravity	2	0.0002	1	0.0026	0.0699975	E	Nox3
GO:0030070	7,5,9,8	insulin processing	2	0.0002	1	0.0026	0.0699975	E	Cpe
GO:0044413	5,6,7	avoidance of host defenses	2	0.0002	1	0.0026	0.0699975	E	Smad3
GO:0009608	4,5	response to symbiont	2	0.0002	1	0.0026	0.0699975	E	Gpx2
GO:0060290	5	transdifferentiation	2	0.0002	1	0.0026	0.0699975	E	Smad3
GO:0060528	8,7,11,10,9,5,12	secretory columnal luminar epithelial cell differentiation involved in prostate glandular acinus development	2	0.0002	1	0.0026	0.0699975	E	Rxra
GO:0044415	6,7,8	evasion or tolerance of host defenses	2	0.0002	1	0.0026	0.0699975	E	Smad3
GO:0032916	7,5,6	positive regulation of transforming growth factor-beta3 production	2	0.0002	1	0.0026	0.0699975	E	Smad3
GO:0051960	5,6,4	regulation of nervous system development	218	0.0205	11	0.0284	0.0702262	E	Hes1,Mapt,Rnf6,Rtn4,Rtn4,Isl2,Gsk3b,Timp2,Ptk2,Limk1,Cdk5rap2
GO:0045761	10,11,6,9,12	regulation of adenylate cyclase activity	71	0.0067	5	0.0129	0.0714588	E	Gnaq,Gcgr,Timp2,P2ry12,Hrh3
GO:0050852	11,10,9,7	T cell receptor signaling pathway	30	0.0028	3	0.0078	0.0715362	E	Cblb,Elf1,Psen2
GO:0031324	6,4,5	negative regulation of cellular metabolic process	588	0.0552	24	0.062	0.0718899	E	Atg5,Hes1,Hdac9,Foxn3,Wt1,Zfp148,Per2,Smad3,Sufu,Rarg,Apoc1,Prdx2,Nfib,Nf2,Tcf3,Zfp238,Gsk3b,Mdm4,Timp2,Map1a,Psen2,Lef1,Dnmt3a,Msh3
GO:0007167	7,6	enzyme linked receptor protein signaling pathway	356	0.0334	16	0.0413	0.071894	E	Jak1,Pdgfrb,Smad3,Grb10,Fkbp8,Gfra2,Cilp,Dlg2,Ecsit,Chst11,Fos,Psen2,Ptk2b,Ptk2b,Bcar1,Txnip
GO:0001508	9,7	regulation of action potential	94	0.0088	6	0.0155	0.071931	E	Scd,Scn3a,Hexb,Pllp,Gnaq,Kcnip1
GO:0045595	5,4	regulation of cell differentiation	505	0.0474	21	0.0543	0.0744323	E	Hes1,Nell1,Mapt,Rnf6,Commd5,Cd83,Smad3,Junb,Rtn4,Rtn4,Prdx2,Gnaq,Isl2,Bad,Gsk3b,Lpin1,Timp2,Ptk2,Rcan1,Limk1,Cdk5rap2
GO:0006873	7,5	cellular ion homeostasis	390	0.0366	17	0.0439	0.0754114	E	Grid2,Scd,Scn3a,Hexb,Kcnq1,Pllp,Avp,Adm,Gnaq,Trpc1,Camk2d,Kcnip1,Grin2d,Hrh3,Ptk2,Slc9a3r1,Ptk2b
GO:0045934	7,5,6	negative regulation of nucleobase, nucleoside, nucleotide and nucleic acid metabolic process	420	0.0394	18	0.0465	0.076	E	Hes1,Hdac9,Foxn3,Wt1,Zfp148,Per2,Smad3,Sufu,Rarg,Nfib,Nf2,Tcf3,Zfp238,Gsk3b,Mdm4,Lef1,Dnmt3a,Msh3
GO:0051250	8,7,6,5	negative regulation of lymphocyte activation	51	0.0048	4	0.0103	0.0763033	E	Cd274,Cblb,Prdx2,Vtcn1
GO:0001656	6,7	metanephros development	51	0.0048	4	0.0103	0.0763033	E	Wt1,Wt1,Pgf,Slit2
GO:0002429	9,8,7,5	immune response-activating cell surface receptor signaling pathway	51	0.0048	4	0.0103	0.0763033	E	Cblb,Elf1,Psen2,Bcar1
GO:0051222	6,8,7,5,4	positive regulation of protein transport	51	0.0048	4	0.0103	0.0763033	E	Smad3,Cdh1,Gsk3b,Cadm1
GO:0032386	6,5	regulation of intracellular transport	51	0.0048	4	0.0103	0.0763033	E	Smad3,Sufu,Cdh1,Gsk3b
GO:0006029	5,7,6	proteoglycan metabolic process	31	0.0029	3	0.0078	0.0763389	E	Ext1,Chst11,Col2a1
GO:0021983	5,6,8,9,10,7	pituitary gland development	31	0.0029	3	0.0078	0.0763389	E	Hes1,Gata2,Cdh1
GO:0021879	8,9,6,10	forebrain neuron differentiation	14	0.0013	2	0.0052	0.0769509	E	Gnaq,Atg7
GO:0050854	11,7,10,5,6,9,4	regulation of antigen receptor-mediated signaling pathway	14	0.0013	2	0.0052	0.0769509	E	Cblb,Elf1
GO:0046488	8,9	phosphatidylinositol metabolic process	14	0.0013	2	0.0052	0.0769509	E	Pip5k1c,Pip5k1c
GO:0010226	6	response to lithium ion	14	0.0013	2	0.0052	0.0769509	E	Lef1,Ptk2b
GO:0033057	5,4	reproductive behavior in a multicellular organism	14	0.0013	2	0.0052	0.0769509	E	Hexb,Avp
GO:0030029	3	actin filament-based process	198	0.0186	10	0.0258	0.0772903	E	Nuak2,Smad3,Nf2,Mtss1,Capn3,Lpin1,Abl2,Ptk2b,Bcar1,Abl1
GO:0002237	5,4,6	response to molecule of bacterial origin	121	0.0114	7	0.0181	0.0775142	E	Adm,Trib1,Prdx2,Tcf3,Abcc3,Fos,Aldoa
GO:0009617	4,5	response to bacterium	172	0.0161	9	0.0233	0.0776739	E	Gpx2,Adm,Trib1,Prdx2,Tcf3,Cebpe,Abcc3,Fos,Aldoa
GO:0042391	8,6	regulation of membrane potential	172	0.0161	9	0.0233	0.0776739	E	Grid2,Scd,Scn3a,Hexb,Kcnq1,Pllp,Gnaq,Kcnip1,Grin2d
GO:0031279	9,10,5,8,11	regulation of cyclase activity	74	0.0069	5	0.0129	0.0791811	E	Gnaq,Gcgr,Timp2,P2ry12,Hrh3
GO:0042176	6,7,5	regulation of protein catabolic process	74	0.0069	5	0.0129	0.0791811	E	Ift88,Cblb,Mdm4,Timp2,Sgsm3
GO:0001558	5,6,4	regulation of cell growth	122	0.0114	7	0.0181	0.0792666	E	Commd5,Smad3,Avp,Nf2,Prdm4,Ptk2,Ptk2b
GO:0016310	6	phosphorylation	718	0.0674	27	0.0698	0.0794355	E	Prkce,Cdc25b,Jak1,Nuak2,Arr3,Pdgfrb,Prkch,Ccnt1,Spag9,Rptor,Mapk13,Trib1,Prdx2,Stat4,Nf2,Camkk2,Camk2d,Map3k6,Itga1,Gsk3b,Abl2,Ptk2,Psen2,Map3k3,Ptk2b,Ptk2b,Abl1
GO:0000278	4	mitotic cell cycle	255	0.0239	12	0.031	0.0800816	E	Bre,Anapc5,Smad3,Junb,Npm2,Akap8,Camk2d,Tcf3,Timp2,Skp2,Psmd3,Pole
GO:0009628	3	response to abiotic stimulus	369	0.0346	16	0.0413	0.0801694	E	Dusp1,Bre,Junb,Avp,Adm,Cblb,Nox3,Hmgn1,Grin2d,Ptk2,Rcan1,Fos,Ptk2b,Dio2,Aldoa,Txnip
GO:0001659	5,3	temperature homeostasis	32	0.003	3	0.0078	0.0811919	E	Gpx2,Avp,Nox3
GO:0009267	6,5,7	cellular response to starvation	32	0.003	3	0.0078	0.0811919	E	Atg5,Nuak2,Fads1
GO:0043588	8,7,9,6	skin development	32	0.003	3	0.0078	0.0811919	E	Sufu,Irf6,Lef1
GO:0043542	6,7,5	endothelial cell migration	32	0.003	3	0.0078	0.0811919	E	Dll4,Ptk2,Ptk2b
GO:0051270	5,4	regulation of cell motion	175	0.0164	9	0.0233	0.0815886	E	Pdgfrb,Smad3,Dll4,Spag9,Trib1,Rtn4,Ptk2,Ptk2b,Bcar1
GO:0009743	5	response to carbohydrate stimulus	75	0.007	5	0.0129	0.0817746	E	Fads1,Bad,Ptk2,Ptk2b,Txnip
GO:0051259	6,5	protein oligomerization	202	0.019	10	0.0258	0.0818883	E	Cpt1a,Spag9,Scube1,Cab39,Npm2,Sept11,Cdh1,Ivd,Dpys,Qprt
GO:0043085	5	positive regulation of catalytic activity	434	0.0407	18	0.0465	0.0829917	E	Cdc25b,Anapc5,Smad3,Spag9,Prdx2,Ralbp1,Npm2,Gnaq,Gcgr,Itga1,Timp2,Abl2,Psmd3,Psen2,Ptk2b,Ccs,Msh3,Abl1
GO:0009953	6,5	dorsal/ventral pattern formation	53	0.005	4	0.0103	0.0830686	E	Ift88,Sufu,Fkbp8,Psen2
GO:0044093	4	positive regulation of molecular function	497	0.0466	20	0.0517	0.0833003	E	Cdc25b,Anapc5,Smad3,Spag9,Stim1,Prdx2,Ralbp1,Npm2,Gnaq,Gcgr,Itga1,Timp2,Abl2,Smarcb1,Psmd3,Psen2,Ptk2b,Ccs,Msh3,Abl1
GO:0034962	6	cellular biopolymer catabolic process	231	0.0217	11	0.0284	0.0836267	E	Rnf6,Uba7,Anapc5,Wsb1,Rffl,Park2,Skp2,Uchl1,Psmd3,Ppp1r3b,Arih2
GO:0051339	5	regulation of lyase activity	76	0.0071	5	0.0129	0.0843735	E	Gnaq,Gcgr,Timp2,P2ry12,Hrh3
GO:0050954	7	sensory perception of mechanical stimulus	76	0.0071	5	0.0129	0.0843735	E	Hexb,Tmc1,Atp6v0a4,Grin2d,Map1a
GO:0043279	5	response to alkaloid	76	0.0071	5	0.0129	0.0843735	E	Hmox1,Avp,Dhfr,Ptk2b,Aldoa
GO:0007015	6,5	actin filament organization	100	0.0094	6	0.0155	0.084474	E	Smad3,Nf2,Mtss1,Abl2,Ptk2b,Bcar1
GO:0007565	3,4	female pregnancy	100	0.0094	6	0.0155	0.084474	E	Junb,Pgf,Adm,Rxra,Fos,Sphk2
GO:0002682	4,3	regulation of immune system process	377	0.0354	16	0.0413	0.0848168	E	Cd274,Gpx2,Cd83,Smad3,Hmox1,Cblb,Prdx2,Krt1,Elf1,Bad,Vtcn1,Cadm1,Psen2,Aqp3,Ap2b1,Bcar1
GO:0048384	8,7	retinoic acid receptor signaling pathway	15	0.0014	2	0.0052	0.0855776	E	Rarg,Rxra
GO:0031290	8,10,9,5,13,11,14,12,6	retinal ganglion cell axon guidance	15	0.0014	2	0.0052	0.0855776	E	Slit2,Isl2
GO:0031663	7,6	lipopolysaccharide-mediated signaling pathway	15	0.0014	2	0.0052	0.0855776	E	Trib1,Prdx2
GO:0014048	6,7,5,8	regulation of glutamate secretion	15	0.0014	2	0.0052	0.0855776	E	Avp,Hrh3
GO:0048701	7,8,9,6	embryonic cranial skeleton morphogenesis	15	0.0014	2	0.0052	0.0855776	E	Prrx2,Chst11
GO:0001829	5,7,6,9,10	trophectodermal cell differentiation	15	0.0014	2	0.0052	0.0855776	E	Junb,Cdh1
GO:0006306	8,7,9	DNA methylation	15	0.0014	2	0.0052	0.0855776	E	Dnmt3a,Dnmt3a
GO:0006305	8,7	DNA alkylation	15	0.0014	2	0.0052	0.0855776	E	Dnmt3a,Dnmt3a
GO:0021954	9,6,10,7,8	central nervous system neuron development	33	0.0031	3	0.0078	0.0860833	E	Gnaq,Atg7,Ptk2
GO:0045732	7,8,5,6	positive regulation of protein catabolic process	33	0.0031	3	0.0078	0.0860833	E	Ift88,Cblb,Sgsm3
GO:0034329	4	cell junction assembly	33	0.0031	3	0.0078	0.0860833	E	Actn3,Smad3,Ptk2b
GO:0042306	8,9,10,7	regulation of protein import into nucleus	33	0.0031	3	0.0078	0.0860833	E	Smad3,Sufu,Cdh1
GO:0006936	5	muscle contraction	152	0.0143	8	0.0207	0.0863046	E	Actn3,Avp,Camk2d,Myh11,Myh11,Myh11,Psen2,Aldoa
GO:0044264	5,6	cellular polysaccharide metabolic process	54	0.0051	4	0.0103	0.0864738	E	Ext1,Gsk3b,Ppp1r3b,Pcdh12
GO:0051726	5,4	regulation of cell cycle	234	0.022	11	0.0284	0.0865955	E	Bre,Wt1,Fam5c,Smad3,Junb,Npm2,Cdc37,Camk2d,Timp2,Skp2,Abl1
GO:0010959	7,6,8	regulation of metal ion transport	77	0.0072	5	0.0129	0.0869752	E	Stim1,Gnaq,Trpc1,Nedd4l,Orai1
GO:0016481	8,9,6,7	negative regulation of transcription	381	0.0358	16	0.0413	0.086986	E	Hes1,Hdac9,Foxn3,Wt1,Zfp148,Per2,Smad3,Sufu,Rarg,Nfib,Tcf3,Zfp238,Gsk3b,Mdm4,Lef1,Dnmt3a
GO:0019752	5	carboxylic acid metabolic process	413	0.0388	17	0.0439	0.0875269	E	Scd,Cpt1a,Fads1,Fars2,Acads,Avp,Apoc1,Pdha2,Pc,Ivd,Atg7,Dhfr,Dpys,Asl,Acsbg1,Qprt,Acsl5
GO:0051969	6,7,5	regulation of transmission of nerve impulse	180	0.0169	9	0.0233	0.0880103	E	Hcn4,Rab5a,Ctnnd2,Avp,Park2,Gsk3b,Ptk2,Bcan,Psen2
GO:0006082	4	organic acid metabolic process	415	0.0389	17	0.0439	0.0884223	E	Scd,Cpt1a,Fads1,Fars2,Acads,Avp,Apoc1,Pdha2,Pc,Ivd,Atg7,Dhfr,Dpys,Asl,Acsbg1,Qprt,Acsl5
GO:0014706	7,8,6	striated muscle tissue development	181	0.017	9	0.0233	0.0892741	E	Atg5,Smad3,Sdc1,Capn3,Myh11,Rcan1,Rxra,Rxra,Lef1
GO:0050808	4	synapse organization	78	0.0073	5	0.0129	0.089577	E	Cdh1,Nfasc,Nfasc,Ptk2,Cadm1
GO:0044057	5,4	regulation of system process	325	0.0305	14	0.0362	0.0896762	E	Hcn4,Rab5a,Ctnnd2,Epas1,Avp,Adm,Park2,Gsk3b,Grin2d,Grin2d,Grin2d,Ptk2,Bcan,Psen2
GO:0006511	10,8,9	ubiquitin-dependent protein catabolic process	128	0.012	7	0.0181	0.0897265	E	Rnf6,Anapc5,Park2,Skp2,Uchl1,Psmd3,Arih2
GO:0009896	6,4,5	positive regulation of catabolic process	55	0.0052	4	0.0103	0.0898874	E	Cpt1a,Ift88,Cblb,Sgsm3
GO:0002768	7,6	immune response-regulating cell surface receptor signaling pathway	55	0.0052	4	0.0103	0.0898874	E	Cblb,Elf1,Psen2,Bcar1
GO:0044265	5	cellular macromolecule catabolic process	296	0.0278	13	0.0336	0.0902566	E	Rnf6,Uba7,Anapc5,Wsb1,Rffl,Park2,Bad,Skp2,Uchl1,Psmd3,Ppp1r3b,Glb1,Arih2
GO:0045596	6,5,4	negative regulation of cell differentiation	210	0.0197	10	0.0258	0.0907953	E	Hes1,Rnf6,Smad3,Rtn4,Rtn4,Prdx2,Isl2,Gsk3b,Ptk2,Rcan1
GO:0003001	5,3	generation of a signal involved in cell-cell signaling	210	0.0197	10	0.0258	0.0907953	E	Cpt1a,Cyb5r4,Stx4,Rims4,Kcnq1,Rab8b,Avp,Park2,Hrh3,Rab15
GO:0048660	6,5	regulation of smooth muscle cell proliferation	56	0.0053	4	0.0103	0.0933049	E	Abcc4,Trib1,Gnaq,Ptk2
GO:0016050	4	vesicle organization	56	0.0053	4	0.0103	0.0933049	E	Atg5,Picalm,Picalm,Ap2b1
GO:0032940	5,3,4,6	secretion by cell	363	0.0341	15	0.0388	0.0937566	E	Pou2f2,Cpt1a,Cyb5r4,Stx4,Rims4,Kcnq1,Rab8b,Hmox1,Avp,Park2,Gcgr,Itsn1,Hrh3,Cadm1,Rab15
GO:0006886	6,5,7	intracellular protein transport	213	0.02	10	0.0258	0.0939998	E	Pacs1,Pacs1,Pacs1,Ramp1,Smad3,Sufu,Cdh1,Gsk3b,Vti1a,Ap2b1
GO:0051128	4,3	regulation of cellular component organization	364	0.0342	15	0.0388	0.0942525	E	Mapt,Rnf6,Smad3,Rtn4,Rtn4,Apoc1,Npm2,Nf2,Pacsin1,Gsk3b,Ptk2,Epn2,Map1a,Limk1,Aldoa
GO:0021872	7,8,5,9	generation of neurons in the forebrain	16	0.0015	2	0.0052	0.0942647	E	Gnaq,Atg7
GO:0021522	8,9,6,5	spinal cord motor neuron differentiation	16	0.0015	2	0.0052	0.0942647	E	Lhx4,Isl2
GO:0060674	6,7,8	placenta blood vessel development	16	0.0015	2	0.0052	0.0942647	E	Junb,Spint1
GO:0007617	4,5	mating behavior	16	0.0015	2	0.0052	0.0942647	E	Hexb,Avp
GO:0042133	5,7,8,4	neurotransmitter metabolic process	16	0.0015	2	0.0052	0.0942647	E	Colq,Maoa
GO:0051492	6,9,8,5,7	regulation of stress fiber formation	16	0.0015	2	0.0052	0.0942647	E	Smad3,Nf2
GO:0007530	4,5	sex determination	16	0.0015	2	0.0052	0.0942647	E	Wt1,Wt1
GO:0031327	7,5,6	negative regulation of cellular biosynthetic process	467	0.0438	18	0.0465	0.0944752	E	Hes1,Hdac9,Foxn3,Wt1,Zfp148,Per2,Smad3,Sufu,Rarg,Apoc1,Nfib,Nf2,Tcf3,Zfp238,Gsk3b,Mdm4,Lef1,Dnmt3a
GO:0048285	4	organelle fission	80	0.0075	5	0.0129	0.0947708	E	Junb,Fis1,Npm2,Akap8,Tcf3
GO:0033036	3	macromolecule localization	513	0.0481	19	0.0491	0.0948424	E	Pacs1,Pacs1,Pacs1,Pou2f2,Ramp1,Stau1,Smad3,Nrcam,Hexb,Sufu,Nedd8,Sept2,Cdh1,Gsk3b,Vti1a,Cadm1,Chst11,Psen2,Ap2b1
GO:0033273	5,7	response to vitamin	105	0.0099	6	0.0155	0.0948952	E	Dusp1,Pdgfrb,Fads1,Rarg,Rxra,Aqp3
GO:0006928	3,4	cell motion	516	0.0484	19	0.0491	0.0950234	E	Slit3,Dock1,Unc5a,Pdgfrb,Smad3,Nrcam,Dll4,Spag9,Lhx4,Trib1,Rtn4,Slit2,Isl2,Itga1,Nfasc,Nfasc,Ptk2,Ptk2b,Bcar1
GO:0051674	3	localization of cell	516	0.0484	19	0.0491	0.0950234	E	Slit3,Dock1,Unc5a,Pdgfrb,Smad3,Nrcam,Dll4,Spag9,Lhx4,Trib1,Rtn4,Slit2,Isl2,Itga1,Nfasc,Nfasc,Ptk2,Ptk2b,Bcar1
GO:0070727	4	cellular macromolecule localization	244	0.0229	11	0.0284	0.095959	E	Pacs1,Pacs1,Pacs1,Ramp1,Stau1,Smad3,Sufu,Cdh1,Gsk3b,Vti1a,Ap2b1
GO:0009890	6,4,5	negative regulation of biosynthetic process	475	0.0446	18	0.0465	0.0960205	E	Hes1,Hdac9,Foxn3,Wt1,Zfp148,Per2,Smad3,Sufu,Rarg,Apoc1,Nfib,Nf2,Tcf3,Zfp238,Gsk3b,Mdm4,Lef1,Dnmt3a
GO:0003012	4	muscle system process	159	0.0149	8	0.0207	0.0964633	E	Actn3,Avp,Camk2d,Myh11,Myh11,Myh11,Psen2,Aldoa
GO:0009749	8	response to glucose stimulus	57	0.0053	4	0.0103	0.0967213	E	Bad,Ptk2,Ptk2b,Txnip
GO:0045786	6,4,5	negative regulation of cell cycle	57	0.0053	4	0.0103	0.0967213	E	Wt1,Fam5c,Smad3,Timp2
GO:0001505	4,6,7	regulation of neurotransmitter levels	106	0.0099	6	0.0155	0.096957	E	Stx4,Rims4,Colq,Park2,Rab15,Maoa
GO:0010558	7,5,6	negative regulation of macromolecule biosynthetic process	450	0.0422	17	0.0439	0.0989652	E	Hes1,Hdac9,Foxn3,Wt1,Zfp148,Per2,Smad3,Sufu,Rarg,Nfib,Nf2,Tcf3,Zfp238,Gsk3b,Mdm4,Lef1,Dnmt3a
GO:0050776	5,4	regulation of immune response	218	0.0205	10	0.0258	0.0991321	E	Gpx2,Smad3,Hmox1,Cblb,Krt1,Elf1,Cadm1,Psen2,Ap2b1,Bcar1
GO:0019221	7,6	cytokine-mediated signaling pathway	82	0.0077	5	0.0129	0.0999349	E	Jak1,Cdc37,Stat4,Bad,Rqcd1
GO:0009791	4,3	post-embryonic development	82	0.0077	5	0.0129	0.0999349	E	Gnaq,Hmgn1,Atg7,Asl,Chst11
GO:0046777	10,8,9	protein amino acid autophosphorylation	82	0.0077	5	0.0129	0.0999349	E	Pdgfrb,Camkk2,Camk2d,Ptk2,Map3k3
GO:0048659	5	smooth muscle cell proliferation	58	0.0054	4	0.0103	0.100132	E	Abcc4,Trib1,Gnaq,Ptk2
GO:0005976	5	polysaccharide metabolic process	58	0.0054	4	0.0103	0.100132	E	Ext1,Gsk3b,Ppp1r3b,Pcdh12
GO:0016311	6	dephosphorylation	108	0.0101	6	0.0155	0.101046	E	Mtmr12,Smad3,Ptprr,Ptprr,Ptpn21,Rcan1
GO:0033365	6	protein localization in organelle	108	0.0101	6	0.0155	0.101046	E	Pacs1,Pacs1,Pacs1,Smad3,Sufu,Cdh1
GO:0046335	6,8,9,7	ethanolamine biosynthetic process	3	0.0003	1	0.0026	0.101193	E	Etnk1
GO:0080010	6,5	regulation of oxygen and reactive oxygen species metabolic process	3	0.0003	1	0.0026	0.101193	E	Prdx2
GO:0007412	7,9,8,4,12,10,13,11	axon target recognition	3	0.0003	1	0.0026	0.101193	E	Uchl1
GO:0032776	9,8,10	DNA methylation on cytosine	3	0.0003	1	0.0026	0.101193	E	Dnmt3a
GO:0045090	6,7,5	retroviral genome replication	3	0.0003	1	0.0026	0.101193	E	Smarcb1
GO:0006646	7,9,10,8,6	phosphatidylethanolamine biosynthetic process	3	0.0003	1	0.0026	0.101193	E	Etnk1
GO:0042339	7,8,5	keratan sulfate metabolic process	3	0.0003	1	0.0026	0.101193	E	Chst1
GO:0006580	5,8	ethanolamine metabolic process	3	0.0003	1	0.0026	0.101193	E	Etnk1
GO:0032862	12,13,10,11	activation of Rho GTPase activity	3	0.0003	1	0.0026	0.101193	E	Ptk2b
GO:0043088	11,12,9,10	regulation of Cdc42 GTPase activity	3	0.0003	1	0.0026	0.101193	E	Ralbp1
GO:0002719	8,7,9,6,5	negative regulation of cytokine production during immune response	3	0.0003	1	0.0026	0.101193	E	Hmox1
GO:0046479	8,9	glycosphingolipid catabolic process	3	0.0003	1	0.0026	0.101193	E	Hexb
GO:0021859	8,9,6	pyramidal neuron differentiation	3	0.0003	1	0.0026	0.101193	E	Atg7
GO:0005513	5,7	detection of calcium ion	3	0.0003	1	0.0026	0.101193	E	Stim1
GO:0019482	7,8	beta-alanine metabolic process	3	0.0003	1	0.0026	0.101193	E	Dpys
GO:0042271	8,12,13,9,11,10,6,7	susceptibility to natural killer cell mediated cytotoxicity	3	0.0003	1	0.0026	0.101193	E	Cadm1
GO:0007144	10,8,5,9,7,4	female meiosis I	3	0.0003	1	0.0026	0.101193	E	Cdc25b
GO:0009396	6,7,8	folic acid and derivative biosynthetic process	3	0.0003	1	0.0026	0.101193	E	Dhfr
GO:0010310	7,6	regulation of hydrogen peroxide metabolic process	3	0.0003	1	0.0026	0.101193	E	Prdx2
GO:0048840	5,8,4,9	otolith development	3	0.0003	1	0.0026	0.101193	E	Nox3
GO:0001835	5,8,4,9	blastocyst hatching	3	0.0003	1	0.0026	0.101193	E	Smarcb1
GO:0021860	10,11,9,8,12,7	pyramidal neuron development	3	0.0003	1	0.0026	0.101193	E	Atg7
GO:0007509	6,7,8,9,10	mesoderm migration	3	0.0003	1	0.0026	0.101193	E	Slit2
GO:0060334	8,9,7	regulation of interferon-gamma-mediated signaling pathway	3	0.0003	1	0.0026	0.101193	E	Cdc37
GO:0006689	9,10,11	ganglioside catabolic process	3	0.0003	1	0.0026	0.101193	E	Hexb
GO:0006208	7,8	pyrimidine base catabolic process	3	0.0003	1	0.0026	0.101193	E	Dpys
GO:0048318	7,8,6	axial mesoderm development	3	0.0003	1	0.0026	0.101193	E	Tcf3
GO:0035188	3,4	hatching	3	0.0003	1	0.0026	0.101193	E	Smarcb1
GO:0042668	12,11,10,13,8,9,7,6	auditory receptor cell fate determination	3	0.0003	1	0.0026	0.101193	E	Hes1
GO:0051096	7	positive regulation of helicase activity	3	0.0003	1	0.0026	0.101193	E	Msh3
GO:0010692	10,7,9	regulation of alkaline phosphatase activity	3	0.0003	1	0.0026	0.101193	E	Smad3
GO:0009313	5,6	oligosaccharide catabolic process	3	0.0003	1	0.0026	0.101193	E	Hexb
GO:0060272	7,8,9,6	embryonic skeletal joint morphogenesis	3	0.0003	1	0.0026	0.101193	E	Col2a1
GO:0032891	6,7,5,4	negative regulation of organic acid transport	3	0.0003	1	0.0026	0.101193	E	Hrh3
GO:0006855	4,5,6	multidrug transport	3	0.0003	1	0.0026	0.101193	E	Abcc3
GO:0033015	6	tetrapyrrole catabolic process	3	0.0003	1	0.0026	0.101193	E	Hmox1
GO:0046475	7,8	glycerophospholipid catabolic process	3	0.0003	1	0.0026	0.101193	E	Apoc1
GO:0002125	5,6	maternal aggressive behavior	3	0.0003	1	0.0026	0.101193	E	Avp
GO:0006551	7,8	leucine metabolic process	3	0.0003	1	0.0026	0.101193	E	Ivd
GO:0045631	9,8,10,7	regulation of mechanoreceptor differentiation	3	0.0003	1	0.0026	0.101193	E	Hes1
GO:0048261	7,8,9,5,6	negative regulation of receptor-mediated endocytosis	3	0.0003	1	0.0026	0.101193	E	Apoc1
GO:0060164	9,7,8,10,6	regulation of timing of neuron differentiation	3	0.0003	1	0.0026	0.101193	E	Hes1
GO:0043954	3	cellular component maintenance	3	0.0003	1	0.0026	0.101193	E	Pard6a
GO:0032731	8,6,7	positive regulation of interleukin-1 beta production	3	0.0003	1	0.0026	0.101193	E	Smad3
GO:0032762	6,7,5	mast cell cytokine production	3	0.0003	1	0.0026	0.101193	E	Hmox1
GO:0006787	6,7	porphyrin catabolic process	3	0.0003	1	0.0026	0.101193	E	Hmox1
GO:0050774	7,9,8,12,11,5,6,10,13,14	negative regulation of dendrite morphogenesis	3	0.0003	1	0.0026	0.101193	E	Gsk3b
GO:0051956	7,8,6,9,5	negative regulation of amino acid transport	3	0.0003	1	0.0026	0.101193	E	Hrh3
GO:0034201	7	response to oleic acid	3	0.0003	1	0.0026	0.101193	E	Bad
GO:0048597	8,9,10,7,6,4,5	post-embryonic camera-type eye morphogenesis	3	0.0003	1	0.0026	0.101193	E	Hmgn1
GO:0002536	5,6,8,7	respiratory burst during acute inflammatory response	3	0.0003	1	0.0026	0.101193	E	Prdx2
GO:0045607	10,9,11,12,8,7	regulation of auditory receptor cell differentiation	3	0.0003	1	0.0026	0.101193	E	Hes1
GO:0030953	7,8,6	spindle astral microtubule organization	3	0.0003	1	0.0026	0.101193	E	Tacc2
GO:0060333	8,7	interferon-gamma-mediated signaling pathway	3	0.0003	1	0.0026	0.101193	E	Cdc37
GO:0002679	4,5,6	respiratory burst during defense response	3	0.0003	1	0.0026	0.101193	E	Prdx2
GO:0034331	6,4	cell junction maintenance	3	0.0003	1	0.0026	0.101193	E	Pard6a
GO:0032489	10,11,9	regulation of Cdc42 protein signal transduction	3	0.0003	1	0.0026	0.101193	E	Ralbp1
GO:0007621	5,7,8	negative regulation of female receptivity	3	0.0003	1	0.0026	0.101193	E	Avp
GO:0030007	10,8	cellular potassium ion homeostasis	3	0.0003	1	0.0026	0.101193	E	Camk2d
GO:0032763	9,7,8,6	regulation of mast cell cytokine production	3	0.0003	1	0.0026	0.101193	E	Hmox1
GO:0045920	6,7,8,4,5,9	negative regulation of exocytosis	3	0.0003	1	0.0026	0.101193	E	Hmox1
GO:0010424	10,9,11	DNA methylation on cytosine within a CG sequence	3	0.0003	1	0.0026	0.101193	E	Dnmt3a
GO:0032856	11,12,9,10	activation of Ras GTPase activity	3	0.0003	1	0.0026	0.101193	E	Ptk2b
GO:0045836	6,8,9,10,7,4,5	positive regulation of meiosis	3	0.0003	1	0.0026	0.101193	E	Npm2
GO:0002701	7,8,5,6	negative regulation of production of molecular mediator of immune response	3	0.0003	1	0.0026	0.101193	E	Hmox1
GO:0033148	9,10,11,8,7	positive regulation of estrogen receptor signaling pathway	3	0.0003	1	0.0026	0.101193	E	Skp2
GO:0045217	7,5	cell-cell junction maintenance	3	0.0003	1	0.0026	0.101193	E	Pard6a
GO:0007584	4,6	response to nutrient	191	0.0179	9	0.0233	0.101371	E	Dusp1,Mapt,Pdgfrb,Fads1,Hmox1,Rarg,Asl,Rxra,Aqp3
GO:0051174	6,5	regulation of phosphorus metabolic process	383	0.0359	15	0.0388	0.101887	E	Prkce,Cdc25b,Arr3,Pdgfrb,Smad3,Spag9,Rptor,Trib1,Prdx2,Nf2,Itga1,Gsk3b,Rcan1,Psen2,Ptk2b
GO:0019220	7,6	regulation of phosphate metabolic process	383	0.0359	15	0.0388	0.101887	E	Prkce,Cdc25b,Arr3,Pdgfrb,Smad3,Spag9,Rptor,Trib1,Prdx2,Nf2,Itga1,Gsk3b,Rcan1,Psen2,Ptk2b
GO:0022403	5,4	cell cycle phase	221	0.0207	10	0.0258	0.10207	E	Msh5,Cdc25b,Junb,Npm2,Akap8,Camk2d,Tcf3,Skp2,Tacc2,Pole
GO:0043065	8,6,7	positive regulation of apoptosis	348	0.0327	14	0.0362	0.102094	E	Dusp1,Nell1,Smad3,Hmox1,Rarg,Gnaq,Bad,Itga1,Gsk3b,Cadm1,Rxra,Psen2,Txnip,Abl1
GO:0043068	7,5,6	positive regulation of programmed cell death	350	0.0328	14	0.0362	0.10292	E	Dusp1,Nell1,Smad3,Hmox1,Rarg,Gnaq,Bad,Itga1,Gsk3b,Cadm1,Rxra,Psen2,Txnip,Abl1
GO:0006041	6	glucosamine metabolic process	17	0.0016	2	0.0052	0.102968	E	Hexb,Amdhd2
GO:0008033	9,8,7	tRNA processing	17	0.0016	2	0.0052	0.102968	E	Pop5,Fars2
GO:0006044	7	N-acetylglucosamine metabolic process	17	0.0016	2	0.0052	0.102968	E	Hexb,Amdhd2
GO:0014909	7,8,6	smooth muscle cell migration	17	0.0016	2	0.0052	0.102968	E	Trib1,Ptk2
GO:0010942	6,4,5	positive regulation of cell death	352	0.033	14	0.0362	0.103701	E	Dusp1,Nell1,Smad3,Hmox1,Rarg,Gnaq,Bad,Itga1,Gsk3b,Cadm1,Rxra,Psen2,Txnip,Abl1
GO:0007517	5,6	muscle organ development	224	0.021	10	0.0258	0.104889	E	Atg5,Pdgfrb,Smad3,Sdc1,Capn3,Myh11,Rcan1,Rxra,Rxra,Lef1
GO:0040007	2	growth	399	0.0374	15	0.0388	0.10548	E	Ing5,Commd5,Smad3,Hpn,Socs6,Avp,Adm,Fkbp8,Nf2,Prdm4,Sgms1,Ptk2,Chst11,Psen2,Ptk2b
GO:0055086	5	nucleobase, nucleoside and nucleotide metabolic process	288	0.027	12	0.031	0.105677	E	Npr1,Impdh2,Prpsap1,Avp,Gnaq,Gcgr,Timp2,Dpys,P2ry12,Hrh3,Qprt,Aldoa
GO:0030307	6,7,4,5	positive regulation of cell growth	37	0.0035	3	0.0078	0.105804	E	Avp,Ptk2,Ptk2b
GO:0051495	7,5,6	positive regulation of cytoskeleton organization	37	0.0035	3	0.0078	0.105804	E	Mapt,Smad3,Nf2
GO:0000082	8,5,6,7,4	G1/S transition of mitotic cell cycle	37	0.0035	3	0.0078	0.105804	E	Camk2d,Skp2,Pole
GO:0051246	6,5	regulation of protein metabolic process	409	0.0384	15	0.0388	0.106365	E	Prkce,Atg5,Mapt,Arr3,Pdgfrb,Ift88,Cblb,Nf2,Mdm4,Timp2,Atg7,Map1a,Psen2,Sgsm3,Ptk2b
GO:0030100	5,6,7,4	regulation of endocytosis	60	0.0056	4	0.0103	0.10692	E	Apoc1,Pacsin1,Ptk2,Epn2
GO:0009746	7	response to hexose stimulus	60	0.0056	4	0.0103	0.10692	E	Bad,Ptk2,Ptk2b,Txnip
GO:0034284	6	response to monosaccharide stimulus	60	0.0056	4	0.0103	0.10692	E	Bad,Ptk2,Ptk2b,Txnip
GO:0050804	7,8,6	regulation of synaptic transmission	167	0.0157	8	0.0207	0.107375	E	Hcn4,Rab5a,Ctnnd2,Park2,Gsk3b,Ptk2,Bcan,Psen2
GO:0030534	3,4	adult behavior	112	0.0105	6	0.0155	0.109044	E	Park2,Grin2d,Grin2d,Grin2d,Atg7,Uchl1
GO:0006414	8,7,6	translational elongation	86	0.0081	5	0.0129	0.110096	E	Rpl18,Rpl3,Rpl13a,Rpl8,Rps27
GO:0043433	9,7,10,8	negative regulation of transcription factor activity	38	0.0036	3	0.0078	0.11072	E	Hmox1,Trib1,Prdx2
GO:0009108	6	coenzyme biosynthetic process	38	0.0036	3	0.0078	0.11072	E	Pdha2,Dhfr,Qprt
GO:0035249	7,8	synaptic transmission, glutamatergic	38	0.0036	3	0.0078	0.11072	E	Grid2,Park2,Grin2d
GO:0007156	5	homophilic cell adhesion	38	0.0036	3	0.0078	0.11072	E	Cdh22,Cadm1,Pcdh12
GO:0007169	8,7	transmembrane receptor protein tyrosine kinase signaling pathway	231	0.0217	10	0.0258	0.110961	E	Pdgfrb,Grb10,Gfra2,Cilp,Dlg2,Psen2,Ptk2b,Ptk2b,Bcar1,Txnip
GO:0030324	5,6,7	lung development	113	0.0106	6	0.0155	0.110997	E	Hes1,Ift88,Epas1,Nfib,Lox,Psen2
GO:0060341	5,4	regulation of cellular localization	200	0.0188	9	0.0233	0.111132	E	Smad3,Sufu,Hmox1,Avp,Park2,Cdh1,Gsk3b,Hrh3,Cadm1
GO:0043534	7,8,6	blood vessel endothelial cell migration	18	0.0017	2	0.0052	0.111647	E	Dll4,Ptk2b
GO:0048599	6,7,8,5	oocyte development	18	0.0017	2	0.0052	0.111647	E	Cdc25b,Ptk2b
GO:0008589	7,8,6	regulation of smoothened signaling pathway	18	0.0017	2	0.0052	0.111647	E	Sufu,Prrx2
GO:0001938	7,5,6	positive regulation of endothelial cell proliferation	18	0.0017	2	0.0052	0.111647	E	Rptor,Pgf
GO:0034614	6	cellular response to reactive oxygen species	18	0.0017	2	0.0052	0.111647	E	Prdx2,Fos
GO:0021517	5,7,8,4	ventral spinal cord development	18	0.0017	2	0.0052	0.111647	E	Lhx4,Isl2
GO:0060688	6,5,4	regulation of morphogenesis of a branching structure	18	0.0017	2	0.0052	0.111647	E	Pgf,Rxra
GO:0042402	7,6	biogenic amine catabolic process	18	0.0017	2	0.0052	0.111647	E	Maoa,Dio2
GO:0042312	6,7,5,8	regulation of vasodilation	18	0.0017	2	0.0052	0.111647	E	Adm,Ptk2
GO:0032231	5,8,7,4,6	regulation of actin filament bundle formation	18	0.0017	2	0.0052	0.111647	E	Smad3,Nf2
GO:0048729	6,5,7,4	tissue morphogenesis	300	0.0282	12	0.031	0.111876	E	Wt1,Wt1,Smad3,Pgf,Adm,Slit2,Nf2,Tcf3,Ecsit,Rxra,Rxra,Lef1
GO:0048167	8,9,7	regulation of synaptic plasticity	87	0.0082	5	0.0129	0.112588	E	Rab5a,Ctnnd2,Gsk3b,Bcan,Psen2
GO:0015031	4,5,6	protein transport	345	0.0324	13	0.0336	0.11293	E	Pacs1,Pacs1,Pacs1,Pou2f2,Ramp1,Smad3,Sufu,Cdh1,Gsk3b,Vti1a,Cadm1,Psen2,Ap2b1
GO:0042110	6,5	T cell activation	202	0.019	9	0.0233	0.113122	E	Cd274,Cd83,Smad3,Cblb,Prdx2,Bad,Vtcn1,Cadm1,Psen2
GO:0045184	3,4,5	establishment of protein localization	352	0.033	13	0.0336	0.11373	E	Pacs1,Pacs1,Pacs1,Pou2f2,Ramp1,Smad3,Sufu,Cdh1,Gsk3b,Vti1a,Cadm1,Psen2,Ap2b1
GO:0006259	6,5	DNA metabolic process	353	0.0331	13	0.0336	0.113794	E	Bre,Ing5,Nfib,Npm2,Nf2,Tcf3,Hmgn1,Dnmt3a,Dnmt3a,Smg6,Fancc,Pole,Msh3
GO:0001775	3	cell activation	356	0.0334	13	0.0336	0.113907	E	Pou2f2,Cd274,Impdh2,Cd83,Smad3,Hmox1,Cblb,Prdx2,Bad,Vtcn1,P2ry12,Cadm1,Psen2
GO:0009117	7	nucleotide metabolic process	270	0.0253	11	0.0284	0.114739	E	Npr1,Impdh2,Prpsap1,Avp,Gnaq,Gcgr,Timp2,P2ry12,Hrh3,Qprt,Aldoa
GO:0006753	6	nucleoside phosphate metabolic process	270	0.0253	11	0.0284	0.114739	E	Npr1,Impdh2,Prpsap1,Avp,Gnaq,Gcgr,Timp2,P2ry12,Hrh3,Qprt,Aldoa
GO:0045926	5,3,4	negative regulation of growth	88	0.0083	5	0.0129	0.115057	E	Ing5,Smad3,Nf2,Prdm4,Ptk2
GO:0021953	8,9,6,7	central nervous system neuron differentiation	39	0.0037	3	0.0078	0.115609	E	Gnaq,Atg7,Ptk2
GO:0032787	6	monocarboxylic acid metabolic process	273	0.0256	11	0.0284	0.116267	E	Scd,Cpt1a,Fads1,Acads,Avp,Apoc1,Pdha2,Pc,Dhfr,Acsbg1,Acsl5
GO:0046649	5,4	lymphocyte activation	273	0.0256	11	0.0284	0.116267	E	Pou2f2,Cd274,Impdh2,Cd83,Smad3,Cblb,Prdx2,Bad,Vtcn1,Cadm1,Psen2
GO:0001501	5	skeletal system development	317	0.0297	12	0.031	0.117153	E	Ext1,Nell1,Pdgfrb,Smad3,Hexb,Gnaq,Atp6v0a4,Ankh,Prrx2,Chst11,Ptk2b,Col2a1
GO:0035150	4	regulation of tube size	89	0.0084	5	0.0129	0.117499	E	Atg5,Avp,Adm,Itga1,Ptk2
GO:0050880	5,6	regulation of blood vessel size	89	0.0084	5	0.0129	0.117499	E	Atg5,Avp,Adm,Itga1,Ptk2
GO:0048839	4,7,8	inner ear development	89	0.0084	5	0.0129	0.117499	E	Hes1,Pdgfrb,Nox3,Prrx2,Col2a1
GO:0046483	4	heterocycle metabolic process	89	0.0084	5	0.0129	0.117499	E	Hmox1,Dhfr,Dpys,Dnmt3a,Maoa
GO:0045321	4,3	leukocyte activation	323	0.0303	12	0.031	0.118008	E	Pou2f2,Cd274,Impdh2,Cd83,Smad3,Hmox1,Cblb,Prdx2,Bad,Vtcn1,Cadm1,Psen2
GO:0030323	5,6	respiratory tube development	117	0.011	6	0.0155	0.118591	E	Hes1,Ift88,Epas1,Nfib,Lox,Psen2
GO:0034613	5	cellular protein localization	242	0.0227	10	0.0258	0.118885	E	Pacs1,Pacs1,Pacs1,Ramp1,Smad3,Sufu,Cdh1,Gsk3b,Vti1a,Ap2b1
GO:0007605	8	sensory perception of sound	64	0.006	4	0.0103	0.120236	E	Hexb,Tmc1,Atp6v0a4,Map1a
GO:0060038	6,7	cardiac muscle cell proliferation	19	0.0018	2	0.0052	0.120267	E	Rxra,Rxra
GO:0035303	8,7	regulation of dephosphorylation	19	0.0018	2	0.0052	0.120267	E	Smad3,Rcan1
GO:0046470	7,8	phosphatidylcholine metabolic process	19	0.0018	2	0.0052	0.120267	E	Apoc1,Pla2g15
GO:0043405	11,8,10	regulation of MAP kinase activity	118	0.0111	6	0.0155	0.120427	E	Spag9,Trib1,Prdx2,Itga1,Gsk3b,Ptk2b
GO:0032880	5,4	regulation of protein localization	118	0.0111	6	0.0155	0.120427	E	Smad3,Sufu,Sept2,Cdh1,Gsk3b,Cadm1
GO:0048661	7,6,5	positive regulation of smooth muscle cell proliferation	40	0.0038	3	0.0078	0.120463	E	Abcc4,Gnaq,Ptk2
GO:0007416	3,5,6	synaptogenesis	40	0.0038	3	0.0078	0.120463	E	Cdh1,Ptk2,Cadm1
GO:0060541	5	respiratory system development	119	0.0112	6	0.0155	0.122237	E	Hes1,Ift88,Epas1,Nfib,Lox,Psen2
GO:0003018	5	vascular process in circulatory system	91	0.0085	5	0.0129	0.122299	E	Atg5,Avp,Adm,Itga1,Ptk2
GO:0000279	6,5	M phase	149	0.014	7	0.0181	0.122902	E	Msh5,Cdc25b,Junb,Npm2,Akap8,Tcf3,Tacc2
GO:0051223	7,6,5	regulation of protein transport	92	0.0086	5	0.0129	0.124652	E	Smad3,Sufu,Cdh1,Gsk3b,Cadm1
GO:0007423	5,6	sensory organ development	254	0.0238	10	0.0258	0.125019	E	Hes1,Pdgfrb,Wt1,Wt1,Fkbp8,Rarg,Nox3,Hmgn1,Prrx2,Col2a1
GO:0021536	4,5,7,8,9	diencephalon development	41	0.0038	3	0.0078	0.125272	E	Hes1,Gata2,Cdh1
GO:0050863	8,7,6	regulation of T cell activation	121	0.0114	6	0.0155	0.125771	E	Cd274,Cd83,Cblb,Prdx2,Bad,Vtcn1
GO:0002440	4,5	production of molecular mediator of immune response	66	0.0062	4	0.0103	0.126702	E	Pou2f2,Hmox1,Tcf3,Msh3
GO:0007179	9,8	transforming growth factor beta receptor signaling pathway	93	0.0087	5	0.0129	0.126971	E	Pdgfrb,Smad3,Fkbp8,Chst11,Fos
GO:0014047	6,4,5,7	glutamate secretion	20	0.0019	2	0.0052	0.128794	E	Avp,Hrh3
GO:0030166	6,8,7	proteoglycan biosynthetic process	20	0.0019	2	0.0052	0.128794	E	Ext1,Chst11
GO:0014812	6,7,5	muscle cell migration	20	0.0019	2	0.0052	0.128794	E	Trib1,Ptk2
GO:0001837	6,7,8,9,10	epithelial to mesenchymal transition	20	0.0019	2	0.0052	0.128794	E	Smad3,Lef1
GO:0014855	5	striated muscle cell proliferation	20	0.0019	2	0.0052	0.128794	E	Rxra,Rxra
GO:0044092	4	negative regulation of molecular function	274	0.0257	10	0.0258	0.129117	E	Anapc5,Hmox1,Trib1,Apoc1,Prdx2,Nf2,Gsk3b,P2ry12,Hrh3,Psmd3
GO:0019935	8,7	cyclic-nucleotide-mediated signaling	94	0.0088	5	0.0129	0.129255	E	Adm,Gnaq,Gcgr,P2ry12,Pde9a
GO:0042476	6,7,5	odontogenesis	67	0.0063	4	0.0103	0.129874	E	Ift88,Sdc1,Nf2,Lef1
GO:0002757	8,7,6,4	immune response-activating signal transduction	67	0.0063	4	0.0103	0.129874	E	Cblb,Elf1,Psen2,Bcar1
GO:0045793	5	positive regulation of cell size	42	0.0039	3	0.0078	0.130028	E	Avp,Ptk2,Ptk2b
GO:0006289	8,7	nucleotide-excision repair	42	0.0039	3	0.0078	0.130028	E	Hmgn1,Fancc,Pole
GO:0006909	6,5,7	phagocytosis	42	0.0039	3	0.0078	0.130028	E	Gata2,Cebpe,Ptk2
GO:0002246	6	healing during inflammatory response	4	0.0004	1	0.0026	0.130035	E	Hmox1
GO:0021524	9,10,7,6	visceral motor neuron differentiation	4	0.0004	1	0.0026	0.130035	E	Isl2
GO:0010915	6,7,5	regulation of very-low-density lipoprotein particle clearance	4	0.0004	1	0.0026	0.130035	E	Apoc1
GO:0032909	6,5	regulation of transforming growth factor-beta2 production	4	0.0004	1	0.0026	0.130035	E	Smad3
GO:0009912	11,10,12,8,9,7	auditory receptor cell fate commitment	4	0.0004	1	0.0026	0.130035	E	Hes1
GO:0060351	7,9,10,8,6	cartilage development involved in endochondral bone morphogenesis	4	0.0004	1	0.0026	0.130035	E	Col2a1
GO:0032906	4	transforming growth factor-beta2 production	4	0.0004	1	0.0026	0.130035	E	Smad3
GO:0006346	11,10,8,12,9,5	methylation-dependent chromatin silencing	4	0.0004	1	0.0026	0.130035	E	Dnmt3a
GO:0002249	4	lymphocyte anergy	4	0.0004	1	0.0026	0.130035	E	Cblb
GO:0002667	7,6	regulation of T cell anergy	4	0.0004	1	0.0026	0.130035	E	Cblb
GO:0006729	7	tetrahydrobiopterin biosynthetic process	4	0.0004	1	0.0026	0.130035	E	Qdpr
GO:0060158	9,10,12,8	activation of phospholipase C activity by dopamine receptor signaling pathway	4	0.0004	1	0.0026	0.130035	E	Gnaq
GO:0045760	10,8	positive regulation of action potential	4	0.0004	1	0.0026	0.130035	E	Kcnip1
GO:0032849	6,13,14,12,7,11,4,5	positive regulation of cellular pH reduction	4	0.0004	1	0.0026	0.130035	E	Avp
GO:0060395	9,6,8,5	SMAD protein signal transduction	4	0.0004	1	0.0026	0.130035	E	Fos
GO:0033145	8,9,10,7,6	positive regulation of steroid hormone receptor signaling pathway	4	0.0004	1	0.0026	0.130035	E	Skp2
GO:0050932	6,5	regulation of pigment cell differentiation	4	0.0004	1	0.0026	0.130035	E	Gnaq
GO:0006206	6,7	pyrimidine base metabolic process	4	0.0004	1	0.0026	0.130035	E	Dpys
GO:0048703	8,6,9,10,7,5	embryonic viscerocranium morphogenesis	4	0.0004	1	0.0026	0.130035	E	Chst11
GO:0032236	8,9,10,7,11,6	positive regulation of calcium ion transport via store-operated calcium channel activity	4	0.0004	1	0.0026	0.130035	E	Stim1
GO:0051151	8,7,6	negative regulation of smooth muscle cell differentiation	4	0.0004	1	0.0026	0.130035	E	Rcan1
GO:0002067	7,10,9,11,8	glandular epithelial cell differentiation	4	0.0004	1	0.0026	0.130035	E	Rxra
GO:0022027	5,6,8,9,10	interkinetic nuclear migration	4	0.0004	1	0.0026	0.130035	E	Tacc2
GO:0021523	9,10,7,6	somatic motor neuron differentiation	4	0.0004	1	0.0026	0.130035	E	Lhx4
GO:0010985	6,7,4,5	negative regulation of lipoprotein particle clearance	4	0.0004	1	0.0026	0.130035	E	Apoc1
GO:0043619	10,11,12,9,6,7	regulation of transcription from RNA polymerase II promoter in response to oxidative stress	4	0.0004	1	0.0026	0.130035	E	Epas1
GO:0051095	6	regulation of helicase activity	4	0.0004	1	0.0026	0.130035	E	Msh3
GO:0010916	7,8,5,6	negative regulation of very-low-density lipoprotein particle clearance	4	0.0004	1	0.0026	0.130035	E	Apoc1
GO:0002669	8,6,7	positive regulation of T cell anergy	4	0.0004	1	0.0026	0.130035	E	Cblb
GO:0002911	6,5	regulation of lymphocyte anergy	4	0.0004	1	0.0026	0.130035	E	Cblb
GO:0016322	7,10,8,11,6	neuron remodeling	4	0.0004	1	0.0026	0.130035	E	Gnaq
GO:0002913	7,5,6	positive regulation of lymphocyte anergy	4	0.0004	1	0.0026	0.130035	E	Cblb
GO:0032713	7,5,6	negative regulation of interleukin-4 production	4	0.0004	1	0.0026	0.130035	E	Cd83
GO:0032008	8,9,7,6	positive regulation of TOR signaling pathway	4	0.0004	1	0.0026	0.130035	E	Rptor
GO:0046499	5,6	S-adenosylmethioninamine metabolic process	4	0.0004	1	0.0026	0.130035	E	Dnmt3a
GO:0060120	10,9,11,7,8,6	inner ear receptor cell fate commitment	4	0.0004	1	0.0026	0.130035	E	Hes1
GO:0021555	5,8,7,10,4,11,9	midbrain-hindbrain boundary morphogenesis	4	0.0004	1	0.0026	0.130035	E	Hes1
GO:0046642	11,10,9,8	negative regulation of alpha-beta T cell proliferation	4	0.0004	1	0.0026	0.130035	E	Cblb
GO:0045906	6,7,8,4,5,9	negative regulation of vasoconstriction	4	0.0004	1	0.0026	0.130035	E	Adm
GO:0032732	7,5,6	positive regulation of interleukin-1 production	4	0.0004	1	0.0026	0.130035	E	Smad3
GO:0000731	8,7	DNA synthesis during DNA repair	4	0.0004	1	0.0026	0.130035	E	Pole
GO:0002870	5	T cell anergy	4	0.0004	1	0.0026	0.130035	E	Cblb
GO:0042976	13,9,10,8,11,12	activation of Janus kinase activity	4	0.0004	1	0.0026	0.130035	E	Ptk2b
GO:0048050	7,8,9,6	post-embryonic eye morphogenesis	4	0.0004	1	0.0026	0.130035	E	Hmgn1
GO:0046113	6,7	nucleobase catabolic process	4	0.0004	1	0.0026	0.130035	E	Dpys
GO:0045634	7,6	regulation of melanocyte differentiation	4	0.0004	1	0.0026	0.130035	E	Gnaq
GO:0043569	8,10,11,7,6,9	negative regulation of insulin-like growth factor receptor signaling pathway	4	0.0004	1	0.0026	0.130035	E	Cilp
GO:0021542	4,7,8,5,9,10,6,11,12	dentate gyrus development	4	0.0004	1	0.0026	0.130035	E	Lef1
GO:0046337	6,7	phosphatidylethanolamine metabolic process	4	0.0004	1	0.0026	0.130035	E	Etnk1
GO:0048739	4,7,9,8,10	cardiac muscle fiber development	4	0.0004	1	0.0026	0.130035	E	Myh11
GO:0032020	9,8	ISG15-protein conjugation	4	0.0004	1	0.0026	0.130035	E	Uba7
GO:0048341	6,8,9,10,7	paraxial mesoderm formation	4	0.0004	1	0.0026	0.130035	E	Lef1
GO:0006631	5,7,6	fatty acid metabolic process	188	0.0176	8	0.0207	0.130277	E	Scd,Cpt1a,Fads1,Acads,Avp,Apoc1,Acsbg1,Acsl5
GO:0018193	8,7	peptidyl-amino acid modification	188	0.0176	8	0.0207	0.130277	E	Prkce,Jak1,Pdgfrb,Nf2,Gsk3b,Abl2,Ptk2b,Abl1
GO:0007178	8,7	transmembrane receptor protein serine/threonine kinase signaling pathway	124	0.0116	6	0.0155	0.130842	E	Pdgfrb,Smad3,Fkbp8,Ecsit,Chst11,Fos
GO:0051336	5	regulation of hydrolase activity	231	0.0217	9	0.0233	0.132877	E	Smad3,Apoc1,Ralbp1,Gnaq,Bad,Cdh1,Rcan1,Ptk2b,Msh3
GO:0006605	7,6,8	protein targeting	157	0.0147	7	0.0181	0.132968	E	Pacs1,Pacs1,Pacs1,Smad3,Sufu,Cdh1,Gsk3b
GO:0002684	5,3,4	positive regulation of immune system process	233	0.0219	9	0.0233	0.133555	E	Cd83,Cblb,Krt1,Elf1,Bad,Cadm1,Psen2,Aqp3,Bcar1
GO:0060047	6	heart contraction	96	0.009	5	0.0129	0.13371	E	Atg5,Hcn4,Epas1,Camk2d,Psen2
GO:0002253	7,3,5,6	activation of immune response	96	0.009	5	0.0129	0.13371	E	Cblb,Krt1,Elf1,Psen2,Bcar1
GO:0034637	5,6	cellular carbohydrate biosynthetic process	96	0.009	5	0.0129	0.13371	E	Ext1,Pdgfrb,Pc,Ppp1r3b,Chst11
GO:0003015	5	heart process	96	0.009	5	0.0129	0.13371	E	Atg5,Hcn4,Epas1,Camk2d,Psen2
GO:0048584	5,3,4	positive regulation of response to stimulus	237	0.0222	9	0.0233	0.134642	E	Bre,Smad3,Cblb,Slit2,Krt1,Elf1,Cadm1,Psen2,Bcar1
GO:0043392	6	negative regulation of DNA binding	43	0.004	3	0.0078	0.134724	E	Hmox1,Trib1,Prdx2
GO:0040008	4,3	regulation of growth	245	0.023	9	0.0233	0.135744	E	Ing5,Commd5,Smad3,Socs6,Avp,Nf2,Prdm4,Ptk2,Ptk2b
GO:0070201	6,4,5	regulation of establishment of protein localization	97	0.0091	5	0.0129	0.135877	E	Smad3,Sufu,Cdh1,Gsk3b,Cadm1
GO:0060249	5	anatomical structure homeostasis	160	0.015	7	0.0181	0.136263	E	Pdgfrb,Epas1,Abca4,Pard6a,Smg6,Aldoa,Col2a1
GO:0002252	3,4	immune effector process	197	0.0185	8	0.0207	0.136832	E	Pou2f2,Hmox1,Prdx2,Krt1,Tcf3,Cadm1,Ap2b1,Msh3
GO:0030810	8,9,6,7,10	positive regulation of nucleotide biosynthetic process	21	0.002	2	0.0052	0.137199	E	Npr1,Avp
GO:0008633	9,7,6,8	activation of pro-apoptotic gene products	21	0.002	2	0.0052	0.137199	E	Smad3,Bad
GO:0045981	8,9,6,7	positive regulation of nucleotide metabolic process	21	0.002	2	0.0052	0.137199	E	Npr1,Avp
GO:0030801	9,10,7,8	positive regulation of cyclic nucleotide metabolic process	21	0.002	2	0.0052	0.137199	E	Npr1,Avp
GO:0030804	9,10,7,8,11	positive regulation of cyclic nucleotide biosynthetic process	21	0.002	2	0.0052	0.137199	E	Npr1,Avp
GO:0043271	6,7,5,4	negative regulation of ion transport	21	0.002	2	0.0052	0.137199	E	Gnaq,Nedd4l
GO:0042304	7,8,6,9	regulation of fatty acid biosynthetic process	21	0.002	2	0.0052	0.137199	E	Avp,Apoc1
GO:0042219	6,5	cellular amino acid derivative catabolic process	21	0.002	2	0.0052	0.137199	E	Maoa,Dio2
GO:0070647	8,7	protein modification by small protein conjugation or removal	129	0.0121	6	0.0155	0.138623	E	Atg5,Park2,Nedd8,Atg7,Skp2,Uchl1
GO:0031399	7,8,6	regulation of protein modification process	201	0.0189	8	0.0207	0.139048	E	Prkce,Atg5,Arr3,Pdgfrb,Nf2,Atg7,Psen2,Ptk2b
GO:0040029	7,6	regulation of gene expression, epigenetic	44	0.0041	3	0.0078	0.139351	E	Kcnq1,Dnmt3a,Dnmt3a
GO:0019318	6,7	hexose metabolic process	130	0.0122	6	0.0155	0.140071	E	Cpt1a,Pc,Bad,Chst1,Glb1,Aldoa
GO:0002694	6,5,4	regulation of leukocyte activation	164	0.0154	7	0.0181	0.140221	E	Cd274,Cd83,Hmox1,Cblb,Prdx2,Bad,Vtcn1
GO:0006412	7,5,6	translation	207	0.0194	8	0.0207	0.141556	E	Rpl18,Fars2,Rpl3,Rpl13a,Rpl13a,Ptk2b,Rpl8,Rps27
GO:0043434	5	response to peptide hormone stimulus	208	0.0195	8	0.0207	0.141879	E	Cyc1,Fads1,Junb,Grb10,Adm,Lpin1,Asl,Rxra
GO:0003007	6,7,5	heart morphogenesis	71	0.0067	4	0.0103	0.142077	E	Ift88,Rxra,Rxra,Col2a1
GO:0006939	6	smooth muscle contraction	71	0.0067	4	0.0103	0.142077	E	Avp,Myh11,Myh11,Myh11
GO:0006633	7,6,8,5	fatty acid biosynthetic process	71	0.0067	4	0.0103	0.142077	E	Scd,Fads1,Avp,Apoc1
GO:0007346	6,5	regulation of mitotic cell cycle	100	0.0094	5	0.0129	0.142123	E	Bre,Smad3,Npm2,Camk2d,Timp2
GO:0007264	7,6	small GTPase mediated signal transduction	209	0.0196	8	0.0207	0.142175	E	Hmox1,Mapk13,Rab2a,Ralbp1,Itsn1,Timp2,Sgsm3,Ptk2b
GO:0021510	4,6,7	spinal cord development	45	0.0042	3	0.0078	0.143903	E	Sufu,Lhx4,Isl2
GO:0060627	5,6,4	regulation of vesicle-mediated transport	101	0.0095	5	0.0129	0.144115	E	Hmox1,Apoc1,Pacsin1,Ptk2,Epn2
GO:0002764	6,5	immune response-regulating signal transduction	72	0.0068	4	0.0103	0.144991	E	Cblb,Elf1,Psen2,Bcar1
GO:0055010	8,9,10,7	ventricular cardiac muscle morphogenesis	22	0.0021	2	0.0052	0.145455	E	Rxra,Rxra
GO:0055002	6,7,9,10,8	striated muscle cell development	22	0.0021	2	0.0052	0.145455	E	Sdc1,Capn3
GO:0006040	5	amino sugar metabolic process	22	0.0021	2	0.0052	0.145455	E	Hexb,Amdhd2
GO:0006304	7,6	DNA modification	22	0.0021	2	0.0052	0.145455	E	Dnmt3a,Dnmt3a
GO:0048538	6,7,5	thymus development	22	0.0021	2	0.0052	0.145455	E	Prdx2,Psen2
GO:0045923	7,8,6,9,5	positive regulation of fatty acid metabolic process	22	0.0021	2	0.0052	0.145455	E	Cpt1a,Avp
GO:0005996	5,6	monosaccharide metabolic process	134	0.0126	6	0.0155	0.145482	E	Cpt1a,Pc,Bad,Chst1,Glb1,Aldoa
GO:0050865	5,4	regulation of cell activation	172	0.0161	7	0.0181	0.146574	E	Cd274,Cd83,Hmox1,Cblb,Prdx2,Bad,Vtcn1
GO:0001503	5,7,3	ossification	172	0.0161	7	0.0181	0.146574	E	Ext1,Nell1,Smad3,Atp6v0a4,Ankh,Ptk2b,Col2a1
GO:0032886	5,4	regulation of microtubule-based process	46	0.0043	3	0.0078	0.148372	E	Mapt,Map1a,Tacc2
GO:0035282	6,5	segmentation	46	0.0043	3	0.0078	0.148372	E	Tcf3,Psen2,Lef1
GO:0043583	6,7	ear development	104	0.0098	5	0.0129	0.149802	E	Hes1,Pdgfrb,Nox3,Prrx2,Col2a1
GO:0060348	4,6	bone development	179	0.0168	7	0.0181	0.150383	E	Ext1,Nell1,Smad3,Atp6v0a4,Ankh,Ptk2b,Col2a1
GO:0019228	10,6,8	regulation of action potential in neuron	74	0.0069	4	0.0103	0.150639	E	Scd,Scn3a,Hexb,Pllp
GO:0015672	6,7	monovalent inorganic cation transport	186	0.0175	7	0.0181	0.152563	E	Kcnj12,Kcnq1,Kcnq1,Gnaq,Atp6v0a4,Nedd4l,Slc4a8
GO:0015674	6,7	di-, tri-valent inorganic cation transport	188	0.0176	7	0.0181	0.152893	E	Slc39a14,Cacna2d3,Stim1,Trpc1,Camk2d,Psen2,Orai1
GO:0016051	4,5	carbohydrate biosynthetic process	106	0.0099	5	0.0129	0.153344	E	Ext1,Pdgfrb,Pc,Ppp1r3b,Chst11
GO:0021915	4,6,7	neural tube development	75	0.007	4	0.0103	0.153367	E	Hes1,Adm,Fkbp8,Psen2
GO:0048009	9,8	insulin-like growth factor receptor signaling pathway	23	0.0022	2	0.0052	0.153541	E	Grb10,Cilp
GO:0001974	7,8,9,6,4	blood vessel remodeling	23	0.0022	2	0.0052	0.153541	E	Atg5,Epas1
GO:0043966	10,11	histone H3 acetylation	23	0.0022	2	0.0052	0.153541	E	Ing5,Tcf3
GO:0031396	8,9,10,11,7	regulation of protein ubiquitination	23	0.0022	2	0.0052	0.153541	E	Atg5,Atg7
GO:0006672	8,9	ceramide metabolic process	23	0.0022	2	0.0052	0.153541	E	Hexb,Pla2g15
GO:0007163	5,6,3,7	establishment or maintenance of cell polarity	23	0.0022	2	0.0052	0.153541	E	Gsk3b,Prickle2
GO:0051248	7,6,5	negative regulation of protein metabolic process	142	0.0133	6	0.0155	0.154366	E	Atg5,Nf2,Mdm4,Timp2,Map1a,Psen2
GO:0006836	4,5	neurotransmitter transport	107	0.01	5	0.0129	0.155037	E	Arl2,Stx4,Rims4,Park2,Rab15
GO:0016052	4,5	carbohydrate catabolic process	76	0.0071	4	0.0103	0.156028	E	Hexb,Bad,Ppp1r3b,Glb1
GO:0030644	10,8	cellular chloride ion homeostasis	5	0.0005	1	0.0026	0.156654	E	Ptk2
GO:0051005	8	negative regulation of lipoprotein lipase activity	5	0.0005	1	0.0026	0.156654	E	Apoc1
GO:0030513	9,10,11,12,8,7	positive regulation of BMP signaling pathway	5	0.0005	1	0.0026	0.156654	E	Fkbp8
GO:0008634	11,10,8,9,6,7	negative regulation of survival gene product expression	5	0.0005	1	0.0026	0.156654	E	Skp2
GO:0032847	5,13,12,6,11,4	regulation of cellular pH reduction	5	0.0005	1	0.0026	0.156654	E	Avp
GO:0034382	6	chylomicron remnant clearance	5	0.0005	1	0.0026	0.156654	E	Apoc1
GO:0010225	7	response to UV-C	5	0.0005	1	0.0026	0.156654	E	Hmgn1
GO:0032366	7,6	intracellular sterol transport	5	0.0005	1	0.0026	0.156654	E	Npc2
GO:0006290	8,7	pyrimidine dimer repair	5	0.0005	1	0.0026	0.156654	E	Hmgn1
GO:0008595	7,6,8,9	determination of anterior/posterior axis, embryo	5	0.0005	1	0.0026	0.156654	E	Tcf3
GO:0014912	8,7,9,6,10	negative regulation of smooth muscle cell migration	5	0.0005	1	0.0026	0.156654	E	Trib1
GO:0010389	7,9,6,8,5	regulation of G2/M transition of mitotic cell cycle	5	0.0005	1	0.0026	0.156654	E	Camk2d
GO:0010984	5,6,4	regulation of lipoprotein particle clearance	5	0.0005	1	0.0026	0.156654	E	Apoc1
GO:0019227	6,5	neuronal action potential propagation	5	0.0005	1	0.0026	0.156654	E	Nrcam
GO:0030320	9,7	cellular monovalent inorganic anion homeostasis	5	0.0005	1	0.0026	0.156654	E	Ptk2
GO:0030319	9,7	cellular di-, tri-valent inorganic anion homeostasis	5	0.0005	1	0.0026	0.156654	E	Slc9a3r1
GO:0002118	4,5	aggressive behavior	5	0.0005	1	0.0026	0.156654	E	Avp
GO:0060411	5,7,8,4,6	heart septum morphogenesis	5	0.0005	1	0.0026	0.156654	E	Ift88
GO:0043620	8,9,7,5	regulation of transcription in response to stress	5	0.0005	1	0.0026	0.156654	E	Epas1
GO:0060687	7,6,9,10,11,8,5	regulation of branching involved in prostate gland morphogenesis	5	0.0005	1	0.0026	0.156654	E	Rxra
GO:0002862	7,8,9,5,6	negative regulation of inflammatory response to antigenic stimulus	5	0.0005	1	0.0026	0.156654	E	Gpx2
GO:0032234	8,9,7,10	regulation of calcium ion transport via store-operated calcium channel activity	5	0.0005	1	0.0026	0.156654	E	Stim1
GO:0060179	5,6	male mating behavior	5	0.0005	1	0.0026	0.156654	E	Hexb
GO:0009435	8,10,9,11	NAD biosynthetic process	5	0.0005	1	0.0026	0.156654	E	Qprt
GO:0055083	8	monovalent inorganic anion homeostasis	5	0.0005	1	0.0026	0.156654	E	Ptk2
GO:0032000	8,9,10,6,7,11	positive regulation of fatty acid beta-oxidation	5	0.0005	1	0.0026	0.156654	E	Cpt1a
GO:0002065	6,9,8,10,7	columnar/cuboidal epithelial cell differentiation	5	0.0005	1	0.0026	0.156654	E	Rxra
GO:0043618	9,10,11,8,6	regulation of transcription from RNA polymerase II promoter in response to stress	5	0.0005	1	0.0026	0.156654	E	Epas1
GO:0014049	6,7,8,5,4,9	positive regulation of glutamate secretion	5	0.0005	1	0.0026	0.156654	E	Avp
GO:0046621	6,4,5	negative regulation of organ growth	5	0.0005	1	0.0026	0.156654	E	Ptk2
GO:0051583	7,8,9,10	dopamine uptake	5	0.0005	1	0.0026	0.156654	E	Park2
GO:0051220	7,9,8,6,5	cytoplasmic sequestering of protein	5	0.0005	1	0.0026	0.156654	E	Sufu
GO:0055064	9	chloride ion homeostasis	5	0.0005	1	0.0026	0.156654	E	Ptk2
GO:0007494	6,7	midgut development	5	0.0005	1	0.0026	0.156654	E	Rxra
GO:0030643	10,8	cellular phosphate ion homeostasis	5	0.0005	1	0.0026	0.156654	E	Slc9a3r1
GO:0007351	6,7,8,5	tripartite regional subdivision	5	0.0005	1	0.0026	0.156654	E	Tcf3
GO:0051934	6,8,9,7	catecholamine uptake during transmission of nerve impulse	5	0.0005	1	0.0026	0.156654	E	Park2
GO:0060009	5,6,8,9,10	Sertoli cell development	5	0.0005	1	0.0026	0.156654	E	Sdc1
GO:0055062	9	phosphate ion homeostasis	5	0.0005	1	0.0026	0.156654	E	Slc9a3r1
GO:0015858	5,6	nucleoside transport	5	0.0005	1	0.0026	0.156654	E	Slc29a1
GO:0046146	6	tetrahydrobiopterin metabolic process	5	0.0005	1	0.0026	0.156654	E	Qdpr
GO:0031392	8,9,11,7,10,12	regulation of prostaglandin biosynthetic process	5	0.0005	1	0.0026	0.156654	E	Avp
GO:0055061	8	di-, tri-valent inorganic anion homeostasis	5	0.0005	1	0.0026	0.156654	E	Slc9a3r1
GO:0046874	7	quinolinate metabolic process	5	0.0005	1	0.0026	0.156654	E	Qprt
GO:0031394	9,10,11,12,7,8,13	positive regulation of prostaglandin biosynthetic process	5	0.0005	1	0.0026	0.156654	E	Avp
GO:0014052	6,8,7,5,9,10,11	regulation of gamma-aminobutyric acid secretion	5	0.0005	1	0.0026	0.156654	E	Hrh3
GO:0042994	10,8,9,11,12,13,7,6	cytoplasmic sequestering of transcription factor	5	0.0005	1	0.0026	0.156654	E	Sufu
GO:0045924	4,6,7	regulation of female receptivity	5	0.0005	1	0.0026	0.156654	E	Avp
GO:0051953	6,7,5,4	negative regulation of amine transport	5	0.0005	1	0.0026	0.156654	E	Hrh3
GO:0019048	5,6,4	virus-host interaction	5	0.0005	1	0.0026	0.156654	E	Smad3
GO:0032367	8,7	intracellular cholesterol transport	5	0.0005	1	0.0026	0.156654	E	Npc2
GO:0032446	9,8	protein modification by small protein conjugation	108	0.0101	5	0.0129	0.156677	E	Atg5,Park2,Nedd8,Atg7,Skp2
GO:0050778	6,4,5	positive regulation of immune response	145	0.0136	6	0.0155	0.157005	E	Cblb,Krt1,Elf1,Cadm1,Psen2,Bcar1
GO:0006073	6,7	cellular glucan metabolic process	48	0.0045	3	0.0078	0.157039	E	Gsk3b,Ppp1r3b,Pcdh12
GO:0005977	7,8	glycogen metabolic process	48	0.0045	3	0.0078	0.157039	E	Gsk3b,Ppp1r3b,Pcdh12
GO:0009895	6,4,5	negative regulation of catabolic process	48	0.0045	3	0.0078	0.157039	E	Apoc1,Mdm4,Timp2
GO:0044042	6	glucan metabolic process	48	0.0045	3	0.0078	0.157039	E	Gsk3b,Ppp1r3b,Pcdh12
GO:0044087	4,3	regulation of cellular component biogenesis	109	0.0102	5	0.0129	0.158263	E	Mapt,Smad3,Nf2,Gsk3b,Ptk2
GO:0007269	5,6,7,8,4	neurotransmitter secretion	77	0.0072	4	0.0103	0.15862	E	Stx4,Rims4,Park2,Rab15
GO:0007612	7,5	learning	77	0.0072	4	0.0103	0.15862	E	Ctnnd2,Park2,Hrh3,Fos
GO:0045444	5	fat cell differentiation	77	0.0072	4	0.0103	0.15862	E	Gsk3b,Lpin1,Rgs2,Ptk2
GO:0051249	7,6,5	regulation of lymphocyte activation	149	0.014	6	0.0155	0.159926	E	Cd274,Cd83,Cblb,Prdx2,Bad,Vtcn1
GO:0007067	6,8,7,5	mitosis	78	0.0073	4	0.0103	0.161142	E	Junb,Npm2,Akap8,Tcf3
GO:0000280	5	nuclear division	78	0.0073	4	0.0103	0.161142	E	Junb,Npm2,Akap8,Tcf3
GO:0010720	7,5,6	positive regulation of cell development	78	0.0073	4	0.0103	0.161142	E	Mapt,Smad3,Ptk2,Limk1
GO:0045762	11,12,7,10,13	positive regulation of adenylate cyclase activity	49	0.0046	3	0.0078	0.161226	E	Gnaq,Gcgr,Timp2
GO:0008584	6,7,8	male gonad development	49	0.0046	3	0.0078	0.161226	E	Wt1,Wt1,Sdc1
GO:0010243	5,4	response to organic nitrogen	111	0.0104	5	0.0129	0.161272	E	Abcc4,Bad,Abcc3,Ptk2,Ptk2b
GO:0006888	7,5,6	ER to Golgi vesicle-mediated transport	24	0.0023	2	0.0052	0.161435	E	Sar1b,Sec24a
GO:0050994	6,7,5	regulation of lipid catabolic process	24	0.0023	2	0.0052	0.161435	E	Cpt1a,Apoc1
GO:0043523	8,7	regulation of neuron apoptosis	112	0.0105	5	0.0129	0.162693	E	Grid2,Prdx2,Sncb,Itga1,Itsn1
GO:0001763	5,4	morphogenesis of a branching structure	113	0.0106	5	0.0129	0.164059	E	Ctnnd2,Pgf,Adm,Spint1,Rxra
GO:0048771	3	tissue remodeling	160	0.015	6	0.0155	0.164469	E	Atg5,Nell1,Smad3,Epas1,Ankh,Ptk2b
GO:0001932	8,9,10,7	regulation of protein amino acid phosphorylation	160	0.015	6	0.0155	0.164469	E	Prkce,Arr3,Pdgfrb,Nf2,Psen2,Ptk2b
GO:0007265	8,7	Ras protein signal transduction	163	0.0153	6	0.0155	0.164847	E	Mapk13,Rab2a,Ralbp1,Timp2,Sgsm3,Ptk2b
GO:0019217	6,7,8,5	regulation of fatty acid metabolic process	50	0.0047	3	0.0078	0.165308	E	Cpt1a,Avp,Apoc1
GO:0030336	7,6,5,8	negative regulation of cell migration	50	0.0047	3	0.0078	0.165308	E	Dll4,Trib1,Ptk2
GO:0042593	7	glucose homeostasis	50	0.0047	3	0.0078	0.165308	E	Cyb5r4,Socs6,Bad
GO:0033500	6	carbohydrate homeostasis	50	0.0047	3	0.0078	0.165308	E	Cyb5r4,Socs6,Bad
GO:0007204	12,10	elevation of cytosolic calcium ion concentration	114	0.0107	5	0.0129	0.165368	E	Avp,Adm,Trpc1,Hrh3,Ptk2b
GO:0050953	7	sensory perception of light stimulus	80	0.0075	4	0.0103	0.165966	E	Arr3,Epas1,Abca4,Col2a1
GO:0007601	8	visual perception	80	0.0075	4	0.0103	0.165966	E	Arr3,Epas1,Abca4,Col2a1
GO:0006520	5,6	cellular amino acid metabolic process	115	0.0108	5	0.0129	0.166621	E	Fars2,Ivd,Atg7,Dpys,Asl
GO:0050878	4,3	regulation of body fluid levels	115	0.0108	5	0.0129	0.166621	E	Avp,Anxa2,Trpc1,Trpc1,P2ry12
GO:0007398	6,7,5	ectoderm development	116	0.0109	5	0.0129	0.167816	E	Sufu,Irf6,Nf2,Psen2,Lef1
GO:0000087	7,5,6	M phase of mitotic cell cycle	81	0.0076	4	0.0103	0.168266	E	Junb,Npm2,Akap8,Tcf3
GO:0040017	5,3,4	positive regulation of locomotion	25	0.0023	2	0.0052	0.16912	E	Smad3,Slit2
GO:0006914	5	autophagy	25	0.0023	2	0.0052	0.16912	E	Atg5,Atg7
GO:0060079	10,7,8	regulation of excitatory postsynaptic membrane potential	25	0.0023	2	0.0052	0.16912	E	Grid2,Grin2d
GO:0006399	8,7	tRNA metabolic process	25	0.0023	2	0.0052	0.16912	E	Pop5,Fars2
GO:0050921	6,7,4,5,8	positive regulation of chemotaxis	25	0.0023	2	0.0052	0.16912	E	Smad3,Slit2
GO:0031281	10,11,6,9,12	positive regulation of cyclase activity	51	0.0048	3	0.0078	0.169281	E	Gnaq,Gcgr,Timp2
GO:0042552	13,9,11,5,8	myelination	51	0.0048	3	0.0078	0.169281	E	Scd,Hexb,Pllp
GO:0030278	5,7,6,8,4	regulation of ossification	82	0.0077	4	0.0103	0.170489	E	Nell1,Smad3,Ankh,Ptk2b
GO:0051402	6	neuron apoptosis	121	0.0114	5	0.0129	0.172937	E	Grid2,Prdx2,Sncb,Itga1,Itsn1
GO:0051100	5	negative regulation of binding	52	0.0049	3	0.0078	0.173141	E	Hmox1,Trib1,Prdx2
GO:0048168	9,10,8	regulation of neuronal synaptic plasticity	52	0.0049	3	0.0078	0.173141	E	Rab5a,Gsk3b,Bcan
GO:0031329	6,5	regulation of cellular catabolic process	52	0.0049	3	0.0078	0.173141	E	Cpt1a,Apoc1,Ppp1r3b
GO:0051899	9,7	membrane depolarization	52	0.0049	3	0.0078	0.173141	E	Grid2,Kcnq1,Grin2d
GO:0043406	12,9,11	positive regulation of MAP kinase activity	84	0.0079	4	0.0103	0.1747	E	Spag9,Prdx2,Itga1,Ptk2b
GO:0051480	11,9	cytosolic calcium ion homeostasis	125	0.0117	5	0.0129	0.176005	E	Avp,Adm,Trpc1,Hrh3,Ptk2b
GO:0016458	8,3,6,7	gene silencing	26	0.0024	2	0.0052	0.176578	E	Kcnq1,Dnmt3a
GO:0046677	4	response to antibiotic	26	0.0024	2	0.0052	0.176578	E	Jak1,Cyb5r4
GO:0050772	7,9,8,11,10,5,6,12,13,14	positive regulation of axonogenesis	26	0.0024	2	0.0052	0.176578	E	Mapt,Limk1
GO:0032868	6	response to insulin stimulus	126	0.0118	5	0.0129	0.176631	E	Fads1,Grb10,Adm,Lpin1,Rxra
GO:0044242	5,6	cellular lipid catabolic process	85	0.008	4	0.0103	0.176686	E	Cpt1a,Hexb,Acads,Apoc1
GO:0048704	6,7,8,5	embryonic skeletal system morphogenesis	53	0.005	3	0.0078	0.176884	E	Prrx2,Chst11,Col2a1
GO:0006112	6	energy reserve metabolic process	53	0.005	3	0.0078	0.176884	E	Gsk3b,Ppp1r3b,Pcdh12
GO:0051349	6	positive regulation of lyase activity	53	0.005	3	0.0078	0.176884	E	Gnaq,Gcgr,Timp2
GO:0019933	9,8	cAMP-mediated signaling	86	0.0081	4	0.0103	0.178592	E	Adm,Gnaq,Gcgr,P2ry12
GO:0046394	6	carboxylic acid biosynthetic process	86	0.0081	4	0.0103	0.178592	E	Scd,Fads1,Avp,Apoc1
GO:0007631	4	feeding behavior	86	0.0081	4	0.0103	0.178592	E	Cpt1a,Uchl1,Hrh3,Fos
GO:0016053	5	organic acid biosynthetic process	86	0.0081	4	0.0103	0.178592	E	Scd,Fads1,Avp,Apoc1
GO:0046651	6,5	lymphocyte proliferation	132	0.0124	5	0.0129	0.17922	E	Cd274,Impdh2,Cblb,Prdx2,Cadm1
GO:0032943	5	mononuclear cell proliferation	133	0.0125	5	0.0129	0.179462	E	Cd274,Impdh2,Cblb,Prdx2,Cadm1
GO:0051098	4	regulation of binding	135	0.0127	5	0.0129	0.179788	E	Smad3,Hmox1,Trib1,Prdx2,Smarcb1
GO:0070661	4	leukocyte proliferation	135	0.0127	5	0.0129	0.179788	E	Cd274,Impdh2,Cblb,Prdx2,Cadm1
GO:0006281	7,6	DNA repair	136	0.0128	5	0.0129	0.179874	E	Bre,Hmgn1,Fancc,Pole,Msh3
GO:0009952	6,5	anterior/posterior pattern formation	136	0.0128	5	0.0129	0.179874	E	Hes1,Ift88,Tcf3,Psen2,Lef1
GO:0007611	6,4	learning or memory	136	0.0128	5	0.0129	0.179874	E	Ctnnd2,Park2,Hrh3,Fos,Psen2
GO:0032269	7,8,5,6	negative regulation of cellular protein metabolic process	137	0.0129	5	0.0129	0.179909	E	Atg5,Nf2,Timp2,Map1a,Psen2
GO:0051789	4	response to protein stimulus	87	0.0082	4	0.0103	0.180416	E	Cblb,Park2,Derl3,Fos
GO:0006650	6,7	glycerophospholipid metabolic process	87	0.0082	4	0.0103	0.180416	E	Apoc1,Pla2g15,Pip5k1c,Pip5k1c
GO:0016485	7,6	protein processing	87	0.0082	4	0.0103	0.180416	E	Ift88,Krt1,Cpe,Psen2
GO:0051605	8,7	protein maturation by peptide bond cleavage	54	0.0051	3	0.0078	0.180507	E	Krt1,Cpe,Psen2
GO:0055067	8	monovalent inorganic cation homeostasis	54	0.0051	3	0.0078	0.180507	E	Avp,Atp6v0a4,Camk2d
GO:0051188	5	cofactor biosynthetic process	54	0.0051	3	0.0078	0.180507	E	Pdha2,Dhfr,Qprt
GO:0006684	7,6,8	sphingomyelin metabolic process	6	0.0006	1	0.0026	0.181173	E	Sgms1
GO:0042713	6,5,4,7	sperm ejaculation	6	0.0006	1	0.0026	0.181173	E	Dnm3
GO:0060180	5,6	female mating behavior	6	0.0006	1	0.0026	0.181173	E	Avp
GO:0007341	5,4,6	penetration of zona pellucida	6	0.0006	1	0.0026	0.181173	E	Hexb
GO:0001820	6,4,5,7,8	serotonin secretion	6	0.0006	1	0.0026	0.181173	E	Hrh3
GO:0007096	8,7,9,10,6,5	regulation of exit from mitosis	6	0.0006	1	0.0026	0.181173	E	Npm2
GO:0042420	8,9	dopamine catabolic process	6	0.0006	1	0.0026	0.181173	E	Maoa
GO:0045717	8,9,6,7,10	negative regulation of fatty acid biosynthetic process	6	0.0006	1	0.0026	0.181173	E	Apoc1
GO:0031077	8,9,5,3,4	post-embryonic camera-type eye development	6	0.0006	1	0.0026	0.181173	E	Hmgn1
GO:0042424	7,8	catecholamine catabolic process	6	0.0006	1	0.0026	0.181173	E	Maoa
GO:0033152	11,10,9,8,7,6	immunoglobulin V(D)J recombination	6	0.0006	1	0.0026	0.181173	E	Tcf3
GO:0034447	6	very-low-density lipoprotein particle clearance	6	0.0006	1	0.0026	0.181173	E	Apoc1
GO:0042135	6,8,9,5	neurotransmitter catabolic process	6	0.0006	1	0.0026	0.181173	E	Colq
GO:0006086	8	acetyl-CoA biosynthetic process from pyruvate	6	0.0006	1	0.0026	0.181173	E	Pdha2
GO:0046825	8,9,10,7	regulation of protein export from nucleus	6	0.0006	1	0.0026	0.181173	E	Gsk3b
GO:0042524	11,12,13,10,9,14	negative regulation of tyrosine phosphorylation of Stat5 protein	6	0.0006	1	0.0026	0.181173	E	Nf2
GO:0055015	7,8,9,11,10,12	ventricular cardiac muscle cell development	6	0.0006	1	0.0026	0.181173	E	Atg5
GO:0042149	7,6,8	cellular response to glucose starvation	6	0.0006	1	0.0026	0.181173	E	Nuak2
GO:0002335	8,10,11,9,7	mature B cell differentiation	6	0.0006	1	0.0026	0.181173	E	Pou2f2
GO:0006283	9,8	transcription-coupled nucleotide-excision repair	6	0.0006	1	0.0026	0.181173	E	Hmgn1
GO:0033146	8,10,7,9	regulation of estrogen receptor signaling pathway	6	0.0006	1	0.0026	0.181173	E	Skp2
GO:0019377	7,8	glycolipid catabolic process	6	0.0006	1	0.0026	0.181173	E	Hexb
GO:0032372	7,8,6,5	negative regulation of sterol transport	6	0.0006	1	0.0026	0.181173	E	Apoc1
GO:0030917	4,7,6,9,10,8	midbrain-hindbrain boundary development	6	0.0006	1	0.0026	0.181173	E	Hes1
GO:0019363	7,8,9	pyridine nucleotide biosynthetic process	6	0.0006	1	0.0026	0.181173	E	Qprt
GO:0016338	5	calcium-independent cell-cell adhesion	6	0.0006	1	0.0026	0.181173	E	Cadm1
GO:0030388	8,9	fructose 1,6-bisphosphate metabolic process	6	0.0006	1	0.0026	0.181173	E	Aldoa
GO:0007350	5,6,7	blastoderm segmentation	6	0.0006	1	0.0026	0.181173	E	Tcf3
GO:0048664	9,10,7,6,5	neuron fate determination	6	0.0006	1	0.0026	0.181173	E	Hes1
GO:0010922	10,7,9	positive regulation of phosphatase activity	6	0.0006	1	0.0026	0.181173	E	Smad3
GO:0006383	9,7,8	transcription from RNA polymerase III promoter	6	0.0006	1	0.0026	0.181173	E	Crcp
GO:0032375	8,9,7,6	negative regulation of cholesterol transport	6	0.0006	1	0.0026	0.181173	E	Apoc1
GO:0040023	5,6,4	establishment of nucleus localization	6	0.0006	1	0.0026	0.181173	E	Ptk2
GO:0019934	9,8	cGMP-mediated signaling	6	0.0006	1	0.0026	0.181173	E	Pde9a
GO:0002664	6,5	regulation of T cell tolerance induction	6	0.0006	1	0.0026	0.181173	E	Cblb
GO:0000303	7	response to superoxide	6	0.0006	1	0.0026	0.181173	E	Ucp2
GO:0001573	8,9,10	ganglioside metabolic process	6	0.0006	1	0.0026	0.181173	E	Hexb
GO:0046653	6,8	tetrahydrofolate metabolic process	6	0.0006	1	0.0026	0.181173	E	Dhfr
GO:0046325	7,8,9,10,6,11,5	negative regulation of glucose import	6	0.0006	1	0.0026	0.181173	E	Grb10
GO:0045879	8,9,7,6	negative regulation of smoothened signaling pathway	6	0.0006	1	0.0026	0.181173	E	Sufu
GO:0002666	7,5,6	positive regulation of T cell tolerance induction	6	0.0006	1	0.0026	0.181173	E	Cblb
GO:0015870	5,6	acetylcholine transport	6	0.0006	1	0.0026	0.181173	E	Arl2
GO:0032733	7,5,6	positive regulation of interleukin-10 production	6	0.0006	1	0.0026	0.181173	E	Cd83
GO:0031529	4	ruffle organization	6	0.0006	1	0.0026	0.181173	E	Lpin1
GO:0043537	9,8,7,10	negative regulation of blood vessel endothelial cell migration	6	0.0006	1	0.0026	0.181173	E	Dll4
GO:0060710	5,6,7,9,10,11	chorio-allantoic fusion	6	0.0006	1	0.0026	0.181173	E	Lef1
GO:0050919	5,7,6	negative chemotaxis	6	0.0006	1	0.0026	0.181173	E	Slit2
GO:0060136	5,6,4	embryonic process involved in female pregnancy	6	0.0006	1	0.0026	0.181173	E	Junb
GO:0060008	5,7,8,9	Sertoli cell differentiation	6	0.0006	1	0.0026	0.181173	E	Sdc1
GO:0050435	6	beta-amyloid metabolic process	6	0.0006	1	0.0026	0.181173	E	Psen2
GO:0045880	8,9,7,6	positive regulation of smoothened signaling pathway	6	0.0006	1	0.0026	0.181173	E	Prrx2
GO:0051090	8,6,9,7	regulation of transcription factor activity	88	0.0083	4	0.0103	0.182159	E	Hmox1,Trib1,Prdx2,Smarcb1
GO:0050920	5,6,4,7	regulation of chemotaxis	27	0.0025	2	0.0052	0.183798	E	Smad3,Slit2
GO:0010811	5,6,7	positive regulation of cell-substrate adhesion	27	0.0025	2	0.0052	0.183798	E	Smad3,Smoc2
GO:0031102	4,5,6	neuron projection regeneration	27	0.0025	2	0.0052	0.183798	E	Adm,Rxra
GO:0042130	10,9,8,7	negative regulation of T cell proliferation	27	0.0025	2	0.0052	0.183798	E	Cd274,Cblb
GO:0051271	6,4,5	negative regulation of cell motion	55	0.0052	3	0.0078	0.184006	E	Dll4,Trib1,Ptk2
GO:0008366	12,8,10,4,7	axon ensheathment	55	0.0052	3	0.0078	0.184006	E	Scd,Hexb,Pllp
GO:0002377	5,6	immunoglobulin production	55	0.0052	3	0.0078	0.184006	E	Pou2f2,Tcf3,Msh3
GO:0007272	11,7,9,3,6	ensheathment of neurons	55	0.0052	3	0.0078	0.184006	E	Scd,Hexb,Pllp
GO:0051604	6,5	protein maturation	90	0.0084	4	0.0103	0.185397	E	Ift88,Krt1,Cpe,Psen2
GO:0006790	4	sulfur metabolic process	90	0.0084	4	0.0103	0.185397	E	Ext1,Chst1,Chst11,Dnmt3a
GO:0031400	8,9,6,7	negative regulation of protein modification process	56	0.0053	3	0.0078	0.18738	E	Atg5,Nf2,Psen2
GO:0006941	6	striated muscle contraction	56	0.0053	3	0.0078	0.18738	E	Camk2d,Psen2,Aldoa
GO:0042475	7,8,6	odontogenesis of dentine-containing tooth	56	0.0053	3	0.0078	0.18738	E	Ift88,Nf2,Lef1
GO:0009266	4	response to temperature stimulus	93	0.0087	4	0.0103	0.189635	E	Adm,Fos,Dio2,Aldoa
GO:0016567	9,10,8	protein ubiquitination	93	0.0087	4	0.0103	0.189635	E	Atg5,Park2,Atg7,Skp2
GO:0051924	8,7,9	regulation of calcium ion transport	57	0.0053	3	0.0078	0.190625	E	Stim1,Trpc1,Orai1
GO:0045580	9,7,8,6,10,11,5	regulation of T cell differentiation	57	0.0053	3	0.0078	0.190625	E	Cd83,Prdx2,Bad
GO:0031334	6,7,5,4	positive regulation of protein complex assembly	28	0.0026	2	0.0052	0.190768	E	Mapt,Gsk3b
GO:0007194	11,12,7,10,13	negative regulation of adenylate cyclase activity	28	0.0026	2	0.0052	0.190768	E	P2ry12,Hrh3
GO:0021515	5,7,8	cell differentiation in spinal cord	28	0.0026	2	0.0052	0.190768	E	Lhx4,Isl2
GO:0030500	6,8,7,9,5	regulation of bone mineralization	28	0.0026	2	0.0052	0.190768	E	Smad3,Ankh
GO:0001709	6,5,4	cell fate determination	28	0.0026	2	0.0052	0.190768	E	Hes1,Gata2
GO:0031110	8,7,6	regulation of microtubule polymerization or depolymerization	28	0.0026	2	0.0052	0.190768	E	Mapt,Map1a
GO:0007628	5,6	adult walking behavior	28	0.0026	2	0.0052	0.190768	E	Atg7,Uchl1
GO:0043491	8,7	protein kinase B signaling cascade	28	0.0026	2	0.0052	0.190768	E	Itsn1,P2ry12
GO:0051350	6	negative regulation of lyase activity	28	0.0026	2	0.0052	0.190768	E	P2ry12,Hrh3
GO:0055008	7,8,9,6	cardiac muscle tissue morphogenesis	28	0.0026	2	0.0052	0.190768	E	Rxra,Rxra
GO:0060415	7,6,8,5	muscle tissue morphogenesis	28	0.0026	2	0.0052	0.190768	E	Rxra,Rxra
GO:0031280	10,11,6,9,12	negative regulation of cyclase activity	28	0.0026	2	0.0052	0.190768	E	P2ry12,Hrh3
GO:0070167	5,7,8,6,4	regulation of biomineral formation	28	0.0026	2	0.0052	0.190768	E	Smad3,Ankh
GO:0006935	4,6,5	chemotaxis	94	0.0088	4	0.0103	0.190883	E	Pdgfrb,Smad3,Slit2,Itga1
GO:0042330	3,5,4	taxis	94	0.0088	4	0.0103	0.190883	E	Pdgfrb,Smad3,Slit2,Itga1
GO:0006869	4,5	lipid transport	95	0.0089	4	0.0103	0.192048	E	Apoc4,Apoc1,Abca4,Npc2
GO:0046850	6,5	regulation of bone remodeling	96	0.009	4	0.0103	0.193131	E	Nell1,Smad3,Ankh,Ptk2b
GO:0051493	6,5	regulation of cytoskeleton organization	97	0.0091	4	0.0103	0.194132	E	Mapt,Smad3,Nf2,Map1a
GO:0042098	7,6	T cell proliferation	98	0.0092	4	0.0103	0.195052	E	Cd274,Cblb,Prdx2,Cadm1
GO:0031589	4	cell-substrate adhesion	98	0.0092	4	0.0103	0.195052	E	Actn3,Smad3,Smoc2,Ptk2b
GO:0042063	6,7	gliogenesis	99	0.0093	4	0.0103	0.195892	E	Slit2,Nf2,Ptk2,Ptk2b
GO:0015914	5,6	phospholipid transport	29	0.0027	2	0.0052	0.197477	E	Apoc1,Abca4
GO:0034103	5,4	regulation of tissue remodeling	102	0.0096	4	0.0103	0.197935	E	Nell1,Smad3,Ankh,Ptk2b
GO:0000226	5,4	microtubule cytoskeleton organization	104	0.0098	4	0.0103	0.198909	E	Mapt,Ptk2,Map1a,Tacc2
GO:0006813	7,8	potassium ion transport	105	0.0099	4	0.0103	0.199281	E	Kcnj12,Kcnq1,Kcnq1,Gnaq
GO:0051101	5	regulation of DNA binding	105	0.0099	4	0.0103	0.199281	E	Hmox1,Trib1,Prdx2,Smarcb1
GO:0007286	6,7,8,5	spermatid development	60	0.0056	3	0.0078	0.199575	E	Aff4,Tcp1,Ppp2r2b
GO:0045785	4,5,6	positive regulation of cell adhesion	60	0.0056	3	0.0078	0.199575	E	Smad3,Ptk2,Smoc2
GO:0051052	7,6,5	regulation of DNA metabolic process	106	0.0099	4	0.0103	0.199579	E	Bre,Npm2,Nf2,Msh3
GO:0008544	7,6,8,5	epidermis development	108	0.0101	4	0.0103	0.199956	E	Sufu,Irf6,Psen2,Lef1
GO:0016042	4,5	lipid catabolic process	108	0.0101	4	0.0103	0.199956	E	Cpt1a,Hexb,Acads,Apoc1
GO:0006887	6,4,5,7	exocytosis	109	0.0102	4	0.0103	0.200037	E	Stx4,Hmox1,Gcgr,Itsn1
GO:0051327	7,5,6	M phase of meiotic cell cycle	61	0.0057	3	0.0078	0.202292	E	Msh5,Cdc25b,Npm2
GO:0007126	8,6,7,5	meiosis	61	0.0057	3	0.0078	0.202292	E	Msh5,Cdc25b,Npm2
GO:0046546	5,6,7	development of primary male sexual characteristics	61	0.0057	3	0.0078	0.202292	E	Wt1,Wt1,Sdc1
GO:0043603	5	cellular amide metabolic process	7	0.0007	1	0.0026	0.203708	E	Asl
GO:0002517	4	T cell tolerance induction	7	0.0007	1	0.0026	0.203708	E	Cblb
GO:0019430	6	removal of superoxide radicals	7	0.0007	1	0.0026	0.203708	E	Fancc
GO:0042711	7,6	maternal behavior	7	0.0007	1	0.0026	0.203708	E	Avp
GO:0050820	6,4,5	positive regulation of coagulation	7	0.0007	1	0.0026	0.203708	E	Psen2
GO:0042428	8	serotonin metabolic process	7	0.0007	1	0.0026	0.203708	E	Maoa
GO:0051702	4,5	interaction with symbiont	7	0.0007	1	0.0026	0.203708	E	Gpx2
GO:0002063	5,6,8,9,7	chondrocyte development	7	0.0007	1	0.0026	0.203708	E	Chst11
GO:0042532	10,11,12,9,8,13	negative regulation of tyrosine phosphorylation of STAT protein	7	0.0007	1	0.0026	0.203708	E	Nf2
GO:0060746	6,5	parental behavior	7	0.0007	1	0.0026	0.203708	E	Avp
GO:0045197	7,8,5,9	establishment or maintenance of epithelial cell apical/basal polarity	7	0.0007	1	0.0026	0.203708	E	Prickle2
GO:0048505	6,5	regulation of timing of cell differentiation	7	0.0007	1	0.0026	0.203708	E	Hes1
GO:0002645	6,4,5	positive regulation of tolerance induction	7	0.0007	1	0.0026	0.203708	E	Cblb
GO:0002643	5,4	regulation of tolerance induction	7	0.0007	1	0.0026	0.203708	E	Cblb
GO:0060192	7	negative regulation of lipase activity	7	0.0007	1	0.0026	0.203708	E	Apoc1
GO:0008347	6,7,8,5	glial cell migration	7	0.0007	1	0.0026	0.203708	E	Slit2
GO:0032488	10,9	Cdc42 protein signal transduction	7	0.0007	1	0.0026	0.203708	E	Ralbp1
GO:0010458	8,5,6,7,4	exit from mitosis	7	0.0007	1	0.0026	0.203708	E	Npm2
GO:0002566	7,5,4	somatic diversification of immune receptors via somatic mutation	7	0.0007	1	0.0026	0.203708	E	Msh3
GO:0030206	8,7,10,9	chondroitin sulfate biosynthetic process	7	0.0007	1	0.0026	0.203708	E	Chst11
GO:0006904	7,5,6,8	vesicle docking during exocytosis	7	0.0007	1	0.0026	0.203708	E	Stx4
GO:0021513	6,8,9,7	spinal cord dorsal/ventral patterning	7	0.0007	1	0.0026	0.203708	E	Sufu
GO:0042992	9,8,10,11,12,7,6	negative regulation of transcription factor import into nucleus	7	0.0007	1	0.0026	0.203708	E	Sufu
GO:0016446	8,7,6,5	somatic hypermutation of immunoglobulin genes	7	0.0007	1	0.0026	0.203708	E	Msh3
GO:0006541	7,8	glutamine metabolic process	7	0.0007	1	0.0026	0.203708	E	Asl
GO:0014050	6,7,8,5,4,9	negative regulation of glutamate secretion	7	0.0007	1	0.0026	0.203708	E	Hrh3
GO:0019627	6	urea metabolic process	7	0.0007	1	0.0026	0.203708	E	Asl
GO:0000050	7	urea cycle	7	0.0007	1	0.0026	0.203708	E	Asl
GO:0009437	7,6	carnitine metabolic process	7	0.0007	1	0.0026	0.203708	E	Cpt1a
GO:0050832	5,6	defense response to fungus	7	0.0007	1	0.0026	0.203708	E	Cotl1
GO:0042487	7,6,8,9,5	regulation of odontogenesis of dentine-containing tooth	7	0.0007	1	0.0026	0.203708	E	Ift88
GO:0050966	9,8,7,6	detection of mechanical stimulus involved in sensory perception of pain	7	0.0007	1	0.0026	0.203708	E	Grin2d
GO:0043267	7,8,9,6,10,5	negative regulation of potassium ion transport	7	0.0007	1	0.0026	0.203708	E	Gnaq
GO:0031122	6,5	cytoplasmic microtubule organization	7	0.0007	1	0.0026	0.203708	E	Tacc2
GO:0014911	8,7,9,6,10	positive regulation of smooth muscle cell migration	7	0.0007	1	0.0026	0.203708	E	Ptk2
GO:0009084	7,8	glutamine family amino acid biosynthetic process	7	0.0007	1	0.0026	0.203708	E	Asl
GO:0006837	6,7	serotonin transport	7	0.0007	1	0.0026	0.203708	E	Hrh3
GO:0032743	7,5,6	positive regulation of interleukin-2 production	7	0.0007	1	0.0026	0.203708	E	Cd83
GO:0015991	7,9,8,10	ATP hydrolysis coupled proton transport	7	0.0007	1	0.0026	0.203708	E	Atp6v0a4
GO:0010718	7,9,8,6,5,10,11,12	positive regulation of epithelial to mesenchymal transition	7	0.0007	1	0.0026	0.203708	E	Smad3
GO:0045843	7,8,9,10,5,6	negative regulation of striated muscle development	7	0.0007	1	0.0026	0.203708	E	Lef1
GO:0040034	5,4	regulation of development, heterochronic	7	0.0007	1	0.0026	0.203708	E	Hes1
GO:0051281	7,8,9,10,11,15,16,14,13,12,5,6	positive regulation of release of sequestered calcium ion into cytosol	7	0.0007	1	0.0026	0.203708	E	Trpc1
GO:0030004	9,7	cellular monovalent inorganic cation homeostasis	30	0.0028	2	0.0052	0.203918	E	Avp,Camk2d
GO:0007173	9,8	epidermal growth factor receptor signaling pathway	30	0.0028	2	0.0052	0.203918	E	Psen2,Ptk2b
GO:0017015	7,10,6,9	regulation of transforming growth factor beta receptor signaling pathway	62	0.0058	3	0.0078	0.204874	E	Smad3,Fkbp8,Chst11
GO:0048515	5,7,6	spermatid differentiation	62	0.0058	3	0.0078	0.204874	E	Aff4,Tcp1,Ppp2r2b
GO:0030308	6,7,4,5	negative regulation of cell growth	62	0.0058	3	0.0078	0.204874	E	Smad3,Nf2,Prdm4
GO:0008654	5,6,7	phospholipid biosynthetic process	62	0.0058	3	0.0078	0.204874	E	Hexb,Sgms1,Etnk1
GO:0051321	4	meiotic cell cycle	63	0.0059	3	0.0078	0.207321	E	Msh5,Cdc25b,Npm2
GO:0000187	13,9,10,8,12	activation of MAPK activity	63	0.0059	3	0.0078	0.207321	E	Spag9,Prdx2,Itga1
GO:0006635	7,8,9	fatty acid beta-oxidation	31	0.0029	2	0.0052	0.210084	E	Cpt1a,Acads
GO:0016202	6,8,7,9,5	regulation of striated muscle tissue development	31	0.0029	2	0.0052	0.210084	E	Smad3,Lef1
GO:0044272	5	sulfur compound biosynthetic process	31	0.0029	2	0.0052	0.210084	E	Ext1,Chst11
GO:0044403	4	symbiosis, encompassing mutualism through parasitism	31	0.0029	2	0.0052	0.210084	E	Gpx2,Smad3
GO:0070667	8,6,7	negative regulation of mast cell proliferation	31	0.0029	2	0.0052	0.210084	E	Cd274,Cblb
GO:0044419	3	interspecies interaction between organisms	31	0.0029	2	0.0052	0.210084	E	Gpx2,Smad3
GO:0030522	7,6	intracellular receptor-mediated signaling pathway	65	0.0061	3	0.0078	0.21181	E	Rarg,Skp2,Rxra
GO:0051048	6,7,5,4	negative regulation of secretion	66	0.0062	3	0.0078	0.213851	E	Kcnq1,Hmox1,Hrh3
GO:0045619	8,6,7,5,9,10,4	regulation of lymphocyte differentiation	66	0.0062	3	0.0078	0.213851	E	Cd83,Prdx2,Bad
GO:0043524	9,8,7,6	negative regulation of neuron apoptosis	67	0.0063	3	0.0078	0.215759	E	Prdx2,Sncb,Itsn1
GO:0045792	5	negative regulation of cell size	67	0.0063	3	0.0078	0.215759	E	Smad3,Nf2,Prdm4
GO:0002062	5,7,8,6	chondrocyte differentiation	32	0.003	2	0.0052	0.215971	E	Chst11,Col2a1
GO:0016447	10,9,8,7,6,5	somatic recombination of immunoglobulin gene segments	32	0.003	2	0.0052	0.215971	E	Tcf3,Msh3
GO:0051053	8,7,6,5	negative regulation of DNA metabolic process	32	0.003	2	0.0052	0.215971	E	Nf2,Msh3
GO:0031109	6,5	microtubule polymerization or depolymerization	32	0.003	2	0.0052	0.215971	E	Mapt,Map1a
GO:0001933	9,10,11,7,8	negative regulation of protein amino acid phosphorylation	32	0.003	2	0.0052	0.215971	E	Nf2,Psen2
GO:0044275	5,6	cellular carbohydrate catabolic process	68	0.0064	3	0.0078	0.217532	E	Bad,Ppp1r3b,Glb1
GO:0050769	8,7,6,9	positive regulation of neurogenesis	69	0.0065	3	0.0078	0.219173	E	Mapt,Ptk2,Limk1
GO:0016055	7,6	Wnt receptor signaling pathway	69	0.0065	3	0.0078	0.219173	E	Sdc1,Gsk3b,Lef1
GO:0050730	9,10,11,8	regulation of peptidyl-tyrosine phosphorylation	69	0.0065	3	0.0078	0.219173	E	Prkce,Pdgfrb,Nf2
GO:0048634	5,6,7,4	regulation of muscle development	33	0.0031	2	0.0052	0.221574	E	Smad3,Lef1
GO:0048520	6,4,5	positive regulation of behavior	33	0.0031	2	0.0052	0.221574	E	Smad3,Slit2
GO:0001818	6,4,5	negative regulation of cytokine production	33	0.0031	2	0.0052	0.221574	E	Cd83,Hmox1
GO:0060078	9,6,7	regulation of postsynaptic membrane potential	33	0.0031	2	0.0052	0.221574	E	Grid2,Grin2d
GO:0042177	7,8,5,6	negative regulation of protein catabolic process	33	0.0031	2	0.0052	0.221574	E	Mdm4,Timp2
GO:0050818	5,4	regulation of coagulation	33	0.0031	2	0.0052	0.221574	E	Anxa2,Psen2
GO:0033692	6,7	cellular polysaccharide biosynthetic process	33	0.0031	2	0.0052	0.221574	E	Ext1,Ppp1r3b
GO:0006986	4,5	response to unfolded protein	33	0.0031	2	0.0052	0.221574	E	Park2,Derl3
GO:0032846	5,6,3,4	positive regulation of homeostatic process	33	0.0031	2	0.0052	0.221574	E	Avp,Trpc1
GO:0060048	7	cardiac muscle contraction	33	0.0031	2	0.0052	0.221574	E	Camk2d,Psen2
GO:0007188	9,10,8	G-protein signaling, coupled to cAMP nucleotide second messenger	71	0.0067	3	0.0078	0.22206	E	Gnaq,Gcgr,P2ry12
GO:0043281	8,7	regulation of caspase activity	71	0.0067	3	0.0078	0.22206	E	Smad3,Bad,Cdh1
GO:0007160	5	cell-matrix adhesion	71	0.0067	3	0.0078	0.22206	E	Actn3,Smad3,Ptk2b
GO:0051329	7,5,6	interphase of mitotic cell cycle	72	0.0068	3	0.0078	0.22331	E	Camk2d,Skp2,Pole
GO:0046661	4,5,6	male sex differentiation	72	0.0068	3	0.0078	0.22331	E	Wt1,Wt1,Sdc1
GO:0035270	5	endocrine system development	72	0.0068	3	0.0078	0.22331	E	Hes1,Gata2,Cdh1
GO:0045116	9,10,8	protein neddylation	8	0.0008	1	0.0026	0.224371	E	Nedd8
GO:0010714	7,6,5	positive regulation of collagen metabolic process	8	0.0008	1	0.0026	0.224371	E	Pdgfrb
GO:0048875	7,5	chemical homeostasis within a tissue	8	0.0008	1	0.0026	0.224371	E	Epas1
GO:0031397	9,10,11,12,7,8	negative regulation of protein ubiquitination	8	0.0008	1	0.0026	0.224371	E	Atg5
GO:0043666	10,7,9	regulation of phosphoprotein phosphatase activity	8	0.0008	1	0.0026	0.224371	E	Rcan1
GO:0010829	6,7,8,9,5,10,4	negative regulation of glucose transport	8	0.0008	1	0.0026	0.224371	E	Grb10
GO:0045910	9,8,7,6	negative regulation of DNA recombination	8	0.0008	1	0.0026	0.224371	E	Msh3
GO:0048278	4,5,6	vesicle docking	8	0.0008	1	0.0026	0.224371	E	Stx4
GO:0060742	6,9,8,7,10	epithelial cell differentiation involved in prostate gland development	8	0.0008	1	0.0026	0.224371	E	Rxra
GO:0042481	6,5,7,8,4	regulation of odontogenesis	8	0.0008	1	0.0026	0.224371	E	Ift88
GO:0003078	5,8,7,6,4	regulation of natriuresis	8	0.0008	1	0.0026	0.224371	E	Avp
GO:0001661	9,5,7	conditioned taste aversion	8	0.0008	1	0.0026	0.224371	E	Fos
GO:0032967	8,6,7	positive regulation of collagen biosynthetic process	8	0.0008	1	0.0026	0.224371	E	Pdgfrb
GO:0043084	5,4,6	penile erection	8	0.0008	1	0.0026	0.224371	E	Avp
GO:0000578	5,6	embryonic axis specification	8	0.0008	1	0.0026	0.224371	E	Tcf3
GO:0045922	7,8,6,5,9	negative regulation of fatty acid metabolic process	8	0.0008	1	0.0026	0.224371	E	Apoc1
GO:0031998	7,8,9,6,10	regulation of fatty acid beta-oxidation	8	0.0008	1	0.0026	0.224371	E	Cpt1a
GO:0015988	6,8,7,9	energy coupled proton transport, against electrochemical gradient	8	0.0008	1	0.0026	0.224371	E	Atp6v0a4
GO:0030149	7,8	sphingolipid catabolic process	8	0.0008	1	0.0026	0.224371	E	Hexb
GO:0046321	8,7,9,10,6,5	positive regulation of fatty acid oxidation	8	0.0008	1	0.0026	0.224371	E	Cpt1a
GO:0010770	6,8,7,4,5,9	positive regulation of cell morphogenesis involved in differentiation	8	0.0008	1	0.0026	0.224371	E	Smad3
GO:0000045	4,5,8,7,9	autophagic vacuole formation	8	0.0008	1	0.0026	0.224371	E	Atg5
GO:0007183	7,9,6,8	SMAD protein complex assembly	8	0.0008	1	0.0026	0.224371	E	Smad3
GO:0007320	5,4,6	insemination	8	0.0008	1	0.0026	0.224371	E	Dnm3
GO:0034285	6	response to disaccharide stimulus	8	0.0008	1	0.0026	0.224371	E	Fads1
GO:0060712	5,7,4,8,9	spongiotrophoblast layer development	8	0.0008	1	0.0026	0.224371	E	Adm
GO:0006342	10,9,11,8,4,7	chromatin silencing	8	0.0008	1	0.0026	0.224371	E	Dnmt3a
GO:0043129	8,6	surfactant homeostasis	8	0.0008	1	0.0026	0.224371	E	Epas1
GO:0006590	8,6	thyroid hormone generation	8	0.0008	1	0.0026	0.224371	E	Dio2
GO:0021903	6,8,9,7	rostrocaudal neural tube patterning	8	0.0008	1	0.0026	0.224371	E	Hes1
GO:0032365	6,5	intracellular lipid transport	8	0.0008	1	0.0026	0.224371	E	Npc2
GO:0050690	8,6,7,5	regulation of defense response to virus by virus	8	0.0008	1	0.0026	0.224371	E	Ap2b1
GO:0051150	7,6	regulation of smooth muscle cell differentiation	8	0.0008	1	0.0026	0.224371	E	Rcan1
GO:0060271	5,6,7,8	cilium morphogenesis	8	0.0008	1	0.0026	0.224371	E	Ift88
GO:0051917	9,4,10,7,8,3	regulation of fibrinolysis	8	0.0008	1	0.0026	0.224371	E	Anxa2
GO:0019079	5,6,4	viral genome replication	8	0.0008	1	0.0026	0.224371	E	Smarcb1
GO:0043304	8,9,7,6,10	regulation of mast cell degranulation	8	0.0008	1	0.0026	0.224371	E	Hmox1
GO:0051893	7,5,8,4	regulation of focal adhesion formation	8	0.0008	1	0.0026	0.224371	E	Smad3
GO:0006298	8,7	mismatch repair	8	0.0008	1	0.0026	0.224371	E	Msh3
GO:0010717	7,8,5,6,9,10,11,4	regulation of epithelial to mesenchymal transition	8	0.0008	1	0.0026	0.224371	E	Smad3
GO:0042147	7,5,6	retrograde transport, endosome to Golgi	8	0.0008	1	0.0026	0.224371	E	Vti1a
GO:0009744	7	response to sucrose stimulus	8	0.0008	1	0.0026	0.224371	E	Fads1
GO:0030902	4,6,7,8	hindbrain development	73	0.0068	3	0.0078	0.224432	E	Hes1,Nfib,Atg7
GO:0048706	6,7	embryonic skeletal system development	73	0.0068	3	0.0078	0.224432	E	Prrx2,Chst11,Col2a1
GO:0007254	9,8,7,6	JNK cascade	73	0.0068	3	0.0078	0.224432	E	Trib1,Ptk2,Ptk2b
GO:0010638	6,4,5	positive regulation of organelle organization	73	0.0068	3	0.0078	0.224432	E	Mapt,Smad3,Nf2
GO:0052548	7	regulation of endopeptidase activity	74	0.0069	3	0.0078	0.225428	E	Smad3,Bad,Cdh1
GO:0051216	6,7,5	cartilage development	75	0.007	3	0.0078	0.2263	E	Prrx2,Chst11,Col2a1
GO:0006469	11,8,10	negative regulation of protein kinase activity	75	0.007	3	0.0078	0.2263	E	Trib1,Nf2,Gsk3b
GO:0060021	4	palate development	34	0.0032	2	0.0052	0.22689	E	Lef1,Col2a1
GO:0070664	7,5,6	negative regulation of leukocyte proliferation	34	0.0032	2	0.0052	0.22689	E	Cd274,Cblb
GO:0050672	9,8,7,6	negative regulation of lymphocyte proliferation	34	0.0032	2	0.0052	0.22689	E	Cd274,Cblb
GO:0032945	8,6,7	negative regulation of mononuclear cell proliferation	34	0.0032	2	0.0052	0.22689	E	Cd274,Cblb
GO:0000271	5,6	polysaccharide biosynthetic process	34	0.0032	2	0.0052	0.22689	E	Ext1,Ppp1r3b
GO:0016445	7,6,5,4	somatic diversification of immunoglobulins	34	0.0032	2	0.0052	0.22689	E	Tcf3,Msh3
GO:0001756	6,7	somitogenesis	34	0.0032	2	0.0052	0.22689	E	Psen2,Lef1
GO:0007270	6,7	nerve-nerve synaptic transmission	76	0.0071	3	0.0078	0.227051	E	Grid2,Park2,Grin2d
GO:0007187	8,9,7	G-protein signaling, coupled to cyclic nucleotide second messenger	76	0.0071	3	0.0078	0.227051	E	Gnaq,Gcgr,P2ry12
GO:0051325	6,5	interphase	77	0.0072	3	0.0078	0.227682	E	Camk2d,Skp2,Pole
GO:0006470	9,7,8	protein amino acid dephosphorylation	78	0.0073	3	0.0078	0.228195	E	Ptprr,Ptprr,Ptpn21
GO:0050678	6,5	regulation of epithelial cell proliferation	78	0.0073	3	0.0078	0.228195	E	Smad3,Hmgn1,Hrh3
GO:0050817	3	coagulation	78	0.0073	3	0.0078	0.228195	E	Anxa2,P2ry12,Psen2
GO:0001894	6,4	tissue homeostasis	78	0.0073	3	0.0078	0.228195	E	Pdgfrb,Epas1,Col2a1
GO:0033673	10,7,9	negative regulation of kinase activity	78	0.0073	3	0.0078	0.228195	E	Trib1,Nf2,Gsk3b
GO:0048871	5,3	multicellular organismal homeostasis	79	0.0074	3	0.0078	0.228592	E	Pdgfrb,Epas1,Col2a1
GO:0030073	8,6,7,9	insulin secretion	79	0.0074	3	0.0078	0.228592	E	Cpt1a,Cyb5r4,Kcnq1
GO:0031098	7,6,5	stress-activated protein kinase signaling pathway	81	0.0076	3	0.0078	0.229051	E	Trib1,Ptk2,Ptk2b
GO:0052547	6	regulation of peptidase activity	82	0.0077	3	0.0078	0.229117	E	Smad3,Bad,Cdh1
GO:0032869	5,6,7	cellular response to insulin stimulus	82	0.0077	3	0.0078	0.229117	E	Grb10,Lpin1,Rxra
GO:0046883	6,7,5,8	regulation of hormone secretion	82	0.0077	3	0.0078	0.229117	E	Cpt1a,Kcnq1,Rab8b
GO:0032318	9,10,7,8	regulation of Ras GTPase activity	35	0.0033	2	0.0052	0.23192	E	Ralbp1,Ptk2b
GO:0045665	7,9,8,10,6,5	negative regulation of neuron differentiation	35	0.0033	2	0.0052	0.23192	E	Hes1,Isl2
GO:0051705	3,4	behavioral interaction between organisms	35	0.0033	2	0.0052	0.23192	E	Hexb,Avp
GO:0001936	6,5	regulation of endothelial cell proliferation	35	0.0033	2	0.0052	0.23192	E	Rptor,Pgf
GO:0046634	9,8,7	regulation of alpha-beta T cell activation	36	0.0034	2	0.0052	0.236662	E	Cd83,Cblb
GO:0006984	7,6	ER-nuclear signaling pathway	36	0.0034	2	0.0052	0.236662	E	Gsk3b,Derl3
GO:0030216	5	keratinocyte differentiation	36	0.0034	2	0.0052	0.236662	E	Irf6,Txnip
GO:0007368	7,6	determination of left/right symmetry	36	0.0034	2	0.0052	0.236662	E	Ift88,Alg5
GO:0033993	5	response to lipid	36	0.0034	2	0.0052	0.236662	E	Pdgfrb,Bad
GO:0070507	7,6,5	regulation of microtubule cytoskeleton organization	37	0.0035	2	0.0052	0.241116	E	Mapt,Map1a
GO:0022600	4	digestive system process	37	0.0035	2	0.0052	0.241116	E	Trpc1,Trpc1
GO:0009799	5,4	determination of symmetry	37	0.0035	2	0.0052	0.241116	E	Ift88,Alg5
GO:0009855	6,5	determination of bilateral symmetry	37	0.0035	2	0.0052	0.241116	E	Ift88,Alg5
GO:0035023	9,10,8	regulation of Rho protein signal transduction	37	0.0035	2	0.0052	0.241116	E	Ralbp1,Ptk2b
GO:0019229	6,7,5,8	regulation of vasoconstriction	37	0.0035	2	0.0052	0.241116	E	Avp,Adm
GO:0006885	9	regulation of pH	37	0.0035	2	0.0052	0.241116	E	Avp,Atp6v0a4
GO:0042074	6,7,5	cell migration involved in gastrulation	9	0.0008	1	0.0026	0.243268	E	Slit2
GO:0043039	7,9,8	tRNA aminoacylation	9	0.0008	1	0.0026	0.243268	E	Fars2
GO:0046466	6,7	membrane lipid catabolic process	9	0.0008	1	0.0026	0.243268	E	Hexb
GO:0030825	10,11,8,9	positive regulation of cGMP metabolic process	9	0.0008	1	0.0026	0.243268	E	Npr1
GO:0050650	7,6,9,8	chondroitin sulfate proteoglycan biosynthetic process	9	0.0008	1	0.0026	0.243268	E	Chst11
GO:0042308	8,7,9,10,11,6,5	negative regulation of protein import into nucleus	9	0.0008	1	0.0026	0.243268	E	Sufu
GO:0048635	6,7,8,4,5	negative regulation of muscle development	9	0.0008	1	0.0026	0.243268	E	Lef1
GO:0042447	6,4	hormone catabolic process	9	0.0008	1	0.0026	0.243268	E	Dio2
GO:0043300	7,8,6,5,9	regulation of leukocyte degranulation	9	0.0008	1	0.0026	0.243268	E	Hmox1
GO:0055075	9	potassium ion homeostasis	9	0.0008	1	0.0026	0.243268	E	Camk2d
GO:0045579	10,8,9,7,6,11,12	positive regulation of B cell differentiation	9	0.0008	1	0.0026	0.243268	E	Bad
GO:0015012	7,6,9,8	heparan sulfate proteoglycan biosynthetic process	9	0.0008	1	0.0026	0.243268	E	Ext1
GO:0010224	7	response to UV-B	9	0.0008	1	0.0026	0.243268	E	Hmgn1
GO:0006418	8,10,9,6,7	tRNA aminoacylation for protein translation	9	0.0008	1	0.0026	0.243268	E	Fars2
GO:0043038	6,7	amino acid activation	9	0.0008	1	0.0026	0.243268	E	Fars2
GO:0042559	6	pteridine and derivative biosynthetic process	9	0.0008	1	0.0026	0.243268	E	Qdpr
GO:0042640	10,9,11,8,4,5,6,7	anagen	9	0.0008	1	0.0026	0.243268	E	Psen2
GO:0022408	5,6,7	negative regulation of cell-cell adhesion	9	0.0008	1	0.0026	0.243268	E	Nf2
GO:0034655	5	nucleobase, nucleoside, nucleotide and nucleic acid catabolic process	9	0.0008	1	0.0026	0.243268	E	Dpys
GO:0060525	7,4,6,8	prostate glandular acinus development	9	0.0008	1	0.0026	0.243268	E	Rxra
GO:0001867	9,5,6,7,8,11,10	complement activation, lectin pathway	9	0.0008	1	0.0026	0.243268	E	Krt1
GO:0034656	6	nucleobase, nucleoside and nucleotide catabolic process	9	0.0008	1	0.0026	0.243268	E	Dpys
GO:0032414	7,8,9,6,5	positive regulation of ion transmembrane transporter activity	9	0.0008	1	0.0026	0.243268	E	Stim1
GO:0007176	8,11,5,7,10	regulation of epidermal growth factor receptor activity	9	0.0008	1	0.0026	0.243268	E	Psen2
GO:0048563	6,7,5	post-embryonic organ morphogenesis	9	0.0008	1	0.0026	0.243268	E	Hmgn1
GO:0014061	7,8,6,9,10	regulation of norepinephrine secretion	9	0.0008	1	0.0026	0.243268	E	Hrh3
GO:0031116	9,10,8,7,6	positive regulation of microtubule polymerization	9	0.0008	1	0.0026	0.243268	E	Mapt
GO:0021783	7,6,8,5	preganglionic parasympathetic nervous system development	9	0.0008	1	0.0026	0.243268	E	Hes1
GO:0070584	5,6,7	mitochondrion morphogenesis	9	0.0008	1	0.0026	0.243268	E	Fis1
GO:0005981	8,7,9,10,6	regulation of glycogen catabolic process	9	0.0008	1	0.0026	0.243268	E	Ppp1r3b
GO:0051148	7,6,5	negative regulation of muscle cell differentiation	9	0.0008	1	0.0026	0.243268	E	Rcan1
GO:0042538	6	hyperosmotic salinity response	9	0.0008	1	0.0026	0.243268	E	Avp
GO:0030828	10,11,8,9,12	positive regulation of cGMP biosynthetic process	9	0.0008	1	0.0026	0.243268	E	Npr1
GO:0044062	7,6,5	regulation of excretion	9	0.0008	1	0.0026	0.243268	E	Avp
GO:0032965	7,6	regulation of collagen biosynthetic process	9	0.0008	1	0.0026	0.243268	E	Pdgfrb
GO:0001954	6,7,8	positive regulation of cell-matrix adhesion	9	0.0008	1	0.0026	0.243268	E	Smad3
GO:0014051	6,4,8,9,10	gamma-aminobutyric acid secretion	9	0.0008	1	0.0026	0.243268	E	Hrh3
GO:0030201	6,8,5,7	heparan sulfate proteoglycan metabolic process	9	0.0008	1	0.0026	0.243268	E	Ext1
GO:0035121	5,4	tail morphogenesis	9	0.0008	1	0.0026	0.243268	E	Chst11
GO:0007338	5,4	single fertilization	38	0.0036	2	0.0052	0.245285	E	Hexb,Npm2
GO:0002562	9,8,7,5,4	somatic diversification of immune receptors via germline recombination within a single locus	38	0.0036	2	0.0052	0.245285	E	Tcf3,Msh3
GO:0045834	6,7,4,5	positive regulation of lipid metabolic process	38	0.0036	2	0.0052	0.245285	E	Cpt1a,Avp
GO:0034976	5	response to endoplasmic reticulum stress	38	0.0036	2	0.0052	0.245285	E	Gsk3b,Derl3
GO:0016444	8,7	somatic cell DNA recombination	38	0.0036	2	0.0052	0.245285	E	Tcf3,Msh3
GO:0007588	5,6,4	excretion	39	0.0037	2	0.0052	0.24917	E	Avp,Atp6v0a4
GO:0006970	4	response to osmotic stress	39	0.0037	2	0.0052	0.24917	E	Avp,Ptk2b
GO:0030301	6,7	cholesterol transport	40	0.0038	2	0.0052	0.252774	E	Apoc1,Npc2
GO:0043648	6	dicarboxylic acid metabolic process	40	0.0038	2	0.0052	0.252774	E	Pc,Qprt
GO:0002200	6,4,3	somatic diversification of immune receptors	40	0.0038	2	0.0052	0.252774	E	Tcf3,Msh3
GO:0010578	11,12,10,7,9,13	regulation of adenylate cyclase activity involved in G-protein signaling	40	0.0038	2	0.0052	0.252774	E	Gnaq,Gcgr
GO:0007189	13,14,10,12,11,9,15	activation of adenylate cyclase activity by G-protein signaling pathway	40	0.0038	2	0.0052	0.252774	E	Gnaq,Gcgr
GO:0045582	10,8,9,7,6,11,12	positive regulation of T cell differentiation	40	0.0038	2	0.0052	0.252774	E	Cd83,Bad
GO:0010579	12,13,11,8,10,14	positive regulation of adenylate cyclase activity by G-protein signaling pathway	40	0.0038	2	0.0052	0.252774	E	Gnaq,Gcgr
GO:0030282	6,7,8,4	bone mineralization	41	0.0038	2	0.0052	0.256101	E	Smad3,Ankh
GO:0009062	6,7,8	fatty acid catabolic process	41	0.0038	2	0.0052	0.256101	E	Cpt1a,Acads
GO:0022415	4,3	viral reproductive process	41	0.0038	2	0.0052	0.256101	E	Smad3,Smarcb1
GO:0015918	5,6	sterol transport	41	0.0038	2	0.0052	0.256101	E	Apoc1,Npc2
GO:0001657	7,8,4	ureteric bud development	41	0.0038	2	0.0052	0.256101	E	Pgf,Slit2
GO:0042326	9,7,8	negative regulation of phosphorylation	41	0.0038	2	0.0052	0.256101	E	Nf2,Psen2
GO:0021987	4,7,9,5,10,11,6	cerebral cortex development	41	0.0038	2	0.0052	0.256101	E	Atg7,Tacc2
GO:0045667	6,8,5,7,9	regulation of osteoblast differentiation	42	0.0039	2	0.0052	0.259153	E	Nell1,Smad3
GO:0016032	2	viral reproduction	42	0.0039	2	0.0052	0.259153	E	Smad3,Smarcb1
GO:0045621	9,7,8,6,5,10,11	positive regulation of lymphocyte differentiation	42	0.0039	2	0.0052	0.259153	E	Cd83,Bad
GO:0001935	4	endothelial cell proliferation	42	0.0039	2	0.0052	0.259153	E	Rptor,Pgf
GO:0031576	8,7	G2/M transition checkpoint	10	0.0009	1	0.0026	0.260499	E	Bre
GO:0033003	7,6,5	regulation of mast cell activation	10	0.0009	1	0.0026	0.260499	E	Hmox1
GO:0032411	6,7,5,4	positive regulation of transporter activity	10	0.0009	1	0.0026	0.260499	E	Stim1
GO:0042364	6	water-soluble vitamin biosynthetic process	10	0.0009	1	0.0026	0.260499	E	Qprt
GO:0002507	3	tolerance induction	10	0.0009	1	0.0026	0.260499	E	Cblb
GO:0045123	7,4,8,6	cellular extravasation	10	0.0009	1	0.0026	0.260499	E	Itga1
GO:0032653	6,5	regulation of interleukin-10 production	10	0.0009	1	0.0026	0.260499	E	Cd83
GO:0016236	7,6,8	macroautophagy	10	0.0009	1	0.0026	0.260499	E	Atg5
GO:0031112	8,9,7,6	positive regulation of microtubule polymerization or depolymerization	10	0.0009	1	0.0026	0.260499	E	Mapt
GO:0051085	10,9	chaperone mediated protein folding requiring cofactor	10	0.0009	1	0.0026	0.260499	E	Dnajb1
GO:0051058	8,9,7,6	negative regulation of small GTPase mediated signal transduction	10	0.0009	1	0.0026	0.260499	E	Timp2
GO:0045814	8,6,7	negative regulation of gene expression, epigenetic	10	0.0009	1	0.0026	0.260499	E	Dnmt3a
GO:0046580	9,10,8,7	negative regulation of Ras protein signal transduction	10	0.0009	1	0.0026	0.260499	E	Timp2
GO:0030010	6,7,4,8	establishment of cell polarity	10	0.0009	1	0.0026	0.260499	E	Gsk3b
GO:0033762	6	response to glucagon stimulus	10	0.0009	1	0.0026	0.260499	E	Cyc1
GO:0031572	9,8	G2/M transition DNA damage checkpoint	10	0.0009	1	0.0026	0.260499	E	Bre
GO:0048486	6,7,5	parasympathetic nervous system development	10	0.0009	1	0.0026	0.260499	E	Hes1
GO:0002076	5,6,7,9	osteoblast development	10	0.0009	1	0.0026	0.260499	E	Smad3
GO:0015812	7,8,9	gamma-aminobutyric acid transport	10	0.0009	1	0.0026	0.260499	E	Hrh3
GO:0006085	7	acetyl-CoA biosynthetic process	10	0.0009	1	0.0026	0.260499	E	Pdha2
GO:0007076	5,6,7,8,10,9,4	mitotic chromosome condensation	10	0.0009	1	0.0026	0.260499	E	Akap8
GO:0050995	7,8,5,6	negative regulation of lipid catabolic process	10	0.0009	1	0.0026	0.260499	E	Apoc1
GO:0043567	7,10,6,9	regulation of insulin-like growth factor receptor signaling pathway	10	0.0009	1	0.0026	0.260499	E	Cilp
GO:0048243	7,5,6,8,9	norepinephrine secretion	10	0.0009	1	0.0026	0.260499	E	Hrh3
GO:0001678	7,8,5	cellular glucose homeostasis	10	0.0009	1	0.0026	0.260499	E	Socs6
GO:0046426	9,10,8,7	negative regulation of JAK-STAT cascade	10	0.0009	1	0.0026	0.260499	E	Nf2
GO:0010712	6,5	regulation of collagen metabolic process	10	0.0009	1	0.0026	0.260499	E	Pdgfrb
GO:0019320	7,8	hexose catabolic process	43	0.004	2	0.0052	0.261937	E	Bad,Glb1
GO:0046365	6,7	monosaccharide catabolic process	43	0.004	2	0.0052	0.261937	E	Bad,Glb1
GO:0006090	7	pyruvate metabolic process	43	0.004	2	0.0052	0.261937	E	Pdha2,Pc
GO:0051952	6,5	regulation of amine transport	43	0.004	2	0.0052	0.261937	E	Sept2,Hrh3
GO:0016054	5	organic acid catabolic process	44	0.0041	2	0.0052	0.264457	E	Cpt1a,Acads
GO:0045936	8,6,7	negative regulation of phosphate metabolic process	44	0.0041	2	0.0052	0.264457	E	Nf2,Psen2
GO:0010563	7,5,6	negative regulation of phosphorus metabolic process	44	0.0041	2	0.0052	0.264457	E	Nf2,Psen2
GO:0046395	6	carboxylic acid catabolic process	44	0.0041	2	0.0052	0.264457	E	Cpt1a,Acads
GO:0043087	6	regulation of GTPase activity	44	0.0041	2	0.0052	0.264457	E	Ralbp1,Ptk2b
GO:0006457	7,6	protein folding	45	0.0042	2	0.0052	0.266717	E	Dnajb1,Tcp1
GO:0031214	6,7,5	biomineral formation	45	0.0042	2	0.0052	0.266717	E	Smad3,Ankh
GO:0010810	5,6	regulation of cell-substrate adhesion	46	0.0043	2	0.0052	0.268725	E	Smad3,Smoc2
GO:0006641	7,6,8	triglyceride metabolic process	46	0.0043	2	0.0052	0.268725	E	Cpt1a,Apoc1
GO:0016573	9,10	histone acetylation	46	0.0043	2	0.0052	0.268725	E	Ing5,Tcf3
GO:0008277	7,8,6	regulation of G-protein coupled receptor protein signaling pathway	46	0.0043	2	0.0052	0.268725	E	Ramp1,Rgs2
GO:0046164	5	alcohol catabolic process	47	0.0044	2	0.0052	0.270484	E	Bad,Glb1
GO:0007050	5,4	cell cycle arrest	47	0.0044	2	0.0052	0.270484	E	Commd5,Smad3
GO:0046890	6,7,5	regulation of lipid biosynthetic process	47	0.0044	2	0.0052	0.270484	E	Avp,Apoc1
GO:0007190	12,13,8,11,14	activation of adenylate cyclase activity	47	0.0044	2	0.0052	0.270484	E	Gnaq,Gcgr
GO:0042310	6,7	vasoconstriction	47	0.0044	2	0.0052	0.270484	E	Avp,Adm
GO:0051937	6,7	catecholamine transport	47	0.0044	2	0.0052	0.270484	E	Park2,Hrh3
GO:0070085	5	glycosylation	48	0.0045	2	0.0052	0.272003	E	Galnt7,St3gal2
GO:0060326	5,4,6,7	cell chemotaxis	48	0.0045	2	0.0052	0.272003	E	Pdgfrb,Itga1
GO:0043413	6	biopolymer glycosylation	48	0.0045	2	0.0052	0.272003	E	Galnt7,St3gal2
GO:0006486	7,5,8,6	protein amino acid glycosylation	48	0.0045	2	0.0052	0.272003	E	Galnt7,St3gal2
GO:0032984	4	macromolecular complex disassembly	49	0.0046	2	0.0052	0.273286	E	Apoc1,Map1a
GO:0006473	9,8	protein amino acid acetylation	49	0.0046	2	0.0052	0.273286	E	Ing5,Tcf3
GO:0030183	7,9,10,8,6	B cell differentiation	49	0.0046	2	0.0052	0.273286	E	Pou2f2,Bad
GO:0055085	3,4,5	transmembrane transport	50	0.0047	2	0.0052	0.274342	E	Stim1,Abcc3
GO:0007586	3	digestion	50	0.0047	2	0.0052	0.274342	E	Trpc1,Trpc1
GO:0019395	6,7,8	fatty acid oxidation	51	0.0048	2	0.0052	0.275175	E	Cpt1a,Acads
GO:0048663	8,9,6,5	neuron fate commitment	51	0.0048	2	0.0052	0.275175	E	Hes1,Isl2
GO:0006944	4	membrane fusion	51	0.0048	2	0.0052	0.275175	E	Stx4,Vti1a
GO:0030162	7,8,6	regulation of proteolysis	51	0.0048	2	0.0052	0.275175	E	Ift88,Timp2
GO:0050795	5,4	regulation of behavior	51	0.0048	2	0.0052	0.275175	E	Smad3,Slit2
GO:0006639	6,5,7	acylglycerol metabolic process	51	0.0048	2	0.0052	0.275175	E	Cpt1a,Apoc1
GO:0031346	6,4,5	positive regulation of cell projection organization	52	0.0049	2	0.0052	0.275794	E	Mapt,Limk1
GO:0009310	6	amine catabolic process	52	0.0049	2	0.0052	0.275794	E	Maoa,Dio2
GO:0009582	4	detection of abiotic stimulus	52	0.0049	2	0.0052	0.275794	E	Nox3,Grin2d
GO:0044270	5	nitrogen compound catabolic process	52	0.0049	2	0.0052	0.275794	E	Maoa,Dio2
GO:0034440	6,7	lipid oxidation	52	0.0049	2	0.0052	0.275794	E	Cpt1a,Acads
GO:0031100	6,7,5	organ regeneration	52	0.0049	2	0.0052	0.275794	E	Adm,Lpin1
GO:0034405	4	response to fluid shear stress	11	0.001	1	0.0026	0.276161	E	Pdgfrb
GO:0070542	6	response to fatty acid	11	0.001	1	0.0026	0.276161	E	Bad
GO:0043372	12,10,11,9,8,13,14	positive regulation of CD4-positive, alpha beta T cell differentiation	11	0.001	1	0.0026	0.276161	E	Cd83
GO:0045581	10,8,9,7,6,11,12	negative regulation of T cell differentiation	11	0.001	1	0.0026	0.276161	E	Prdx2
GO:0006884	6,4	cell volume homeostasis	11	0.001	1	0.0026	0.276161	E	Slc12a7
GO:0021680	5,4,6,8,7,10,11,12	cerebellar Purkinje cell layer development	11	0.001	1	0.0026	0.276161	E	Atg7
GO:0060134	7,5,6	prepulse inhibition	11	0.001	1	0.0026	0.276161	E	Grid2
GO:0051055	7,8,5,6	negative regulation of lipid biosynthetic process	11	0.001	1	0.0026	0.276161	E	Apoc1
GO:0043303	7,8,6,5,9	mast cell degranulation	11	0.001	1	0.0026	0.276161	E	Hmox1
GO:0046823	7,8,9,6,5	negative regulation of nucleocytoplasmic transport	11	0.001	1	0.0026	0.276161	E	Sufu
GO:0030826	9,10,8,11	regulation of cGMP biosynthetic process	11	0.001	1	0.0026	0.276161	E	Npr1
GO:0010596	8,7,6,9	negative regulation of endothelial cell migration	11	0.001	1	0.0026	0.276161	E	Dll4
GO:0009311	5	oligosaccharide metabolic process	11	0.001	1	0.0026	0.276161	E	Hexb
GO:0042787	11,9,10	protein ubiquitination during ubiquitin-dependent protein catabolic process	11	0.001	1	0.0026	0.276161	E	Park2
GO:0032006	7,8,6	regulation of TOR signaling pathway	11	0.001	1	0.0026	0.276161	E	Rptor
GO:0002448	6,7	mast cell mediated immunity	11	0.001	1	0.0026	0.276161	E	Hmox1
GO:0032651	7,6	regulation of interleukin-1 beta production	11	0.001	1	0.0026	0.276161	E	Smad3
GO:0042744	5,6,8	hydrogen peroxide catabolic process	11	0.001	1	0.0026	0.276161	E	Prdx2
GO:0033700	6,7	phospholipid efflux	11	0.001	1	0.0026	0.276161	E	Apoc1
GO:0042516	10,11,12,9,13	regulation of tyrosine phosphorylation of Stat3 protein	11	0.001	1	0.0026	0.276161	E	Nf2
GO:0006493	8,6,9,7	protein amino acid O-linked glycosylation	11	0.001	1	0.0026	0.276161	E	Galnt7
GO:0019438	5	aromatic compound biosynthetic process	11	0.001	1	0.0026	0.276161	E	Qdpr
GO:0048070	5,4	regulation of pigmentation during development	11	0.001	1	0.0026	0.276161	E	Gnaq
GO:0035088	6,7,4,8	establishment or maintenance of apical/basal cell polarity	11	0.001	1	0.0026	0.276161	E	Prickle2
GO:0006983	8,7,6,4	ER overload response	11	0.001	1	0.0026	0.276161	E	Gsk3b
GO:0043535	8,7,9,6	regulation of blood vessel endothelial cell migration	11	0.001	1	0.0026	0.276161	E	Dll4
GO:0046636	10,9,8,7	negative regulation of alpha-beta T cell activation	11	0.001	1	0.0026	0.276161	E	Cblb
GO:0007143	9,7,8,6	female meiosis	11	0.001	1	0.0026	0.276161	E	Cdc25b
GO:0032102	6,4,5	negative regulation of response to external stimulus	53	0.005	2	0.0052	0.276204	E	Grid2,Gpx2
GO:0006662	4	glycerol ether metabolic process	53	0.005	2	0.0052	0.276204	E	Cpt1a,Apoc1
GO:0009615	4,5	response to virus	53	0.005	2	0.0052	0.276204	E	Oas1b,Ap2b1
GO:0031145	12,11,10	anaphase-promoting complex-dependent proteasomal ubiquitin-dependent protein catabolic process	54	0.0051	2	0.0052	0.276414	E	Anapc5,Psmd3
GO:0006638	5,6	neutral lipid metabolic process	54	0.0051	2	0.0052	0.276414	E	Cpt1a,Apoc1
GO:0043254	6,5,4	regulation of protein complex assembly	54	0.0051	2	0.0052	0.276414	E	Mapt,Gsk3b
GO:0015844	5,6	monoamine transport	54	0.0051	2	0.0052	0.276414	E	Park2,Hrh3
GO:0050796	7,8,9,6,10	regulation of insulin secretion	54	0.0051	2	0.0052	0.276414	E	Cpt1a,Kcnq1
GO:0046486	5,6	glycerolipid metabolic process	54	0.0051	2	0.0052	0.276414	E	Cpt1a,Apoc1
GO:0051436	8,6,5	negative regulation of ubiquitin-protein ligase activity during mitotic cell cycle	54	0.0051	2	0.0052	0.276414	E	Anapc5,Psmd3
GO:0014031	5,6,8,9,7	mesenchymal cell development	55	0.0052	2	0.0052	0.276429	E	Smad3,Lef1
GO:0015758	7,8	glucose transport	55	0.0052	2	0.0052	0.276429	E	Slc2a5,Grb10
GO:0015749	5,6	monosaccharide transport	55	0.0052	2	0.0052	0.276429	E	Slc2a5,Grb10
GO:0006275	7,8,6	regulation of DNA replication	55	0.0052	2	0.0052	0.276429	E	Npm2,Nf2
GO:0008645	6,7	hexose transport	55	0.0052	2	0.0052	0.276429	E	Slc2a5,Grb10
GO:0021846	4,5,7,8,9	cell proliferation in forebrain	12	0.0011	1	0.0026	0.290343	E	Tacc2
GO:0046685	5	response to arsenic	12	0.0011	1	0.0026	0.290343	E	Ptk2
GO:0032673	6,5	regulation of interleukin-4 production	12	0.0011	1	0.0026	0.290343	E	Cd83
GO:0015874	7,8	norepinephrine transport	12	0.0011	1	0.0026	0.290343	E	Hrh3
GO:0007009	4	plasma membrane organization	12	0.0011	1	0.0026	0.290343	E	A4galt
GO:0040020	7,9,6,8,5	regulation of meiosis	12	0.0011	1	0.0026	0.290343	E	Npm2
GO:0042730	8,9,6,7	fibrinolysis	12	0.0011	1	0.0026	0.290343	E	Anxa2
GO:0050732	10,11,12,8,9	negative regulation of peptidyl-tyrosine phosphorylation	12	0.0011	1	0.0026	0.290343	E	Nf2
GO:0051279	7,6,8,10,15,14,9,13,12,5,11	regulation of release of sequestered calcium ion into cytosol	12	0.0011	1	0.0026	0.290343	E	Trpc1
GO:0030146	9,6,7,5	diuresis	12	0.0011	1	0.0026	0.290343	E	Avp
GO:0033151	10,9,8,6,5	V(D)J recombination	12	0.0011	1	0.0026	0.290343	E	Tcf3
GO:0006536	7,8	glutamate metabolic process	12	0.0011	1	0.0026	0.290343	E	Asl
GO:0043113	8,10,7,9,5	receptor clustering	12	0.0011	1	0.0026	0.290343	E	Dlg2
GO:0021511	5,7,8,6	spinal cord patterning	12	0.0011	1	0.0026	0.290343	E	Sufu
GO:0010524	6,8,9,10,14,15,7,12,13,4,5,11	positive regulation of calcium ion transport into cytosol	12	0.0011	1	0.0026	0.290343	E	Trpc1
GO:0048745	7,8,6	smooth muscle tissue development	12	0.0011	1	0.0026	0.290343	E	Pdgfrb
GO:0031670	6,5,7	cellular response to nutrient	12	0.0011	1	0.0026	0.290343	E	Hmox1
GO:0042439	7	ethanolamine and derivative metabolic process	12	0.0011	1	0.0026	0.290343	E	Etnk1
GO:0007625	4	grooming behavior	12	0.0011	1	0.0026	0.290343	E	Avp
GO:0006525	7,8	arginine metabolic process	12	0.0011	1	0.0026	0.290343	E	Asl
GO:0010469	4	regulation of receptor activity	12	0.0011	1	0.0026	0.290343	E	Psen2
GO:0045723	8,9,6,7,10	positive regulation of fatty acid biosynthetic process	12	0.0011	1	0.0026	0.290343	E	Avp
GO:0032633	4	interleukin-4 production	12	0.0011	1	0.0026	0.290343	E	Cd83
GO:0048844	7,8,9,6	artery morphogenesis	12	0.0011	1	0.0026	0.290343	E	Prrx2
GO:0051452	12,11,10	intracellular pH reduction	12	0.0011	1	0.0026	0.290343	E	Avp
GO:0002532	7	production of molecular mediator of acute inflammatory response	12	0.0011	1	0.0026	0.290343	E	Prdx2
GO:0032611	5	interleukin-1 beta production	12	0.0011	1	0.0026	0.290343	E	Smad3
GO:0002028	8,7,9	regulation of sodium ion transport	12	0.0011	1	0.0026	0.290343	E	Nedd4l
GO:0030823	9,10,8	regulation of cGMP metabolic process	12	0.0011	1	0.0026	0.290343	E	Npr1
GO:0048259	6,7,8,5	regulation of receptor-mediated endocytosis	12	0.0011	1	0.0026	0.290343	E	Apoc1
GO:0006829	8,9	zinc ion transport	12	0.0011	1	0.0026	0.290343	E	Slc39a14
GO:0048048	7,8,9,6	embryonic eye morphogenesis	12	0.0011	1	0.0026	0.290343	E	Rarg
GO:0009112	5,6	nucleobase metabolic process	12	0.0011	1	0.0026	0.290343	E	Dpys
GO:0006760	5,7	folic acid and derivative metabolic process	12	0.0011	1	0.0026	0.290343	E	Dhfr
GO:0031113	9,8,7,6	regulation of microtubule polymerization	12	0.0011	1	0.0026	0.290343	E	Mapt
GO:0001504	5,7,8,6	neurotransmitter uptake	12	0.0011	1	0.0026	0.290343	E	Park2
GO:0032652	6,5	regulation of interleukin-1 production	12	0.0011	1	0.0026	0.290343	E	Smad3
GO:0046498	6	S-adenosylhomocysteine metabolic process	12	0.0011	1	0.0026	0.290343	E	Dnmt3a
GO:0002244	5,7,8,6	hemopoietic progenitor cell differentiation	13	0.0012	1	0.0026	0.303133	E	Psen2
GO:0031532	6,5	actin cytoskeleton reorganization	13	0.0012	1	0.0026	0.303133	E	Lpin1
GO:0033143	7,9,6,8	regulation of steroid hormone receptor signaling pathway	13	0.0012	1	0.0026	0.303133	E	Skp2
GO:0009948	6,7,5	anterior/posterior axis specification	13	0.0012	1	0.0026	0.303133	E	Tcf3
GO:0042474	7,5,8,9,6,4	middle ear morphogenesis	13	0.0012	1	0.0026	0.303133	E	Prrx2
GO:0048569	5,6	post-embryonic organ development	13	0.0012	1	0.0026	0.303133	E	Hmgn1
GO:0030520	9,8	estrogen receptor signaling pathway	13	0.0012	1	0.0026	0.303133	E	Skp2
GO:0032088	10,8,11,9	negative regulation of NF-kappaB transcription factor activity	13	0.0012	1	0.0026	0.303133	E	Prdx2
GO:0002886	8,6,7	regulation of myeloid leukocyte mediated immunity	13	0.0012	1	0.0026	0.303133	E	Hmox1
GO:0032369	6,7,5,4	negative regulation of lipid transport	13	0.0012	1	0.0026	0.303133	E	Apoc1
GO:0032964	5,6	collagen biosynthetic process	13	0.0012	1	0.0026	0.303133	E	Pdgfrb
GO:0006833	5,6	water transport	13	0.0012	1	0.0026	0.303133	E	Aqp3
GO:0048738	6,8,7,9	cardiac muscle tissue development	13	0.0012	1	0.0026	0.303133	E	Myh11
GO:0045730	3	respiratory burst	13	0.0012	1	0.0026	0.303133	E	Prdx2
GO:0002861	6,7,8,5	regulation of inflammatory response to antigenic stimulus	13	0.0012	1	0.0026	0.303133	E	Gpx2
GO:0003091	8,6,5	renal water homeostasis	13	0.0012	1	0.0026	0.303133	E	Avp
GO:0032612	4	interleukin-1 production	13	0.0012	1	0.0026	0.303133	E	Smad3
GO:0022406	3	membrane docking	13	0.0012	1	0.0026	0.303133	E	Stx4
GO:0045668	7,9,6,5,8,10	negative regulation of osteoblast differentiation	13	0.0012	1	0.0026	0.303133	E	Smad3
GO:0060716	6,5,8,7,9,10	labyrinthine layer blood vessel development	13	0.0012	1	0.0026	0.303133	E	Junb
GO:0006107	7	oxaloacetate metabolic process	13	0.0012	1	0.0026	0.303133	E	Pc
GO:0051445	6,5	regulation of meiotic cell cycle	13	0.0012	1	0.0026	0.303133	E	Npm2
GO:0030816	10,11,8,9	positive regulation of cAMP metabolic process	13	0.0012	1	0.0026	0.303133	E	Avp
GO:0045851	10	pH reduction	13	0.0012	1	0.0026	0.303133	E	Avp
GO:0009886	5,4	post-embryonic morphogenesis	13	0.0012	1	0.0026	0.303133	E	Hmgn1
GO:0030204	7,9,8,6	chondroitin sulfate metabolic process	13	0.0012	1	0.0026	0.303133	E	Chst11
GO:0046640	10,9,8	regulation of alpha-beta T cell proliferation	13	0.0012	1	0.0026	0.303133	E	Cblb
GO:0006826	7,8,9	iron ion transport	13	0.0012	1	0.0026	0.303133	E	Slc39a14
GO:0043616	4	keratinocyte proliferation	13	0.0012	1	0.0026	0.303133	E	Irf6
GO:0030819	10,11,8,9,12	positive regulation of cAMP biosynthetic process	13	0.0012	1	0.0026	0.303133	E	Avp
GO:0032613	4	interleukin-10 production	13	0.0012	1	0.0026	0.303133	E	Cd83
GO:0045620	9,7,8,6,5,10,11	negative regulation of lymphocyte differentiation	13	0.0012	1	0.0026	0.303133	E	Prdx2
GO:0042756	5	drinking behavior	13	0.0012	1	0.0026	0.303133	E	Hrh3
GO:0017145	4	stem cell division	13	0.0012	1	0.0026	0.303133	E	Tial1
GO:0042503	10,9,12,11	tyrosine phosphorylation of Stat3 protein	13	0.0012	1	0.0026	0.303133	E	Nf2
GO:0051897	9,10,8,7	positive regulation of protein kinase B signaling cascade	13	0.0012	1	0.0026	0.303133	E	Itsn1
GO:0015893	4,5	drug transport	14	0.0013	1	0.0026	0.314612	E	Abcc3
GO:0045214	6,8,7,9,11,12,10	sarcomere organization	14	0.0013	1	0.0026	0.314612	E	Capn3
GO:0070301	7	cellular response to hydrogen peroxide	14	0.0013	1	0.0026	0.314612	E	Prdx2
GO:0042558	5	pteridine and derivative metabolic process	14	0.0013	1	0.0026	0.314612	E	Qdpr
GO:0052200	5,6	response to host defenses	14	0.0013	1	0.0026	0.314612	E	Smad3
GO:0003084	5,6,8	positive regulation of systemic arterial blood pressure	14	0.0013	1	0.0026	0.314612	E	Avp
GO:0001958	7,9,6,10,8,4	endochondral ossification	14	0.0013	1	0.0026	0.314612	E	Col2a1
GO:0055093	5,4	response to hyperoxia	14	0.0013	1	0.0026	0.314612	E	Pdgfrb
GO:0048305	7,5,6,8	immunoglobulin secretion	14	0.0013	1	0.0026	0.314612	E	Pou2f2
GO:0008088	8,6,7	axon cargo transport	14	0.0013	1	0.0026	0.314612	E	Uchl1
GO:0050891	7,5,4	multicellular organismal water homeostasis	14	0.0013	1	0.0026	0.314612	E	Avp
GO:0007129	6,10,8,7,9,5	synapsis	14	0.0013	1	0.0026	0.314612	E	Msh5
GO:0030279	6,8,7,9,4,5	negative regulation of ossification	14	0.0013	1	0.0026	0.314612	E	Ptk2b
GO:0032387	6,7,5,4	negative regulation of intracellular transport	14	0.0013	1	0.0026	0.314612	E	Sufu
GO:0031330	7,5,6	negative regulation of cellular catabolic process	14	0.0013	1	0.0026	0.314612	E	Apoc1
GO:0009081	6,7	branched chain family amino acid metabolic process	14	0.0013	1	0.0026	0.314612	E	Ivd
GO:0052173	4,5	response to defenses of other organism during symbiotic interaction	14	0.0013	1	0.0026	0.314612	E	Smad3
GO:0042168	6,7,4	heme metabolic process	14	0.0013	1	0.0026	0.314612	E	Hmox1
GO:0046785	8,7,6	microtubule polymerization	14	0.0013	1	0.0026	0.314612	E	Mapt
GO:0046716	6,4	muscle maintenance	14	0.0013	1	0.0026	0.314612	E	Aldoa
GO:0070192	5,9,7,8,6,4	chromosome organization involved in meiosis	14	0.0013	1	0.0026	0.314612	E	Msh5
GO:0009395	6,7	phospholipid catabolic process	14	0.0013	1	0.0026	0.314612	E	Apoc1
GO:0050996	7,8,5,6	positive regulation of lipid catabolic process	14	0.0013	1	0.0026	0.314612	E	Cpt1a
GO:0048662	7,6,5	negative regulation of smooth muscle cell proliferation	14	0.0013	1	0.0026	0.314612	E	Trib1
GO:0006687	7,8	glycosphingolipid metabolic process	14	0.0013	1	0.0026	0.314612	E	Hexb
GO:0031929	7,6	TOR signaling pathway	14	0.0013	1	0.0026	0.314612	E	Rptor
GO:0019674	9,10,8	NAD metabolic process	14	0.0013	1	0.0026	0.314612	E	Qprt
GO:0014015	9,8,7,10	positive regulation of gliogenesis	14	0.0013	1	0.0026	0.314612	E	Ptk2
GO:0006817	7,8	phosphate transport	14	0.0013	1	0.0026	0.314612	E	Ankh
GO:0045739	9,8,6,7,4,5	positive regulation of DNA repair	15	0.0014	1	0.0026	0.324859	E	Bre
GO:0048820	9,8,10,7,4,6	hair follicle maturation	15	0.0014	1	0.0026	0.324859	E	Psen2
GO:0050688	7,5,6,4	regulation of defense response to virus	15	0.0014	1	0.0026	0.324859	E	Ap2b1
GO:0030147	7,6,5	natriuresis	15	0.0014	1	0.0026	0.324859	E	Avp
GO:0016486	6,4,8,7	peptide hormone processing	15	0.0014	1	0.0026	0.324859	E	Cpe
GO:0045454	5,6,4	cell redox homeostasis	15	0.0014	1	0.0026	0.324859	E	Txnrd2
GO:0030148	6,7,8	sphingolipid biosynthetic process	15	0.0014	1	0.0026	0.324859	E	Sgms1
GO:0007026	9,7,8,10,5,6	negative regulation of microtubule depolymerization	15	0.0014	1	0.0026	0.324859	E	Map1a
GO:0006972	5	hyperosmotic response	15	0.0014	1	0.0026	0.324859	E	Avp
GO:0045577	9,7,8,6,10,11,5	regulation of B cell differentiation	15	0.0014	1	0.0026	0.324859	E	Bad
GO:0060442	8,6,9,10,7,5	branching involved in prostate gland morphogenesis	15	0.0014	1	0.0026	0.324859	E	Rxra
GO:0019369	6,8,7	arachidonic acid metabolic process	15	0.0014	1	0.0026	0.324859	E	Fads1
GO:0046627	8,6,10,11,7,9,4,5	negative regulation of insulin receptor signaling pathway	15	0.0014	1	0.0026	0.324859	E	Grb10
GO:0031114	9,6,7,8,5	regulation of microtubule depolymerization	15	0.0014	1	0.0026	0.324859	E	Map1a
GO:0007157	5	heterophilic cell adhesion	15	0.0014	1	0.0026	0.324859	E	Cadm1
GO:0042044	4,5	fluid transport	15	0.0014	1	0.0026	0.324859	E	Aqp3
GO:0015813	7,8,9	L-glutamate transport	15	0.0014	1	0.0026	0.324859	E	2013-09-02
GO:0042522	10,11,12,9,13	regulation of tyrosine phosphorylation of Stat5 protein	15	0.0014	1	0.0026	0.324859	E	Nf2
GO:0043370	11,9,10,8,12,13,7	regulation of CD4-positive, alpha beta T cell differentiation	15	0.0014	1	0.0026	0.324859	E	Cd83
GO:0043409	9,10,8,7	negative regulation of MAPKKK cascade	16	0.0015	1	0.0026	0.333948	E	Nf2
GO:0042434	6	indole derivative metabolic process	16	0.0015	1	0.0026	0.333948	E	Maoa
GO:0046676	7,8,9,10,6,5,11	negative regulation of insulin secretion	16	0.0015	1	0.0026	0.333948	E	Kcnq1
GO:0050926	6,7,5,8	regulation of positive chemotaxis	16	0.0015	1	0.0026	0.333948	E	Smad3
GO:0001959	7,8,6	regulation of cytokine-mediated signaling pathway	16	0.0015	1	0.0026	0.333948	E	Cdc37
GO:0001516	10,9,11,8	prostaglandin biosynthetic process	16	0.0015	1	0.0026	0.333948	E	Avp
GO:0006752	6	group transfer coenzyme metabolic process	16	0.0015	1	0.0026	0.333948	E	Dhfr
GO:0042430	5	indole and derivative metabolic process	16	0.0015	1	0.0026	0.333948	E	Maoa
GO:0042058	7,10,6,9	regulation of epidermal growth factor receptor signaling pathway	16	0.0015	1	0.0026	0.333948	E	Psen2
GO:0032507	6,5,4	maintenance of protein location in cell	16	0.0015	1	0.0026	0.333948	E	Sufu
GO:0006586	7	indolalkylamine metabolic process	16	0.0015	1	0.0026	0.333948	E	Maoa
GO:0021955	7,9,8,10,12,11,13	central nervous system neuron axonogenesis	16	0.0015	1	0.0026	0.333948	E	Ptk2
GO:0002792	7,8,6,5	negative regulation of peptide secretion	16	0.0015	1	0.0026	0.333948	E	Kcnq1
GO:0043299	7,5,6,4,8	leukocyte degranulation	16	0.0015	1	0.0026	0.333948	E	Hmox1
GO:0045954	7,11,12,8,10,9,5,6	positive regulation of natural killer cell mediated cytotoxicity	16	0.0015	1	0.0026	0.333948	E	Cadm1
GO:0006297	9,7,8,6	nucleotide-excision repair, DNA gap filling	16	0.0015	1	0.0026	0.333948	E	Pole
GO:0048854	6,7,8,5	brain morphogenesis	16	0.0015	1	0.0026	0.333948	E	Psen2
GO:0046457	9,8,10,7	prostanoid biosynthetic process	16	0.0015	1	0.0026	0.333948	E	Avp
GO:0002717	9,8,10,7,6	positive regulation of natural killer cell mediated immunity	16	0.0015	1	0.0026	0.333948	E	Cadm1
GO:0046467	5,6,7	membrane lipid biosynthetic process	16	0.0015	1	0.0026	0.333948	E	Sgms1
GO:0050853	11,10,9,7	B cell receptor signaling pathway	16	0.0015	1	0.0026	0.333948	E	Bcar1
GO:0060070	8,7	Wnt receptor signaling pathway through beta-catenin	16	0.0015	1	0.0026	0.333948	E	Sdc1
GO:0034381	5	lipoprotein particle clearance	16	0.0015	1	0.0026	0.333948	E	Apoc1
GO:0050654	6,8,5,7	chondroitin sulfate proteoglycan metabolic process	16	0.0015	1	0.0026	0.333948	E	Chst11
GO:0008045	8,10,9,5,13,11,14,12,6	motor axon guidance	16	0.0015	1	0.0026	0.333948	E	Lhx4
GO:0046697	5,7,6,8,4	decidualization	16	0.0015	1	0.0026	0.333948	E	Junb
GO:0030511	8,10,11,7,6,9	positive regulation of transforming growth factor beta receptor signaling pathway	16	0.0015	1	0.0026	0.333948	E	Fkbp8
GO:0044253	6,4,5	positive regulation of multicellular organismal metabolic process	16	0.0015	1	0.0026	0.333948	E	Pdgfrb
GO:0007031	4	peroxisome organization	16	0.0015	1	0.0026	0.333948	E	Fis1
GO:0050927	7,8,5,6,9	positive regulation of positive chemotaxis	16	0.0015	1	0.0026	0.333948	E	Smad3
GO:0051453	11,9	regulation of intracellular pH	16	0.0015	1	0.0026	0.333948	E	Avp
GO:0042506	10,9,12,11	tyrosine phosphorylation of Stat5 protein	17	0.0016	1	0.0026	0.341948	E	Nf2
GO:0000272	6	polysaccharide catabolic process	17	0.0016	1	0.0026	0.341948	E	Ppp1r3b
GO:0005980	7,8,9	glycogen catabolic process	17	0.0016	1	0.0026	0.341948	E	Ppp1r3b
GO:0002718	8,6,7,5	regulation of cytokine production during immune response	17	0.0016	1	0.0026	0.341948	E	Hmox1
GO:0009651	5	response to salt stress	17	0.0016	1	0.0026	0.341948	E	Avp
GO:0007030	4	Golgi organization	17	0.0016	1	0.0026	0.341948	E	Golga5
GO:0051145	6	smooth muscle cell differentiation	17	0.0016	1	0.0026	0.341948	E	Rcan1
GO:0000086	8,5,6,7,4	G2/M transition of mitotic cell cycle	17	0.0016	1	0.0026	0.341948	E	Camk2d
GO:0060350	6,8,9,5,7	endochondral bone morphogenesis	17	0.0016	1	0.0026	0.341948	E	Col2a1
GO:0032374	8,7	regulation of cholesterol transport	17	0.0016	1	0.0026	0.341948	E	Apoc1
GO:0051004	7	regulation of lipoprotein lipase activity	17	0.0016	1	0.0026	0.341948	E	Apoc1
GO:0050766	7,8,9,5,6	positive regulation of phagocytosis	17	0.0016	1	0.0026	0.341948	E	Ptk2
GO:0007051	6,7,5	spindle organization	17	0.0016	1	0.0026	0.341948	E	Tacc2
GO:0050715	7,8,10,9,5,6	positive regulation of cytokine secretion	17	0.0016	1	0.0026	0.341948	E	Cadm1
GO:0044247	6,7	cellular polysaccharide catabolic process	17	0.0016	1	0.0026	0.341948	E	Ppp1r3b
GO:0010594	7,6,8,5	regulation of endothelial cell migration	17	0.0016	1	0.0026	0.341948	E	Dll4
GO:0032371	7,6	regulation of sterol transport	17	0.0016	1	0.0026	0.341948	E	Apoc1
GO:0009251	7	glucan catabolic process	17	0.0016	1	0.0026	0.341948	E	Ppp1r3b
GO:0002715	9,7,8,6	regulation of natural killer cell mediated immunity	18	0.0017	1	0.0026	0.348928	E	Cadm1
GO:0032482	9,8	Rab protein signal transduction	18	0.0017	1	0.0026	0.348928	E	Rab2a
GO:0000070	6,7,9,8,5	mitotic sister chromatid segregation	18	0.0017	1	0.0026	0.348928	E	Akap8
GO:0050821	9,5,7,8,6	protein stabilization	18	0.0017	1	0.0026	0.348928	E	Mdm4
GO:0000819	5,4	sister chromatid segregation	18	0.0017	1	0.0026	0.348928	E	Akap8
GO:0015800	6,7,8	acidic amino acid transport	18	0.0017	1	0.0026	0.348928	E	2013-09-02
GO:0030901	4,6,7,8	midbrain development	18	0.0017	1	0.0026	0.348928	E	Hes1
GO:0031111	8,9,6,7	negative regulation of microtubule polymerization or depolymerization	18	0.0017	1	0.0026	0.348928	E	Map1a
GO:0006000	7,8	fructose metabolic process	18	0.0017	1	0.0026	0.348928	E	Aldoa
GO:0042269	11,6,8,10,9,5,7	regulation of natural killer cell mediated cytotoxicity	18	0.0017	1	0.0026	0.348928	E	Cadm1
GO:0043471	7,6,8,5	regulation of cellular carbohydrate catabolic process	18	0.0017	1	0.0026	0.348928	E	Ppp1r3b
GO:0009620	4,5	response to fungus	18	0.0017	1	0.0026	0.348928	E	Cotl1
GO:0051963	5,6,4,8,9,7	regulation of synaptogenesis	18	0.0017	1	0.0026	0.348928	E	Ptk2
GO:0044246	5,4	regulation of multicellular organismal metabolic process	18	0.0017	1	0.0026	0.348928	E	Pdgfrb
GO:0016579	9,10,8	protein deubiquitination	18	0.0017	1	0.0026	0.348928	E	Uchl1
GO:0043470	6,7,5	regulation of carbohydrate catabolic process	18	0.0017	1	0.0026	0.348928	E	Ppp1r3b
GO:0045494	6,9	photoreceptor cell maintenance	18	0.0017	1	0.0026	0.348928	E	Abca4
GO:0050974	8,6,5	detection of mechanical stimulus involved in sensory perception	18	0.0017	1	0.0026	0.348928	E	Grin2d
GO:0030195	7,8,5,6	negative regulation of blood coagulation	18	0.0017	1	0.0026	0.348928	E	Anxa2
GO:0030318	6,5	melanocyte differentiation	18	0.0017	1	0.0026	0.348928	E	Gnaq
GO:0009110	5	vitamin biosynthetic process	18	0.0017	1	0.0026	0.348928	E	Qprt
GO:0007019	8,7,6	microtubule depolymerization	18	0.0017	1	0.0026	0.348928	E	Map1a
GO:0006611	8,9,7	protein export from nucleus	19	0.0018	1	0.0026	0.35495	E	Gsk3b
GO:0002262	7,4	myeloid cell homeostasis	19	0.0018	1	0.0026	0.35495	E	Fancc
GO:0000209	10,11,9	protein polyubiquitination	19	0.0018	1	0.0026	0.35495	E	Skp2
GO:0001913	10,4,8,9,5,7,6	T cell mediated cytotoxicity	19	0.0018	1	0.0026	0.35495	E	Cadm1
GO:0045185	5,4	maintenance of protein location	19	0.0018	1	0.0026	0.35495	E	Sufu
GO:0006693	8,10,9	prostaglandin metabolic process	19	0.0018	1	0.0026	0.35495	E	Avp
GO:0070169	6,7,8,9,4,5	positive regulation of biomineral formation	19	0.0018	1	0.0026	0.35495	E	Smad3
GO:0002367	5,6,4	cytokine production during immune response	19	0.0018	1	0.0026	0.35495	E	Hmox1
GO:0043967	10,11	histone H4 acetylation	19	0.0018	1	0.0026	0.35495	E	Tcf3
GO:0002444	5,6	myeloid leukocyte mediated immunity	19	0.0018	1	0.0026	0.35495	E	Hmox1
GO:0010522	5,9,14,6,12,4,10,8,11	regulation of calcium ion transport into cytosol	19	0.0018	1	0.0026	0.35495	E	Trpc1
GO:0046889	7,8,5,6	positive regulation of lipid biosynthetic process	19	0.0018	1	0.0026	0.35495	E	Avp
GO:0050931	5,4	pigment cell differentiation	19	0.0018	1	0.0026	0.35495	E	Gnaq
GO:0050918	5,7,6	positive chemotaxis	19	0.0018	1	0.0026	0.35495	E	Smad3
GO:0001893	4,6,7	maternal placenta development	19	0.0018	1	0.0026	0.35495	E	Junb
GO:0006664	6,7	glycolipid metabolic process	19	0.0018	1	0.0026	0.35495	E	Hexb
GO:0030501	7,9,8,10,5,6	positive regulation of bone mineralization	19	0.0018	1	0.0026	0.35495	E	Smad3
GO:0035176	4,5	social behavior	19	0.0018	1	0.0026	0.35495	E	Avp
GO:0006778	5,6	porphyrin metabolic process	19	0.0018	1	0.0026	0.35495	E	Hmox1
GO:0042403	7,5	thyroid hormone metabolic process	19	0.0018	1	0.0026	0.35495	E	Dio2
GO:0007492	6,7,5	endoderm development	19	0.0018	1	0.0026	0.35495	E	Ext1
GO:0046633	8,7	alpha-beta T cell proliferation	19	0.0018	1	0.0026	0.35495	E	Cblb
GO:0008156	8,9,6,7	negative regulation of DNA replication	19	0.0018	1	0.0026	0.35495	E	Nf2
GO:0006692	7,9,8	prostanoid metabolic process	19	0.0018	1	0.0026	0.35495	E	Avp
GO:0046320	7,6,8,9,5	regulation of fatty acid oxidation	19	0.0018	1	0.0026	0.35495	E	Cpt1a
GO:0043266	8,7,9	regulation of potassium ion transport	19	0.0018	1	0.0026	0.35495	E	Gnaq
GO:0030641	10,8	regulation of cellular pH	19	0.0018	1	0.0026	0.35495	E	Avp
GO:0001502	5,7,8,6	cartilage condensation	19	0.0018	1	0.0026	0.35495	E	Col2a1
GO:0002437	4,6	inflammatory response to antigenic stimulus	20	0.0019	1	0.0026	0.360074	E	Gpx2
GO:0045598	6,5	regulation of fat cell differentiation	20	0.0019	1	0.0026	0.360074	E	Lpin1
GO:0030261	4,5	chromosome condensation	20	0.0019	1	0.0026	0.360074	E	Akap8
GO:0045576	6,5	mast cell activation	20	0.0019	1	0.0026	0.360074	E	Hmox1
GO:0051187	5	cofactor catabolic process	20	0.0019	1	0.0026	0.360074	E	Hmox1
GO:0005979	8,7,9,10,6	regulation of glycogen biosynthetic process	20	0.0019	1	0.0026	0.360074	E	Ppp1r3b
GO:0006282	8,6,7,5	regulation of DNA repair	20	0.0019	1	0.0026	0.360074	E	Bre
GO:0007040	5	lysosome organization	20	0.0019	1	0.0026	0.360074	E	Hexb
GO:0001963	7,8	synaptic transmission, dopaminergic	20	0.0019	1	0.0026	0.360074	E	Park2
GO:0030104	6	water homeostasis	20	0.0019	1	0.0026	0.360074	E	Avp
GO:0032885	7,8,6	regulation of polysaccharide biosynthetic process	20	0.0019	1	0.0026	0.360074	E	Ppp1r3b
GO:0033013	5	tetrapyrrole metabolic process	20	0.0019	1	0.0026	0.360074	E	Hmox1
GO:0046638	11,9,10,8,7,12,13	positive regulation of alpha-beta T cell differentiation	20	0.0019	1	0.0026	0.360074	E	Cd83
GO:0042491	10,11,8,6,9	auditory receptor cell differentiation	20	0.0019	1	0.0026	0.360074	E	Hes1
GO:0050982	5	detection of mechanical stimulus	20	0.0019	1	0.0026	0.360074	E	Grin2d
GO:0050819	6,4,5	negative regulation of coagulation	20	0.0019	1	0.0026	0.360074	E	Anxa2
GO:0050807	5,4,7,8	regulation of synapse organization	20	0.0019	1	0.0026	0.360074	E	Ptk2
GO:0035116	8,7	embryonic hindlimb morphogenesis	20	0.0019	1	0.0026	0.360074	E	Rarg
GO:0006518	4	peptide metabolic process	20	0.0019	1	0.0026	0.360074	E	Cpe
GO:0033280	6,8	response to vitamin D	20	0.0019	1	0.0026	0.360074	E	Rxra
GO:0010962	7,8,9,6	regulation of glucan biosynthetic process	20	0.0019	1	0.0026	0.360074	E	Ppp1r3b
GO:0002286	7,6	T cell activation during immune response	20	0.0019	1	0.0026	0.360074	E	Psen2
GO:0010970	7,5,6	microtubule-based transport	20	0.0019	1	0.0026	0.360074	E	Uchl1
GO:0006182	10	cGMP biosynthetic process	21	0.002	1	0.0026	0.364358	E	Npr1
GO:0045862	8,9,6,7	positive regulation of proteolysis	21	0.002	1	0.0026	0.364358	E	Ift88
GO:0070646	9,8	protein modification by small protein removal	21	0.002	1	0.0026	0.364358	E	Uchl1
GO:0022407	5,6	regulation of cell-cell adhesion	21	0.002	1	0.0026	0.364358	E	Nf2
GO:0046626	7,10,5,6,9,4,8	regulation of insulin receptor signaling pathway	21	0.002	1	0.0026	0.364358	E	Grb10
GO:0007212	8,7	dopamine receptor signaling pathway	21	0.002	1	0.0026	0.364358	E	Gnaq
GO:0001836	6,7	release of cytochrome c from mitochondria	21	0.002	1	0.0026	0.364358	E	Smad3
GO:0050764	6,7,8,5	regulation of phagocytosis	21	0.002	1	0.0026	0.364358	E	Ptk2
GO:0002698	6,7,4,5	negative regulation of immune effector process	21	0.002	1	0.0026	0.364358	E	Hmox1
GO:0048814	7,8,11,10,9,6,12,13	regulation of dendrite morphogenesis	21	0.002	1	0.0026	0.364358	E	Gsk3b
GO:0030239	5,7,6,8,10,11,9	myofibril assembly	21	0.002	1	0.0026	0.364358	E	Capn3
GO:0048286	4,6,7,8	lung alveolus development	21	0.002	1	0.0026	0.364358	E	Psen2
GO:0043367	9,11,12,10,8	CD4-positive, alpha beta T cell differentiation	21	0.002	1	0.0026	0.364358	E	Cd83
GO:0045884	10,9,7,8,6	regulation of survival gene product expression	21	0.002	1	0.0026	0.364358	E	Skp2
GO:0021575	5,7,8,9,4	hindbrain morphogenesis	22	0.0021	1	0.0026	0.367856	E	Hes1
GO:0021695	4,5,7,6,9,10,11	cerebellar cortex development	22	0.0021	1	0.0026	0.367856	E	Atg7
GO:0032881	6,7,5	regulation of polysaccharide metabolic process	22	0.0021	1	0.0026	0.367856	E	Ppp1r3b
GO:0021545	5,7	cranial nerve development	22	0.0021	1	0.0026	0.367856	E	Hes1
GO:0032368	6,5	regulation of lipid transport	22	0.0021	1	0.0026	0.367856	E	Apoc1
GO:0051651	5,4,3	maintenance of location in cell	22	0.0021	1	0.0026	0.367856	E	Sufu
GO:0033344	7,8	cholesterol efflux	22	0.0021	1	0.0026	0.367856	E	Apoc1
GO:0045055	6,4,5,7	regulated secretory pathway	22	0.0021	1	0.0026	0.367856	E	Hmox1
GO:0032412	7,8,6	regulation of ion transmembrane transporter activity	22	0.0021	1	0.0026	0.367856	E	Stim1
GO:0046620	5,4	regulation of organ growth	22	0.0021	1	0.0026	0.367856	E	Ptk2
GO:0007033	4	vacuole organization	22	0.0021	1	0.0026	0.367856	E	Hexb
GO:0045727	8,9,6,7	positive regulation of translation	22	0.0021	1	0.0026	0.367856	E	Ptk2b
GO:0045744	8,9,7,6	negative regulation of G-protein coupled receptor protein signaling pathway	22	0.0021	1	0.0026	0.367856	E	Rgs2
GO:0050798	8,7	activated T cell proliferation	22	0.0021	1	0.0026	0.367856	E	Cadm1
GO:0051896	8,9,7	regulation of protein kinase B signaling cascade	22	0.0021	1	0.0026	0.367856	E	Itsn1
GO:0042743	5	hydrogen peroxide metabolic process	23	0.0022	1	0.0026	0.370618	E	Prdx2
GO:0046851	7,5,6	negative regulation of bone remodeling	23	0.0022	1	0.0026	0.370618	E	Ptk2b
GO:0022898	6,7,5	regulation of transmembrane transporter activity	23	0.0022	1	0.0026	0.370618	E	Stim1
GO:0051701	4,5	interaction with host	23	0.0022	1	0.0026	0.370618	E	Smad3
GO:0055072	9	iron ion homeostasis	23	0.0022	1	0.0026	0.370618	E	Hmox1
GO:0031032	6,5	actomyosin structure organization	23	0.0022	1	0.0026	0.370618	E	Capn3
GO:0002053	7,5,6	positive regulation of mesenchymal cell proliferation	23	0.0022	1	0.0026	0.370618	E	Prrx2
GO:0002285	6,5	lymphocyte activation during immune response	23	0.0022	1	0.0026	0.370618	E	Psen2
GO:0043507	11,10,13,9,12,8	positive regulation of JUN kinase activity	23	0.0022	1	0.0026	0.370618	E	Ptk2b
GO:0043242	6,7,4,5	negative regulation of protein complex disassembly	24	0.0023	1	0.0026	0.372694	E	Map1a
GO:0030510	8,10,11,7,9	regulation of BMP signaling pathway	24	0.0023	1	0.0026	0.372694	E	Fkbp8
GO:0002228	6,7,5	natural killer cell mediated immunity	24	0.0023	1	0.0026	0.372694	E	Cadm1
GO:0009798	5,4	axis specification	24	0.0023	1	0.0026	0.372694	E	Tcf3
GO:0034762	5,6,4	regulation of transmembrane transport	24	0.0023	1	0.0026	0.372694	E	Stim1
GO:0060740	7,8,9,6	prostate gland epithelium morphogenesis	24	0.0023	1	0.0026	0.372694	E	Rxra
GO:0031103	7,9,8,5,12,10,13,6,11	axon regeneration	24	0.0023	1	0.0026	0.372694	E	Rxra
GO:0042267	10,4,8,9,5,7,6	natural killer cell mediated cytotoxicity	24	0.0023	1	0.0026	0.372694	E	Cadm1
GO:0007215	7,6	glutamate signaling pathway	24	0.0023	1	0.0026	0.372694	E	Gnaq
GO:0001912	6,7,8,4,5	positive regulation of leukocyte mediated cytotoxicity	24	0.0023	1	0.0026	0.372694	E	Cadm1
GO:0010463	4	mesenchymal cell proliferation	24	0.0023	1	0.0026	0.372694	E	Prrx2
GO:0045833	6,7,4,5	negative regulation of lipid metabolic process	24	0.0023	1	0.0026	0.372694	E	Apoc1
GO:0010464	6,5	regulation of mesenchymal cell proliferation	24	0.0023	1	0.0026	0.372694	E	Prrx2
GO:0032273	8,9,7,6,5	positive regulation of protein polymerization	24	0.0023	1	0.0026	0.372694	E	Mapt
GO:0050773	7,10,9,6,11,8,12,5	regulation of dendrite development	24	0.0023	1	0.0026	0.372694	E	Gsk3b
GO:0045907	6,7,8,4,5,9	positive regulation of vasoconstriction	24	0.0023	1	0.0026	0.372694	E	Avp
GO:0043900	4,3	regulation of multi-organism process	24	0.0023	1	0.0026	0.372694	E	Ap2b1
GO:0008306	8,6	associative learning	25	0.0023	1	0.0026	0.37413	E	Fos
GO:0032963	5	collagen metabolic process	25	0.0023	1	0.0026	0.37413	E	Pdgfrb
GO:0042440	3	pigment metabolic process	25	0.0023	1	0.0026	0.37413	E	Hmox1
GO:0050707	7,9,8,6,5	regulation of cytokine secretion	25	0.0023	1	0.0026	0.37413	E	Cadm1
GO:0051283	5,6,12,13,7,8,10,11,3,4	negative regulation of sequestering of calcium ion	25	0.0023	1	0.0026	0.37413	E	Trpc1
GO:0051282	5,12,6,7,10,4	regulation of sequestering of calcium ion	25	0.0023	1	0.0026	0.37413	E	Trpc1
GO:0060512	6,7,8,5	prostate gland morphogenesis	25	0.0023	1	0.0026	0.37413	E	Rxra
GO:0030168	7,4,5,6	platelet activation	25	0.0023	1	0.0026	0.37413	E	P2ry12
GO:0034104	6,4,5	negative regulation of tissue remodeling	25	0.0023	1	0.0026	0.37413	E	Ptk2b
GO:0030968	8,7,6	endoplasmic reticulum unfolded protein response	25	0.0023	1	0.0026	0.37413	E	Derl3
GO:0043525	9,7,8	positive regulation of neuron apoptosis	25	0.0023	1	0.0026	0.37413	E	Itga1
GO:0060349	5,7,8,4,6	bone morphogenesis	25	0.0023	1	0.0026	0.37413	E	Col2a1
GO:0051147	6,5	regulation of muscle cell differentiation	25	0.0023	1	0.0026	0.37413	E	Rcan1
GO:0060113	9,10,7,5,8	inner ear receptor cell differentiation	25	0.0023	1	0.0026	0.37413	E	Hes1
GO:0002831	5,4	regulation of response to biotic stimulus	25	0.0023	1	0.0026	0.37413	E	Ap2b1
GO:0014073	6	response to tropane	25	0.0023	1	0.0026	0.37413	E	Ptk2b
GO:0042220	6,7	response to cocaine	25	0.0023	1	0.0026	0.37413	E	Ptk2b
GO:0000018	8,7,6	regulation of DNA recombination	25	0.0023	1	0.0026	0.37413	E	Msh3
GO:0051209	6,7,14,13,8,9,12,11,10,4,5	release of sequestered calcium ion into cytosol	25	0.0023	1	0.0026	0.37413	E	Trpc1
GO:0048483	5,6	autonomic nervous system development	25	0.0023	1	0.0026	0.37413	E	Hes1
GO:0034620	5,6	cellular response to unfolded protein	25	0.0023	1	0.0026	0.37413	E	Derl3
GO:0046068	9	cGMP metabolic process	25	0.0023	1	0.0026	0.37413	E	Npr1
GO:0046637	10,8,9,7,11,12,6	regulation of alpha-beta T cell differentiation	25	0.0023	1	0.0026	0.37413	E	Cd83
GO:0046635	10,9,8,7	positive regulation of alpha-beta T cell activation	26	0.0024	1	0.0026	0.374969	E	Cd83
GO:0032409	6,4,5	regulation of transporter activity	26	0.0024	1	0.0026	0.374969	E	Stim1
GO:0008624	10,8,9	induction of apoptosis by extracellular signals	26	0.0024	1	0.0026	0.374969	E	Bad
GO:0008630	11,8,7,9,10	DNA damage response, signal transduction resulting in induction of apoptosis	26	0.0024	1	0.0026	0.374969	E	Hmox1
GO:0060675	5,8,9,4	ureteric bud morphogenesis	26	0.0024	1	0.0026	0.374969	E	Pgf
GO:0044259	4	multicellular organismal macromolecule metabolic process	26	0.0024	1	0.0026	0.374969	E	Pdgfrb
GO:0032663	6,5	regulation of interleukin-2 production	26	0.0024	1	0.0026	0.374969	E	Cd83
GO:0006509	9,8	membrane protein ectodomain proteolysis	26	0.0024	1	0.0026	0.374969	E	Psen2
GO:0031331	7,5,6	positive regulation of cellular catabolic process	26	0.0024	1	0.0026	0.374969	E	Cpt1a
GO:0051208	11,6,9,5	sequestering of calcium ion	26	0.0024	1	0.0026	0.374969	E	Trpc1
GO:0001658	7,9,8,6,10,5	branching involved in ureteric bud morphogenesis	26	0.0024	1	0.0026	0.374969	E	Pgf
GO:0030593	7,8,6,5,9	neutrophil chemotaxis	26	0.0024	1	0.0026	0.374969	E	Itga1
GO:0033619	8,7	membrane protein proteolysis	26	0.0024	1	0.0026	0.374969	E	Psen2
GO:0045861	8,9,6,7	negative regulation of proteolysis	27	0.0025	1	0.0026	0.375252	E	Timp2
GO:0006403	4	RNA localization	27	0.0025	1	0.0026	0.375252	E	Stau1
GO:0051238	5,4	sequestering of metal ion	27	0.0025	1	0.0026	0.375252	E	Trpc1
GO:0016079	6,7,8,9,5	synaptic vesicle exocytosis	27	0.0025	1	0.0026	0.375252	E	Stx4
GO:0050803	4,6,7	regulation of synapse structure and activity	27	0.0025	1	0.0026	0.375252	E	Ptk2
GO:0002381	8,6,9,7	immunoglobulin production during immune response	27	0.0025	1	0.0026	0.375252	E	Pou2f2
GO:0006338	7	chromatin remodeling	27	0.0025	1	0.0026	0.375252	E	Npm2
GO:0043244	5,6,4	regulation of protein complex disassembly	27	0.0025	1	0.0026	0.375252	E	Map1a
GO:0002027	7,4,6,8	regulation of heart rate	27	0.0025	1	0.0026	0.375252	E	Epas1
GO:0001952	6,7	regulation of cell-matrix adhesion	27	0.0025	1	0.0026	0.375252	E	Smad3
GO:0051970	7,8,6,5	negative regulation of transmission of nerve impulse	27	0.0025	1	0.0026	0.375252	E	Avp
GO:0014013	8,7,9,6	regulation of gliogenesis	27	0.0025	1	0.0026	0.375252	E	Ptk2
GO:0008150	1	biological_process	10657	1	387	1	1	D	Nfix,Dnajb1,Prkce,Ext1,Golga5,Rpl18,Atg5,Nfat5,Grid2,Tulp2,Dusp1,Bre,Scd,Hnrnpl,Slit3,Msh5,Nptxr,Cilp2,Arl2,Sar1b,Pacs1,Pacs1,Pacs1,Crip2,Hes1,Nell1,Npr1,Chga,Mapt,Atg16l2,Aff4,Slc22a14,Ing5,Cdc25b,Rnf6,Cyc1,Jak1,Nuak2,Commd5,Dock1,Pde10a,Hcn4,Unc5a,Pou2f2,Arr3,Olr1746,Pdgfrb,Mafk,Abcc4,Uba7,Pop5,Cd274,Phrf1,Hdac9,Cpt1a,Ramp1,Ramp1,Fads1,Ift88,Stau1,Actn3,Tcp1,Foxn3,Fars2,Impdh2,Wt1,Wt1,Wt1,Wt1,K…
GO:0009250	7,8	glucan biosynthetic process	28	0.0026	1	0.0026	0.375019	D	Ppp1r3b
GO:0009064	6,7	glutamine family amino acid metabolic process	28	0.0026	1	0.0026	0.375019	D	Asl
GO:0008652	6,7	cellular amino acid biosynthetic process	28	0.0026	1	0.0026	0.375019	D	Asl
GO:0015807	6,7,8	L-amino acid transport	28	0.0026	1	0.0026	0.375019	D	Hrh3
GO:0032623	4	interleukin-2 production	28	0.0026	1	0.0026	0.375019	D	Cd83
GO:0000723	6,7	telomere maintenance	28	0.0026	1	0.0026	0.375019	D	Smg6
GO:0005978	8,9	glycogen biosynthetic process	28	0.0026	1	0.0026	0.375019	D	Ppp1r3b
GO:0043506	10,9,12,8,11,7	regulation of JUN kinase activity	28	0.0026	1	0.0026	0.375019	D	Ptk2b
GO:0030225	7,9,10,8	macrophage differentiation	28	0.0026	1	0.0026	0.375019	D	Cebpe
GO:0042509	9,10,11,8,12	regulation of tyrosine phosphorylation of STAT protein	28	0.0026	1	0.0026	0.375019	D	Nf2
GO:0045778	6,8,7,9,4,5	positive regulation of ossification	28	0.0026	1	0.0026	0.375019	D	Smad3
GO:0035137	7,6	hindlimb morphogenesis	28	0.0026	1	0.0026	0.375019	D	Rarg
GO:0051261	7,6	protein depolymerization	28	0.0026	1	0.0026	0.375019	D	Map1a
GO:0031343	5,3,4	positive regulation of cell killing	28	0.0026	1	0.0026	0.375019	D	Cadm1
GO:0021675	4,6	nerve development	28	0.0026	1	0.0026	0.375019	D	Hes1
GO:0006956	8,4,5,6,7,10,9	complement activation	28	0.0026	1	0.0026	0.375019	D	Krt1
GO:0046324	7,9,6,10	regulation of glucose import	28	0.0026	1	0.0026	0.375019	D	Grb10
GO:0007229	7,6	integrin-mediated signaling pathway	28	0.0026	1	0.0026	0.375019	D	Bcar1
GO:0030193	6,7,5	regulation of blood coagulation	29	0.0027	1	0.0026	0.374307	D	Anxa2
GO:0046928	8,6,7,9,5	regulation of neurotransmitter secretion	29	0.0027	1	0.0026	0.374307	D	Park2
GO:0046456	8,7,9,6	icosanoid biosynthetic process	29	0.0027	1	0.0026	0.374307	D	Avp
GO:0051224	6,8,7,5,4	negative regulation of protein transport	29	0.0027	1	0.0026	0.374307	D	Sufu
GO:0015872	7,8	dopamine transport	29	0.0027	1	0.0026	0.374307	D	Park2
GO:0043624	6,5	cellular protein complex disassembly	29	0.0027	1	0.0026	0.374307	D	Map1a
GO:0032200	5	telomere organization	29	0.0027	1	0.0026	0.374307	D	Smg6
GO:0031647	8,4,6,7,5	regulation of protein stability	29	0.0027	1	0.0026	0.374307	D	Mdm4
GO:0045666	7,9,8,10,6,5	positive regulation of neuron differentiation	30	0.0028	1	0.0026	0.373151	D	Timp2
GO:0043200	5,7,6	response to amino acid stimulus	30	0.0028	1	0.0026	0.373151	D	Bad
GO:0001910	5,7,4,6	regulation of leukocyte mediated cytotoxicity	30	0.0028	1	0.0026	0.373151	D	Cadm1
GO:0010827	6,8,5,9	regulation of glucose transport	30	0.0028	1	0.0026	0.373151	D	Grb10
GO:0030431	3,4	sleep	30	0.0028	1	0.0026	0.373151	D	Fos
GO:0008360	6,7,4,5,8	regulation of cell shape	30	0.0028	1	0.0026	0.373151	D	Aldoa
GO:0050663	7,5,6,8,4	cytokine secretion	30	0.0028	1	0.0026	0.373151	D	Cadm1
GO:0008637	5,6	apoptotic mitochondrial changes	30	0.0028	1	0.0026	0.373151	D	Smad3
GO:0002541	9,8,7	activation of plasma proteins involved in acute inflammatory response	30	0.0028	1	0.0026	0.373151	D	Krt1
GO:0030512	8,10,11,7,6,9	negative regulation of transforming growth factor beta receptor signaling pathway	31	0.0029	1	0.0026	0.371584	D	Chst11
GO:0000077	8,7	DNA damage checkpoint	31	0.0029	1	0.0026	0.371584	D	Bre
GO:0007127	9,7,6,8,5	meiosis I	31	0.0029	1	0.0026	0.371584	D	Msh5
GO:0043241	5	protein complex disassembly	31	0.0029	1	0.0026	0.371584	D	Map1a
GO:0046888	6,7,8,5,4,9	negative regulation of hormone secretion	31	0.0029	1	0.0026	0.371584	D	Kcnq1
GO:0034623	5,4	cellular macromolecular complex disassembly	31	0.0029	1	0.0026	0.371584	D	Map1a
GO:0050777	6,4,5	negative regulation of immune response	31	0.0029	1	0.0026	0.371584	D	Gpx2
GO:0045777	4,5,7	positive regulation of blood pressure	31	0.0029	1	0.0026	0.371584	D	Avp
GO:0060402	13,11,9,10	calcium ion transport into cytosol	31	0.0029	1	0.0026	0.371584	D	Trpc1
GO:0042490	8,9,6	mechanoreceptor differentiation	31	0.0029	1	0.0026	0.371584	D	Hes1
GO:0006094	8,9	gluconeogenesis	31	0.0029	1	0.0026	0.371584	D	Pc
GO:0050728	7,8,5,6	negative regulation of inflammatory response	31	0.0029	1	0.0026	0.371584	D	Gpx2
GO:0046323	8,9	glucose import	31	0.0029	1	0.0026	0.371584	D	Grb10
GO:0043467	6,5	regulation of generation of precursor metabolites and energy	31	0.0029	1	0.0026	0.371584	D	Ppp1r3b
GO:0050873	6	brown fat cell differentiation	31	0.0029	1	0.0026	0.371584	D	Rgs2
GO:0060401	8,9	cytosolic calcium ion transport	31	0.0029	1	0.0026	0.371584	D	Trpc1
GO:0050433	6,7,5,8,9	regulation of catecholamine secretion	32	0.003	1	0.0026	0.369637	D	Hrh3
GO:0048169	10,11,9	regulation of long-term neuronal synaptic plasticity	32	0.003	1	0.0026	0.369637	D	Rab5a
GO:0045740	8,9,6,7	positive regulation of DNA replication	32	0.003	1	0.0026	0.369637	D	Npm2
GO:0045807	6,7,8,4,5	positive regulation of endocytosis	32	0.003	1	0.0026	0.369637	D	Ptk2
GO:0045766	5,6,7,8,9,10,11,4	positive regulation of angiogenesis	32	0.003	1	0.0026	0.369637	D	Gata2
GO:0051494	7,5,6	negative regulation of cytoskeleton organization	32	0.003	1	0.0026	0.369637	D	Map1a
GO:0031645	6,7,4,5	negative regulation of neurological system process	32	0.003	1	0.0026	0.369637	D	Avp
GO:0042401	7,6	biogenic amine biosynthetic process	32	0.003	1	0.0026	0.369637	D	Etnk1
GO:0015992	5,7,6,8	proton transport	32	0.003	1	0.0026	0.369637	D	Atp6v0a4
GO:0007260	9,8,11,10	tyrosine phosphorylation of STAT protein	32	0.003	1	0.0026	0.369637	D	Nf2
GO:0048066	3	pigmentation during development	32	0.003	1	0.0026	0.369637	D	Gnaq
GO:0007093	7,6	mitotic cell cycle checkpoint	32	0.003	1	0.0026	0.369637	D	Bre
GO:0043255	6,7,5	regulation of carbohydrate biosynthetic process	32	0.003	1	0.0026	0.369637	D	Ppp1r3b
GO:0006084	6	acetyl-CoA metabolic process	32	0.003	1	0.0026	0.369637	D	Pdha2
GO:0048813	6,8,7,11,9,12,10,5	dendrite morphogenesis	32	0.003	1	0.0026	0.369637	D	Gsk3b
GO:0051588	6,5	regulation of neurotransmitter transport	32	0.003	1	0.0026	0.369637	D	Park2
GO:0006818	4,5	hydrogen transport	33	0.0031	1	0.0026	0.36734	D	Atp6v0a4
GO:0048562	6,7,5	embryonic organ morphogenesis	33	0.0031	1	0.0026	0.36734	D	Rarg
GO:0030850	6,5,7	prostate gland development	33	0.0031	1	0.0026	0.36734	D	Rxra
GO:0051607	4,5,6	defense response to virus	33	0.0031	1	0.0026	0.36734	D	Ap2b1
GO:0050806	8,9,6,7	positive regulation of synaptic transmission	33	0.0031	1	0.0026	0.36734	D	Ptk2
GO:0043407	12,9,11	negative regulation of MAP kinase activity	33	0.0031	1	0.0026	0.36734	D	Gsk3b
GO:0035265	3	organ growth	33	0.0031	1	0.0026	0.36734	D	Ptk2
GO:0031570	7,6	DNA integrity checkpoint	33	0.0031	1	0.0026	0.36734	D	Bre
GO:0046852	7,5,6	positive regulation of bone remodeling	33	0.0031	1	0.0026	0.36734	D	Smad3
GO:0006839	6,5	mitochondrial transport	33	0.0031	1	0.0026	0.36734	D	Ucp2
GO:0019319	7,8	hexose biosynthetic process	34	0.0032	1	0.0026	0.36472	D	Pc
GO:0016197	6,4,5	endosome transport	34	0.0032	1	0.0026	0.36472	D	Vti1a
GO:0048863	5	stem cell differentiation	34	0.0032	1	0.0026	0.36472	D	Tcf3
GO:0050871	9,8,7,6	positive regulation of B cell activation	34	0.0032	1	0.0026	0.36472	D	Bad
GO:0031341	4,3	regulation of cell killing	34	0.0032	1	0.0026	0.36472	D	Cadm1
GO:0002456	6,7	T cell mediated immunity	35	0.0033	1	0.0026	0.361805	D	Cadm1
GO:0055092	7	sterol homeostasis	35	0.0033	1	0.0026	0.361805	D	Npc2
GO:0019058	5,4	viral infectious cycle	35	0.0033	1	0.0026	0.361805	D	Smarcb1
GO:0050714	6,7,9,8,4,5	positive regulation of protein secretion	35	0.0033	1	0.0026	0.361805	D	Cadm1
GO:0010927	4,5,6	cellular component assembly involved in morphogenesis	35	0.0033	1	0.0026	0.361805	D	Capn3
GO:0042632	8	cholesterol homeostasis	35	0.0033	1	0.0026	0.361805	D	Npc2
GO:0045776	4,5,7	negative regulation of blood pressure	35	0.0033	1	0.0026	0.361805	D	Hrh3
GO:0015931	4,5	nucleobase, nucleoside, nucleotide and nucleic acid transport	35	0.0033	1	0.0026	0.361805	D	Slc29a1
GO:0007162	4,5,6	negative regulation of cell adhesion	36	0.0034	1	0.0026	0.358619	D	Nf2
GO:0050432	6,4,5,7,8	catecholamine secretion	36	0.0034	1	0.0026	0.358619	D	Hrh3
GO:0031348	6,7,4,5	negative regulation of defense response	36	0.0034	1	0.0026	0.358619	D	Gpx2
GO:0009755	7,6,5	hormone-mediated signaling	36	0.0034	1	0.0026	0.358619	D	Gcgr
GO:0060606	5,7,6	tube closure	36	0.0034	1	0.0026	0.358619	D	Adm
GO:0002366	5,4	leukocyte activation during immune response	36	0.0034	1	0.0026	0.358619	D	Psen2
GO:0006769	8,9,7	nicotinamide metabolic process	36	0.0034	1	0.0026	0.358619	D	Qprt
GO:0006690	6,8,7	icosanoid metabolic process	36	0.0034	1	0.0026	0.358619	D	Avp
GO:0051783	6,5	regulation of nuclear division	36	0.0034	1	0.0026	0.358619	D	Npm2
GO:0048678	5	response to axon injury	36	0.0034	1	0.0026	0.358619	D	Rxra
GO:0007088	7,6,9,8,5	regulation of mitosis	36	0.0034	1	0.0026	0.358619	D	Npm2
GO:0021549	4,6,5,8,9,10	cerebellum development	36	0.0034	1	0.0026	0.358619	D	Atg7
GO:0019362	7,8,6	pyridine nucleotide metabolic process	36	0.0034	1	0.0026	0.358619	D	Qprt
GO:0002263	4	cell activation during immune response	36	0.0034	1	0.0026	0.358619	D	Psen2
GO:0001843	7,6,9,8,10,12,11,13	neural tube closure	36	0.0034	1	0.0026	0.358619	D	Adm
GO:0030041	8,7,6,5	actin filament polymerization	36	0.0034	1	0.0026	0.358619	D	Mtss1
GO:0030705	6,5	cytoskeleton-dependent intracellular transport	36	0.0034	1	0.0026	0.358619	D	Uchl1
GO:0034105	6,4,5	positive regulation of tissue remodeling	37	0.0035	1	0.0026	0.355185	D	Smad3
GO:0030111	7,8,6	regulation of Wnt receptor signaling pathway	37	0.0035	1	0.0026	0.355185	D	Lef1
GO:0006754	12	ATP biosynthetic process	37	0.0035	1	0.0026	0.355185	D	Aldoa
GO:0046425	8,9,7	regulation of JAK-STAT cascade	37	0.0035	1	0.0026	0.355185	D	Nf2
GO:0050679	7,5,6	positive regulation of epithelial cell proliferation	37	0.0035	1	0.0026	0.355185	D	Hrh3
GO:0008629	10,8,9	induction of apoptosis by intracellular signals	38	0.0036	1	0.0026	0.351526	D	Hmox1
GO:0051971	7,8,6,5	positive regulation of transmission of nerve impulse	38	0.0036	1	0.0026	0.351526	D	Ptk2
GO:0019915	5	lipid storage	38	0.0036	1	0.0026	0.351526	D	Hexb
GO:0003014	4	renal system process	38	0.0036	1	0.0026	0.351526	D	Avp
GO:0010876	4	lipid localization	38	0.0036	1	0.0026	0.351526	D	Hexb
GO:0050885	6	neuromuscular process controlling balance	38	0.0036	1	0.0026	0.351526	D	Hexb
GO:0007585	3	respiratory gaseous exchange	38	0.0036	1	0.0026	0.351526	D	Chst11
GO:0046364	6,7	monosaccharide biosynthetic process	38	0.0036	1	0.0026	0.351526	D	Pc
GO:0045089	7,8,5,6	positive regulation of innate immune response	38	0.0036	1	0.0026	0.351526	D	Cadm1
GO:0046632	8,10,11,9,7	alpha-beta T cell differentiation	38	0.0036	1	0.0026	0.351526	D	Cd83
GO:0031646	6,7,4,5	positive regulation of neurological system process	39	0.0037	1	0.0026	0.347663	D	Ptk2
GO:0006323	3	DNA packaging	39	0.0037	1	0.0026	0.347663	D	Akap8
GO:0002700	7,5,6	regulation of production of molecular mediator of immune response	39	0.0037	1	0.0026	0.347663	D	Hmox1
GO:0014020	6,5,8,7,9,11,10,12	primary neural tube formation	39	0.0037	1	0.0026	0.347663	D	Adm
GO:0010675	6,7,5	regulation of cellular carbohydrate metabolic process	39	0.0037	1	0.0026	0.347663	D	Ppp1r3b
GO:0009206	11	purine ribonucleoside triphosphate biosynthetic process	39	0.0037	1	0.0026	0.347663	D	Aldoa
GO:0000041	7,8	transition metal ion transport	39	0.0037	1	0.0026	0.347663	D	Slc39a14
GO:0010741	8,9,7,6	negative regulation of protein kinase cascade	39	0.0037	1	0.0026	0.347663	D	Nf2
GO:0042398	6,5	cellular amino acid derivative biosynthetic process	39	0.0037	1	0.0026	0.347663	D	Etnk1
GO:0044236	3	multicellular organismal metabolic process	39	0.0037	1	0.0026	0.347663	D	Pdgfrb
GO:0018105	10,8,9	peptidyl-serine phosphorylation	40	0.0038	1	0.0026	0.343614	D	Gsk3b
GO:0009201	10	ribonucleoside triphosphate biosynthetic process	40	0.0038	1	0.0026	0.343614	D	Aldoa
GO:0009145	10	purine nucleoside triphosphate biosynthetic process	40	0.0038	1	0.0026	0.343614	D	Aldoa
GO:0001909	3,4,5	leukocyte mediated cytotoxicity	40	0.0038	1	0.0026	0.343614	D	Cadm1
GO:0051168	8,7	nuclear export	40	0.0038	1	0.0026	0.343614	D	Gsk3b
GO:0007219	7,6	Notch signaling pathway	40	0.0038	1	0.0026	0.343614	D	Psen2
GO:0051656	5,3,4	establishment of organelle localization	41	0.0038	1	0.0026	0.3394	D	Ptk2
GO:0006007	8,9	glucose catabolic process	41	0.0038	1	0.0026	0.3394	D	Bad
GO:0006733	6	oxidoreduction coenzyme metabolic process	41	0.0038	1	0.0026	0.3394	D	Qprt
GO:0002708	8,9,6,7	positive regulation of lymphocyte mediated immunity	41	0.0038	1	0.0026	0.3394	D	Cadm1
GO:0046887	6,7,8,5,4,9	positive regulation of hormone secretion	41	0.0038	1	0.0026	0.3394	D	Rab8b
GO:0035148	4,6,5	tube lumen formation	41	0.0038	1	0.0026	0.3394	D	Adm
GO:0002705	7,8,5,6	positive regulation of leukocyte mediated immunity	41	0.0038	1	0.0026	0.3394	D	Cadm1
GO:0009142	9	nucleoside triphosphate biosynthetic process	42	0.0039	1	0.0026	0.335036	D	Aldoa
GO:0007218	8,7	neuropeptide signaling pathway	42	0.0039	1	0.0026	0.335036	D	Crcp
GO:0032271	8,7,6,5	regulation of protein polymerization	43	0.004	1	0.0026	0.33054	D	Mapt
GO:0001101	4	response to acid	43	0.004	1	0.0026	0.33054	D	Bad
[truncated: 366 more rows]

## Sheet: Gata3_targets_GO_mol_fun
GO_ID	LEVEL(S)	TERM	NB_IN_REF	FREQ_IN_REF	NB_IN_SET	FREQ_IN_SET	P_VALUE	ENRICHMENT/DEPLETION	GENES_IN_SET
GO:0005488	2	binding	8062	0.668	344	0.7836	1.85097e-08	E	Prkce,Prkce,Ext1,Rbm39,Golga5,Grap,Atg5,Nfat5,Grid2,Dusp1,Bre,Hnrnpl,Nptxr,Med27,Als2cr12,Arl2,Exosc8,Pacs1,Hes1,Nell1,Npr1,Chga,Mapt,St5,Ing5,Cdc25b,Rnf6,Jak1,Nuak2,Commd5,Dock1,Pde10a,Hcn4,Pou2f2,Arr3,Pdgfrb,Ipo4,Mafk,Pop5,Fchsd2,Cd274,Phrf1,Phrf1,Hdac9,Cpt1a,Ramp1,Fads1,Ift88,Stau1,Stau1,Actn3,Foxn3,Fars2,Itm2c,Impdh2,Wt1,Wt1,Wt1,Wt1,Kcnj12,Kcnj12,Cyb5r4,Cyb5r4,Tdrd5,Rab25,Rpl3,Myt1l,Ier3,Zfp1…
GO:0019899	4	enzyme binding	430	0.0356	39	0.0888	8.45362e-08	E	Golga5,Nell1,Npr1,Mapt,Phrf1,Stau1,Smad3,Stx4,Ptprr,Ptprr,Ptprr,Ptprr,Ptprr,Ppp1r10,Epas1,Spag9,Rptor,Trib1,Cblb,Anxa2,Ralbp1,Npm2,Noxo1,Atp6v0a4,Akap8,Bad,Cdh1,Gsk3b,Ncf2,Pard6a,Ppp1r3b,Rcan1,Npc2,Cdk5rap2,Sgsm3,Ptk2b,Ccs,Cotl1,Bcar1
GO:0005515	3	protein binding	6282	0.5205	280	0.6378	1.16548e-07	E	Prkce,Ext1,Rbm39,Golga5,Grap,Atg5,Nfat5,Grid2,Dusp1,Bre,Hnrnpl,Nptxr,Med27,Als2cr12,Arl2,Exosc8,Pacs1,Nell1,Npr1,Chga,Mapt,St5,Ing5,Cdc25b,Rnf6,Jak1,Commd5,Dock1,Hcn4,Arr3,Pdgfrb,Ipo4,Mafk,Pop5,Fchsd2,Cd274,Phrf1,Phrf1,Hdac9,Cpt1a,Ramp1,Fads1,Ift88,Stau1,Actn3,Foxn3,Impdh2,Wt1,Wt1,Kcnj12,Cyb5r4,Rab25,Rpl3,Myt1l,Ier3,Rab5a,Picalm,Picalm,Kdelr1,Hdlbp,Per2,Smad3,Nrcam,Nrcam,Exosc7,Sdc1,Sh3gl3,Stx4,P…
GO:0019901	6	protein kinase binding	154	0.0128	18	0.041	8.99964e-06	E	Nell1,Npr1,Mapt,Ptprr,Ptprr,Ptprr,Ptprr,Ptprr,Spag9,Rptor,Trib1,Cblb,Akap8,Bad,Gsk3b,Cdk5rap2,Ptk2b,Bcar1
GO:0019900	5	kinase binding	177	0.0147	18	0.041	5.53468e-05	E	Nell1,Npr1,Mapt,Ptprr,Ptprr,Ptprr,Ptprr,Ptprr,Spag9,Rptor,Trib1,Cblb,Akap8,Bad,Gsk3b,Cdk5rap2,Ptk2b,Bcar1
GO:0004198	8	calcium-dependent cysteine-type endopeptidase activity	13	0.0011	5	0.0114	5.97926e-05	E	Capn3,Capn3,Capn3,Capn3,Capn3
GO:0004197	7	cysteine-type endopeptidase activity	28	0.0023	6	0.0137	0.0003775	E	Capn3,Capn3,Capn3,Capn3,Capn3,Uchl1
GO:0004969	8	histamine receptor activity	6	0.0005	3	0.0068	0.0008562	E	Hrh3,Hrh3,Hrh3
GO:0015279	10,9,8	store-operated calcium channel activity	6	0.0005	3	0.0068	0.0008562	E	Trpc1,Trpc1,Orai1
GO:0019903	6	protein phosphatase binding	33	0.0027	6	0.0137	0.000924	E	Stau1,Ppp1r10,Bad,Cdh1,Rcan1,Bcar1
GO:0016651	4	oxidoreductase activity, acting on NADH or NADPH	48	0.004	7	0.0159	0.0013242	E	Cyb5r4,Cyb5r4,Txnrd2,Txnrd2,Nox3,Ncf2,Ecsit
GO:0042578	5	phosphoric ester hydrolase activity	234	0.0194	18	0.041	0.0013433	E	Dusp1,Cilp2,Plcb3,Cdc25b,Pde10a,Pde10a,Mtmr12,Ptprr,Ptprr,Lpin2,Hmox1,Ptpn21,Ptpn21,Lpin1,Cilp,Ppp1r3b,Pde9a,Dusp5
GO:0003677	4	DNA binding	890	0.0737	48	0.1093	0.0014896	E	Nfat5,Hes1,Rnf6,Pou2f2,Mafk,Wt1,Wt1,Wt1,Wt1,Zfp148,Smad3,Junb,Ccnt1,Epas1,Cxxc1,Zbtb20,Rarg,Nfib,Nfib,Nr1d1,Nr1d1,Nfil3,Dlx4,Stat4,Gon4l,Akap8,Tcf3,Tcf3,Tcf3,Elf1,Elf1,Gata2,Cebpe,Mta1,Ecsit,Tead1,Tead1,Tead1,Tead1,Rxra,Rxra,Fos,Lef1,Dnmt3a,Dnmt3a,Smg6,Pole,Msh3
GO:0003824	2	catalytic activity	2959	0.2452	131	0.2984	0.0015021	E	Prkce,Ext1,Dusp1,Scd,Cilp2,Plcb3,Bdh1,Npr1,Cdc25b,Rnf6,Jak1,Nuak2,Pde10a,Pde10a,Pdgfrb,Pop5,Uba7,Cpt1a,Fads1,Fars2,Impdh2,Prkch,Cyb5r4,Cyb5r4,Gpx2,Rab5a,Mtmr12,Crcp,Pepd,Ptprr,Ptprr,A4galt,Lpin2,Hexb,Acads,Txnrd2,Txnrd2,Hmox1,Blmh,Ganc,Dnal4,Mapk13,Mapk13,Rffl,Cab39,Pi4kb,Prdx2,Ralbp1,Pdha2,Nox3,Gnaq,Park2,Park2,Pc,Atp6v0a4,Dpp6,Camkk2,Galnt7,Amdhd2,St3gal2,Pla2g15,Capn3,Capn3,Capn3,Capn3,Capn3,C…
GO:0019902	5	phosphatase binding	37	0.0031	6	0.0137	0.001675	E	Stau1,Ppp1r10,Bad,Cdh1,Rcan1,Bcar1
GO:0003700	5,3	transcription factor activity	445	0.0369	28	0.0638	0.0016759	E	Pou2f2,Mafk,Wt1,Wt1,Wt1,Zfp148,Smad3,Junb,Epas1,Rarg,Nfib,Nfib,Nr1d1,Nr1d1,Nfil3,Tcf3,Tcf3,Elf1,Mta1,Ecsit,Tead1,Tead1,Tead1,Tead1,Rxra,Rxra,Fos,Lef1
GO:0003774	8	motor activity	67	0.0056	8	0.0182	0.0021837	E	Dnal4,Dnm2,Myh11,Myh11,Myh11,Myh11,Myh11,Dnm3
GO:0017137	8,6	Rab GTPase binding	17	0.0014	4	0.0091	0.0025503	E	Golga5,Stx4,Anxa2,Sgsm3
GO:0017016	7	Ras GTPase binding	54	0.0045	7	0.0159	0.002557	E	Golga5,Stx4,Anxa2,Ralbp1,Ncf2,Pard6a,Sgsm3
GO:0003690	6	double-stranded DNA binding	89	0.0074	9	0.0205	0.0035494	E	Wt1,Wt1,Zfp148,Smad3,Junb,Nfib,Rxra,Fos,Msh3
GO:0008157	7	protein phosphatase 1 binding	3	0.0002	2	0.0046	0.0038171	E	Stau1,Ppp1r10
GO:0004430	7,6	1-phosphatidylinositol 4-kinase activity	3	0.0002	2	0.0046	0.0038171	E	Pi4kb,Pi4ka
GO:0031267	6	small GTPase binding	62	0.0051	7	0.0159	0.0052972	E	Golga5,Stx4,Anxa2,Ralbp1,Ncf2,Pard6a,Sgsm3
GO:0050664	5	oxidoreductase activity, acting on NADH or NADPH, with oxygen as acceptor	11	0.0009	3	0.0068	0.0058761	E	Cyb5r4,Nox3,Ncf2
GO:0008234	6	cysteine-type peptidase activity	48	0.004	6	0.0137	0.0059069	E	Capn3,Capn3,Capn3,Capn3,Capn3,Uchl1
GO:0016787	3	hydrolase activity	1146	0.095	55	0.1253	0.006229	E	Dusp1,Cilp2,Plcb3,Cdc25b,Pde10a,Pde10a,Pop5,Rab5a,Mtmr12,Pepd,Ptprr,Ptprr,Lpin2,Hexb,Hmox1,Blmh,Ganc,Dnal4,Ralbp1,Gnaq,Atp6v0a4,Dpp6,Amdhd2,Pla2g15,Capn3,Capn3,Capn3,Capn3,Capn3,Sept2,Atad1,Ptpn21,Ptpn21,Abca4,Dnm2,Dnm2,Myh11,Myh11,Myh11,Myh11,Myh11,Lpin1,Cilp,Abcc3,Uchl1,Dpys,Ppp1r3b,Pde9a,Cpe,Cpe,Glb1,Psen2,Atp6v0c,Dusp5,Dnm3
GO:0046872	5	metal ion binding	805	0.0667	41	0.0934	0.0064059	E	Nuak2,Pde10a,Phrf1,Wt1,Kcnj12,Cyb5r4,Scn3a,Nrxn1,Kcnq1,Cdh22,Stim1,Hmox1,Anxa2,Anxa2,Rffl,Nr1d1,Park2,Camkk2,Akap8,Zranb2,Capn3,Capn3,Capn3,Capn3,Kcnip1,Map3k6,Cdh1,Grin2d,Mta1,Itsn1,Lox,Abl2,Dpys,Cpe,Cpe,Rxra,Dnmt3a,Nrxn3,Ccs,Abl1,Slc4a8
GO:0043565	5	sequence-specific DNA binding	300	0.0249	19	0.0433	0.0068479	E	Pou2f2,Wt1,Smad3,Junb,Epas1,Cxxc1,Nr1d1,Dlx4,Stat4,Tcf3,Elf1,Mta1,Rxra,Rxra,Fos,Lef1,Dnmt3a,Smg6,Msh3
GO:0016462	6	pyrophosphatase activity	323	0.0268	20	0.0456	0.0070975	E	Cilp2,Rab5a,Dnal4,Ralbp1,Gnaq,Atp6v0a4,Sept2,Atad1,Abca4,Dnm2,Dnm2,Myh11,Myh11,Myh11,Myh11,Myh11,Cilp,Abcc3,Atp6v0c,Dnm3
GO:0043169	4	cation binding	812	0.0673	41	0.0934	0.0071664	E	Nuak2,Pde10a,Phrf1,Wt1,Kcnj12,Cyb5r4,Scn3a,Nrxn1,Kcnq1,Cdh22,Stim1,Hmox1,Anxa2,Anxa2,Rffl,Nr1d1,Park2,Camkk2,Akap8,Zranb2,Capn3,Capn3,Capn3,Capn3,Kcnip1,Map3k6,Cdh1,Grin2d,Mta1,Itsn1,Lox,Abl2,Dpys,Cpe,Cpe,Rxra,Dnmt3a,Nrxn3,Ccs,Abl1,Slc4a8
GO:0016818	5	hydrolase activity, acting on acid anhydrides, in phosphorus-containing anhydrides	324	0.0268	20	0.0456	0.0072946	E	Cilp2,Rab5a,Dnal4,Ralbp1,Gnaq,Atp6v0a4,Sept2,Atad1,Abca4,Dnm2,Dnm2,Myh11,Myh11,Myh11,Myh11,Myh11,Cilp,Abcc3,Atp6v0c,Dnm3
GO:0030346	7	protein phosphatase 2B binding	4	0.0003	2	0.0046	0.0073577	E	Bad,Rcan1
GO:0004972	8	N-methyl-D-aspartate selective glutamate receptor activity	12	0.001	3	0.0068	0.0075515	E	Grin2d,Grin2d,Grin2d
GO:0030276	4	clathrin binding	12	0.001	3	0.0068	0.0075515	E	Picalm,Picalm,Ap2b1
GO:0043167	3	ion binding	821	0.068	41	0.0934	0.0082376	E	Nuak2,Pde10a,Phrf1,Wt1,Kcnj12,Cyb5r4,Scn3a,Nrxn1,Kcnq1,Cdh22,Stim1,Hmox1,Anxa2,Anxa2,Rffl,Nr1d1,Park2,Camkk2,Akap8,Zranb2,Capn3,Capn3,Capn3,Capn3,Kcnip1,Map3k6,Cdh1,Grin2d,Mta1,Itsn1,Lox,Abl2,Dpys,Cpe,Cpe,Rxra,Dnmt3a,Nrxn3,Ccs,Abl1,Slc4a8
GO:0016817	4	hydrolase activity, acting on acid anhydrides	329	0.0273	20	0.0456	0.0083398	E	Cilp2,Rab5a,Dnal4,Ralbp1,Gnaq,Atp6v0a4,Sept2,Atad1,Abca4,Dnm2,Dnm2,Myh11,Myh11,Myh11,Myh11,Myh11,Cilp,Abcc3,Atp6v0c,Dnm3
GO:0008022	4	protein C-terminus binding	122	0.0101	10	0.0228	0.0085858	E	Foxn3,Sdc1,Tjp1,Myo1d,Dlg2,Dlg2,Ncf2,Cadm1,Slc9a3r1,Abl1
GO:0016791	6	phosphatase activity	181	0.015	13	0.0296	0.0086238	E	Dusp1,Cilp2,Cdc25b,Mtmr12,Ptprr,Ptprr,Lpin2,Ptpn21,Ptpn21,Lpin1,Cilp,Ppp1r3b,Dusp5
GO:0051020	5	GTPase binding	69	0.0057	7	0.0159	0.0089912	E	Golga5,Stx4,Anxa2,Ralbp1,Ncf2,Pard6a,Sgsm3
GO:0003924	8	GTPase activity	53	0.0044	6	0.0137	0.0091985	E	Rab5a,Gnaq,Sept2,Dnm2,Dnm2,Dnm3
GO:0005509	6	calcium ion binding	228	0.0189	15	0.0342	0.0103825	E	Nrxn1,Cdh22,Stim1,Anxa2,Anxa2,Camkk2,Capn3,Capn3,Capn3,Capn3,Kcnip1,Cdh1,Grin2d,Itsn1,Nrxn3
GO:0008013	4	beta-catenin binding	26	0.0022	4	0.0091	0.0115059	E	Nf2,Tcf3,Cdh1,Gsk3b
GO:0017017	9	MAP kinase tyrosine/serine/threonine phosphatase activity	5	0.0004	2	0.0046	0.0118187	E	Dusp1,Dusp5
GO:0004859	5	phospholipase inhibitor activity	5	0.0004	2	0.0046	0.0118187	E	Anxa2,Apoc1
GO:0003706	5	ligand-regulated transcription factor activity	5	0.0004	2	0.0046	0.0118187	E	Smad3,Rxra
GO:0033549	8	MAP kinase phosphatase activity	5	0.0004	2	0.0046	0.0118187	E	Dusp1,Dusp5
GO:0004128	6	cytochrome-b5 reductase activity	5	0.0004	2	0.0046	0.0118187	E	Cyb5r4,Cyb5r4
GO:0016717	5	oxidoreductase activity, acting on paired donors, with oxidation of a pair of donors resulting in the reduction of molecular oxygen to two molecules of water	5	0.0004	2	0.0046	0.0118187	E	Scd,Fads1
GO:0017111	7	nucleoside-triphosphatase activity	304	0.0252	18	0.041	0.0137411	E	Rab5a,Dnal4,Ralbp1,Gnaq,Atp6v0a4,Sept2,Atad1,Abca4,Dnm2,Dnm2,Myh11,Myh11,Myh11,Myh11,Myh11,Abcc3,Atp6v0c,Dnm3
GO:0008092	4	cytoskeletal protein binding	309	0.0256	18	0.041	0.0154912	E	Mapt,Actn3,Nrcam,Nrcam,Stx4,Spag9,Hip1r,Hip1r,Anxa2,Anxa2,Disc1,Mtss1,Pacsin1,Gsk3b,Myh11,Map1a,Cdk5rap2,Cotl1
GO:0046982	5	protein heterodimerization activity	221	0.0183	14	0.0319	0.016103	E	Ext1,Ramp1,Junb,Hexb,Epas1,Scube1,Pgf,Tcf3,Kcnip1,Cebpe,Itga1,Dlg2,Fos,Limk1
GO:0016301	5	kinase activity	526	0.0436	27	0.0615	0.0168563	E	Prkce,Jak1,Nuak2,Pdgfrb,Prkch,Mapk13,Mapk13,Cab39,Pi4kb,Camkk2,Camk2d,Camk2d,Map3k6,Pi4ka,Gsk3b,Ptk2,Dgka,Pip5k1c,Pip5k1c,Dtymk,Sphk2,Ptk2b,Ptk2b,Ptk2b,Etnk1,Abl1,Abl1
GO:0008641	3	small protein activating enzyme activity	6	0.0005	2	0.0046	0.0170859	E	Uba7,Atg7
GO:0048365	9	Rac GTPase binding	6	0.0005	2	0.0046	0.0170859	E	Ralbp1,Ncf2
GO:0045322	6	unmethylated CpG binding	6	0.0005	2	0.0046	0.0170859	E	Cxxc1,Dnmt3a
GO:0004035	7	alkaline phosphatase activity	6	0.0005	2	0.0046	0.0170859	E	Cilp2,Cilp
GO:0004551	7	nucleotide diphosphatase activity	6	0.0005	2	0.0046	0.0170859	E	Cilp2,Cilp
GO:0016772	4	transferase activity, transferring phosphorus-containing groups	607	0.0503	30	0.0683	0.0188647	E	Prkce,Jak1,Nuak2,Pdgfrb,Prkch,Crcp,Mapk13,Mapk13,Cab39,Pi4kb,Camkk2,Camk2d,Camk2d,Map3k6,Pi4ka,Gsk3b,Sgms1,Ptk2,Dgka,Pip5k1c,Pip5k1c,Dtymk,Sphk2,Ptk2b,Ptk2b,Ptk2b,Etnk1,Pole,Abl1,Abl1
GO:0003676	3	nucleic acid binding	1227	0.1017	54	0.123	0.0202039	E	Nfat5,Hes1,Rnf6,Pou2f2,Mafk,Stau1,Stau1,Fars2,Wt1,Wt1,Wt1,Wt1,Tdrd5,Zfp148,Hdlbp,Smad3,Junb,Ccnt1,Epas1,Cxxc1,Zbtb20,Rarg,Nfib,Nfib,Nr1d1,Nr1d1,Nfil3,Dlx4,Stat4,Tial1,Gon4l,Akap8,Tcf3,Tcf3,Tcf3,Elf1,Elf1,Gata2,Cebpe,Mta1,Ecsit,Tead1,Tead1,Tead1,Tead1,Rxra,Rxra,Fos,Lef1,Dnmt3a,Dnmt3a,Smg6,Pole,Msh3
GO:0030528	2	transcription regulator activity	841	0.0697	39	0.0888	0.0206571	E	Nfix,Med27,Hes1,Rnf6,Pou2f2,Mafk,Hdac9,Foxn3,Wt1,Wt1,Wt1,Myt1l,Zfp148,Smad3,Junb,Epas1,Cxxc1,Rarg,Nfib,Nfib,Nr1d1,Nr1d1,Nfil3,Tcf3,Tcf3,Elf1,Cebpe,Zfp238,Cdh1,Mta1,Ecsit,Tead1,Tead1,Tead1,Tead1,Rxra,Rxra,Fos,Lef1
GO:0016788	4	hydrolase activity, acting on ester bonds	397	0.0329	21	0.0478	0.0221952	E	Dusp1,Cilp2,Plcb3,Cdc25b,Pde10a,Pde10a,Pop5,Mtmr12,Ptprr,Ptprr,Lpin2,Hmox1,Pla2g15,Ptpn21,Ptpn21,Lpin1,Cilp,Uchl1,Ppp1r3b,Pde9a,Dusp5
GO:0048407	5	platelet-derived growth factor binding	7	0.0006	2	0.0046	0.0230537	E	Pdgfrb,Col2a1
GO:0016175	6	superoxide-generating NADPH oxidase activity	7	0.0006	2	0.0046	0.0230537	E	Nox3,Ncf2
GO:0004791	3,6	thioredoxin-disulfide reductase activity	7	0.0006	2	0.0046	0.0230537	E	Txnrd2,Txnrd2
GO:0003995	5	acyl-CoA dehydrogenase activity	7	0.0006	2	0.0046	0.0230537	E	Acads,Ivd
GO:0016653	5	oxidoreductase activity, acting on NADH or NADPH, heme protein as acceptor	7	0.0006	2	0.0046	0.0230537	E	Cyb5r4,Cyb5r4
GO:0008195	7	phosphatidate phosphatase activity	7	0.0006	2	0.0046	0.0230537	E	Lpin2,Lpin1
GO:0043566	5	structure-specific DNA binding	127	0.0105	9	0.0205	0.0246196	E	Wt1,Wt1,Zfp148,Smad3,Junb,Nfib,Rxra,Fos,Msh3
GO:0005178	5	integrin binding	34	0.0028	4	0.0091	0.0265898	E	Itgb5,Nf2,Itga1,Timp2
GO:0016773	5	phosphotransferase activity, alcohol group as acceptor	484	0.0401	24	0.0547	0.0274686	E	Prkce,Jak1,Nuak2,Pdgfrb,Prkch,Mapk13,Mapk13,Cab39,Pi4kb,Camkk2,Camk2d,Camk2d,Map3k6,Pi4ka,Gsk3b,Ptk2,Dgka,Pip5k1c,Ptk2b,Ptk2b,Ptk2b,Etnk1,Abl1,Abl1
GO:0016209	2	antioxidant activity	35	0.0029	4	0.0091	0.0289357	E	Gpx2,Txnrd2,Txnrd2,Prdx2
GO:0003704	4	specific RNA polymerase II transcription factor activity	20	0.0017	3	0.0068	0.0291416	E	Smad3,Epas1,Rxra
GO:0055102	4	lipase inhibitor activity	8	0.0007	2	0.0046	0.0296246	E	Anxa2,Apoc1
GO:0030506	5	ankyrin binding	8	0.0007	2	0.0046	0.0296246	E	Nrcam,Nrcam
GO:0008081	6	phosphoric diester hydrolase activity	53	0.0044	5	0.0114	0.0306872	E	Plcb3,Pde10a,Pde10a,Hmox1,Pde9a
GO:0004721	7	phosphoprotein phosphatase activity	94	0.0078	7	0.0159	0.0340785	E	Dusp1,Ptprr,Ptprr,Ptpn21,Ptpn21,Ppp1r3b,Dusp5
GO:0019001	5	guanyl nucleotide binding	138	0.0114	9	0.0205	0.0355591	E	Npr1,Pde10a,Rab5a,Rab2a,Sept11,Dnm2,Dnm2,Rab15,Dnm3
GO:0008242	7	omega peptidase activity	1	0.0001	1	0.0023	0.0363742	E	Uchl1
GO:0004157	6	dihydropyrimidinase activity	1	0.0001	1	0.0023	0.0363742	E	Dpys
GO:0004826	7	phenylalanine-tRNA ligase activity	1	0.0001	1	0.0023	0.0363742	E	Fars2
GO:0019782	4	ISG15 activating enzyme activity	1	0.0001	1	0.0023	0.0363742	E	Uba7
GO:0002059	5	thymine binding	1	0.0001	1	0.0023	0.0363742	E	Dpys
GO:0005222	10,9,11	intracellular cAMP activated cation channel activity	1	0.0001	1	0.0023	0.0363742	E	Hcn4
GO:0015432	7,12,9,8,6	bile acid-exporting ATPase activity	1	0.0001	1	0.0023	0.0363742	E	Abcc3
GO:0004146	6	dihydrofolate reductase activity	1	0.0001	1	0.0023	0.0363742	E	Dhfr
GO:0001864	5	pentraxin binding	1	0.0001	1	0.0023	0.0363742	E	Nptxr
GO:0004085	6	butyryl-CoA dehydrogenase activity	1	0.0001	1	0.0023	0.0363742	E	Acads
GO:0001621	7	platelet ADP receptor activity	1	0.0001	1	0.0023	0.0363742	E	P2ry12
GO:0051871	3	dihydrofolic acid binding	1	0.0001	1	0.0023	0.0363742	E	Dhfr
GO:0031894	7	V1A vasopressin receptor binding	1	0.0001	1	0.0023	0.0363742	E	Avp
GO:0051021	4	GDP-dissociation inhibitor binding	1	0.0001	1	0.0023	0.0363742	E	Rab5a
GO:0008470	6	isovaleryl-CoA dehydrogenase activity	1	0.0001	1	0.0023	0.0363742	E	Ivd
GO:0008448	5,6	N-acetylglucosamine-6-phosphate deacetylase activity	1	0.0001	1	0.0023	0.0363742	E	Amdhd2
GO:0005353	9	fructose transmembrane transporter activity	1	0.0001	1	0.0023	0.0363742	E	Slc2a5
GO:0034187	5	apolipoprotein E binding	1	0.0001	1	0.0023	0.0363742	E	Mapt
GO:0045130	6	keratan sulfotransferase activity	1	0.0001	1	0.0023	0.0363742	E	Chst1
GO:0031896	7	V2 vasopressin receptor binding	1	0.0001	1	0.0023	0.0363742	E	Avp
GO:0004514	6	nicotinate-nucleotide diphosphorylase (carboxylating) activity	1	0.0001	1	0.0023	0.0363742	E	Qprt
GO:0031893	6	vasopressin receptor binding	1	0.0001	1	0.0023	0.0363742	E	Avp
GO:0004736	5	pyruvate carboxylase activity	1	0.0001	1	0.0023	0.0363742	E	Pc
GO:0004305	6	ethanolamine kinase activity	1	0.0001	1	0.0023	0.0363742	E	Etnk1
GO:0030504	8	inorganic diphosphate transmembrane transporter activity	1	0.0001	1	0.0023	0.0363742	E	Ankh
GO:0004056	6	argininosuccinate lyase activity	1	0.0001	1	0.0023	0.0363742	E	Asl
GO:0015460	3	transport accessory protein activity	1	0.0001	1	0.0023	0.0363742	E	Smad3
GO:0008029	6,7	pentraxin receptor activity	1	0.0001	1	0.0023	0.0363742	E	Nptxr
GO:0033188	6	sphingomyelin synthase activity	1	0.0001	1	0.0023	0.0363742	E	Sgms1
GO:0050509	7	N-acetylglucosaminyl-proteoglycan 4-beta-glucuronosyltransferase activity	1	0.0001	1	0.0023	0.0363742	E	Ext1
GO:0050508	7	glucuronosyl-N-acetylglucosaminyl-proteoglycan 4-alpha-N-acetylglucosaminyltransferase activity	1	0.0001	1	0.0023	0.0363742	E	Ext1
GO:0031895	7	V1B vasopressin receptor binding	1	0.0001	1	0.0023	0.0363742	E	Avp
GO:0008521	5	acetyl-CoA transporter activity	1	0.0001	1	0.0023	0.0363742	E	Slc33a1
GO:0005019	10,9	platelet-derived growth factor beta-receptor activity	1	0.0001	1	0.0023	0.0363742	E	Pdgfrb
GO:0004565	7	beta-galactosidase activity	1	0.0001	1	0.0023	0.0363742	E	Glb1
GO:0051185	4	coenzyme transporter activity	1	0.0001	1	0.0023	0.0363742	E	Slc33a1
GO:0004970	7	ionotropic glutamate receptor activity	22	0.0018	3	0.0068	0.0365692	E	Grin2d,Grin2d,Grin2d
GO:0004467	6	long-chain-fatty-acid-CoA ligase activity	9	0.0007	2	0.0046	0.0367087	E	Acsbg1,Acsl5
GO:0070412	5	R-SMAD binding	9	0.0007	2	0.0046	0.0367087	E	Smad3,Fos
GO:0004715	8	non-membrane spanning protein tyrosine kinase activity	9	0.0007	2	0.0046	0.0367087	E	Ptk2b,Abl1
GO:0046983	4	protein dimerization activity	484	0.0401	23	0.0524	0.0383978	E	Ext1,Golga5,Ramp1,Smad3,Junb,Hexb,Epas1,Txnrd2,Txnrd2,Scube1,Pgf,Tcf3,Tcf3,Kcnip1,Cebpe,Itga1,Atg7,Dlg2,Cadm1,Fos,Qprt,Limk1,Msh3
GO:0015645	5	fatty-acid ligase activity	10	0.0008	2	0.0046	0.0442232	E	Acsbg1,Acsl5
GO:0016668	5	oxidoreductase activity, acting on sulfur group of donors, NAD or NADP as acceptor	10	0.0008	2	0.0046	0.0442232	E	Txnrd2,Txnrd2
GO:0016641	5	oxidoreductase activity, acting on the CH-NH2 group of donors, oxygen as acceptor	10	0.0008	2	0.0046	0.0442232	E	Lox,Maoa
GO:0004683	8	calmodulin-dependent protein kinase activity	24	0.002	3	0.0068	0.0446463	E	Camkk2,Camk2d,Camk2d
GO:0032403	4	protein complex binding	196	0.0162	11	0.0251	0.0477459	E	Nptxr,Grb10,Itgb5,Gnaq,Park2,Nf2,Itga1,Timp2,Ptk2,Ptk2b,Ap2b1
GO:0004112	7	cyclic-nucleotide phosphodiesterase activity	25	0.0021	3	0.0068	0.0488979	E	Pde10a,Pde10a,Pde9a
GO:0016491	3	oxidoreductase activity	454	0.0376	21	0.0478	0.0495039	E	Scd,Bdh1,Fads1,Impdh2,Cyb5r4,Cyb5r4,Gpx2,Acads,Txnrd2,Txnrd2,Hmox1,Prdx2,Pdha2,Nox3,Ivd,Lox,Dhfr,Ncf2,Ecsit,Maoa,Dio2
GO:0004672	6	protein kinase activity	405	0.0336	19	0.0433	0.0517442	E	Prkce,Jak1,Nuak2,Pdgfrb,Prkch,Mapk13,Mapk13,Cab39,Camkk2,Camk2d,Camk2d,Map3k6,Gsk3b,Ptk2,Ptk2b,Ptk2b,Ptk2b,Abl1,Abl1
GO:0017048	8	Rho GTPase binding	26	0.0022	3	0.0068	0.0532749	E	Ralbp1,Ncf2,Pard6a
GO:0032561	6	guanyl ribonucleotide binding	132	0.0109	8	0.0182	0.0568528	E	Npr1,Pde10a,Rab2a,Sept11,Dnm2,Dnm2,Rab15,Dnm3
GO:0031420	6	alkali metal ion binding	45	0.0037	4	0.0091	0.0569705	E	Kcnj12,Scn3a,Kcnq1,Slc4a8
GO:0016740	3	transferase activity	1071	0.0887	42	0.0957	0.0577252	E	Prkce,Ext1,Jak1,Nuak2,Pdgfrb,Cpt1a,Prkch,Crcp,A4galt,Mapk13,Mapk13,Cab39,Pi4kb,Camkk2,Galnt7,St3gal2,Camk2d,Camk2d,Map3k6,Pi4ka,Gsk3b,Chst1,Sgms1,Dot1l,Ptk2,Dgka,Pip5k1c,Pip5k1c,Dtymk,Chst11,Sphk2,Qprt,Dnmt3a,Dnmt3a,Ptk2b,Ptk2b,Ptk2b,Etnk1,St8sia3,Pole,Abl1,Abl1
GO:0017076	4	purine nucleotide binding	585	0.0485	25	0.0569	0.0597136	E	Npr1,Nuak2,Pde10a,Itm2c,Rab5a,Txnrd2,Mapk13,Rab2a,Sept11,Pc,Magi1,Camk2d,Atad1,Map3k6,Dnm2,Dnm2,Gsk3b,Myh11,Myh11,Hyou1,Rab15,Maoa,Ptk2b,Dnm3,Abl1
GO:0046914	6	transition metal ion binding	451	0.0374	20	0.0456	0.0624145	E	Pde10a,Phrf1,Wt1,Cyb5r4,Hmox1,Rffl,Nr1d1,Park2,Akap8,Zranb2,Mta1,Lox,Abl2,Dpys,Cpe,Cpe,Rxra,Dnmt3a,Ccs,Abl1
GO:0030234	2	enzyme regulator activity	401	0.0332	18	0.041	0.0654807	E	Golga5,Rapgef2,Stx4,Ppp1r10,Prpsap1,Ppp2r2b,Anxa2,Anxa2,Apoc1,Ralbp1,Noxo1,Camkk2,Sept2,Itsn1,Timp2,Arhgap27,Sgsm3,Txnip
GO:0016638	4	oxidoreductase activity, acting on the CH-NH2 group of donors	13	0.0011	2	0.0046	0.0686178	E	Lox,Maoa
GO:0008138	8	protein tyrosine/serine/threonine phosphatase activity	13	0.0011	2	0.0046	0.0686178	E	Dusp1,Dusp5
GO:0000166	3	nucleotide binding	703	0.0582	28	0.0638	0.0700517	E	Prkce,Npr1,Nuak2,Pde10a,Itm2c,Rab5a,Rab5a,Txnrd2,Mapk13,Mapk13,Rab2a,Sept11,Pc,Magi1,Camk2d,Atad1,Map3k6,Dnm2,Dnm2,Gsk3b,Myh11,Myh11,Hyou1,Rab15,Maoa,Ptk2b,Dnm3,Abl1
GO:0032181	10	dinucleotide repeat insertion binding	2	0.0002	1	0.0023	0.070108	E	Msh3
GO:0016176	4	superoxide-generating NADPH oxidase activator activity	2	0.0002	1	0.0023	0.070108	E	Noxo1
GO:0004699	9	calcium-independent protein kinase C activity	2	0.0002	1	0.0023	0.070108	E	Prkce
GO:0005047	4	signal recognition particle binding	2	0.0002	1	0.0023	0.070108	E	Srp68
GO:0008559	7,12,5,8,6,4	xenobiotic-transporting ATPase activity	2	0.0002	1	0.0023	0.070108	E	Abcc3
GO:0030618	7	transforming growth factor beta receptor, pathway-specific cytoplasmic mediator activity	2	0.0002	1	0.0023	0.070108	E	Smad3
GO:0015665	5	alcohol transmembrane transporter activity	2	0.0002	1	0.0023	0.070108	E	Aqp3
GO:0032356	6	oxidized DNA binding	2	0.0002	1	0.0023	0.070108	E	Msh3
GO:0015239	4	multidrug transporter activity	2	0.0002	1	0.0023	0.070108	E	Abcc3
GO:0008379	5,7	thioredoxin peroxidase activity	2	0.0002	1	0.0023	0.070108	E	Prdx2
GO:0016532	9,4	superoxide dismutase copper chaperone activity	2	0.0002	1	0.0023	0.070108	E	Ccs
GO:0017160	8	Ral GTPase binding	2	0.0002	1	0.0023	0.070108	E	Ralbp1
GO:0015925	6	galactosidase activity	2	0.0002	1	0.0023	0.070108	E	Glb1
GO:0042808	7	neuronal Cdc2-like kinase binding	2	0.0002	1	0.0023	0.070108	E	Cdk5rap2
GO:0001847	5,6	opsonin receptor activity	2	0.0002	1	0.0023	0.070108	E	Nptxr
GO:0004720	6	protein-lysine 6-oxidase activity	2	0.0002	1	0.0023	0.070108	E	Lox
GO:0047493	6	ceramide cholinephosphotransferase activity	2	0.0002	1	0.0023	0.070108	E	Sgms1
GO:0002061	4	pyrimidine binding	2	0.0002	1	0.0023	0.070108	E	Dpys
GO:0034236	7,5	protein kinase A catalytic subunit binding	2	0.0002	1	0.0023	0.070108	E	Gsk3b
GO:0019871	6,5	sodium channel inhibitor activity	2	0.0002	1	0.0023	0.070108	E	Nedd4l
GO:0002058	5	uracil binding	2	0.0002	1	0.0023	0.070108	E	Dpys
GO:0016167	6,7	glial cell line-derived neurotrophic factor receptor activity	2	0.0002	1	0.0023	0.070108	E	Gfra2
GO:0005017	9,8	platelet-derived growth factor receptor activity	2	0.0002	1	0.0023	0.070108	E	Pdgfrb
GO:0017050	6	D-erythro-sphingosine kinase activity	2	0.0002	1	0.0023	0.070108	E	Sphk2
GO:0001635	7	calcitonin gene-related polypeptide receptor activity	2	0.0002	1	0.0023	0.070108	E	Crcp
GO:0015166	6	polyol transmembrane transporter activity	2	0.0002	1	0.0023	0.070108	E	Aqp3
GO:0015254	8	glycerol channel activity	2	0.0002	1	0.0023	0.070108	E	Aqp3
GO:0016231	8	beta-N-acetylglucosaminidase activity	2	0.0002	1	0.0023	0.070108	E	Hexb
GO:0032142	10	single guanine insertion binding	2	0.0002	1	0.0023	0.070108	E	Msh3
GO:0019237	6	centromeric DNA binding	2	0.0002	1	0.0023	0.070108	E	Msh3
GO:0046582	6,7	Rap GTPase activator activity	2	0.0002	1	0.0023	0.070108	E	Rapgef2
GO:0002046	4	opsin binding	2	0.0002	1	0.0023	0.070108	E	Arr3
GO:0050321	7	tau-protein kinase activity	2	0.0002	1	0.0023	0.070108	E	Gsk3b
GO:0004839	4	ubiquitin activating enzyme activity	2	0.0002	1	0.0023	0.070108	E	Atg7
GO:0016812	5	hydrolase activity, acting on carbon-nitrogen (but not peptide) bonds, in cyclic amides	2	0.0002	1	0.0023	0.070108	E	Dpys
GO:0004392	5	heme oxygenase (decyclizing) activity	2	0.0002	1	0.0023	0.070108	E	Hmox1
GO:0015168	7	glycerol transmembrane transporter activity	2	0.0002	1	0.0023	0.070108	E	Aqp3
GO:0004696	8	glycogen synthase kinase 3 activity	2	0.0002	1	0.0023	0.070108	E	Gsk3b
GO:0003938	6	IMP dehydrogenase activity	2	0.0002	1	0.0023	0.070108	E	Impdh2
GO:0032357	7	oxidized purine DNA binding	2	0.0002	1	0.0023	0.070108	E	Msh3
GO:0003858	6	3-hydroxybutyrate dehydrogenase activity	2	0.0002	1	0.0023	0.070108	E	Bdh1
GO:0019904	4	protein domain specific binding	301	0.0249	14	0.0319	0.072628	E	Mapt,Arr3,Phrf1,Kcnj12,Picalm,Tjp1,Nf2,Dlg2,Ptk2,Cadm1,Slc9a3r1,Tacc2,Bcar1,Abl1
GO:0016563	3	transcription activator activity	274	0.0227	13	0.0296	0.0729384	E	Nfix,Med27,Rnf6,Myt1l,Smad3,Junb,Cxxc1,Nfib,Cebpe,Cdh1,Tead1,Tead1,Lef1
GO:0004428	6	inositol or phosphatidylinositol kinase activity	31	0.0026	3	0.0068	0.0765935	E	Pi4kb,Pi4ka,Pip5k1c
GO:0004725	8	protein tyrosine phosphatase activity	51	0.0042	4	0.0091	0.0765961	E	Ptprr,Ptprr,Ptpn21,Ptpn21
GO:0015457	2	auxiliary transport protein activity	51	0.0042	4	0.0091	0.0765961	E	Smad3,Cacna2d3,Kcnip1,Nedd4l
GO:0004180	7	carboxypeptidase activity	14	0.0012	2	0.0046	0.0771523	E	Cpe,Cpe
GO:0016874	3	ligase activity	172	0.0143	9	0.0205	0.0780348	E	Rnf6,Fars2,Rffl,Park2,Park2,Pc,Skp2,Acsbg1,Acsl5
GO:0005525	7	GTP binding	122	0.0101	7	0.0159	0.0796196	E	Npr1,Rab2a,Sept11,Dnm2,Dnm2,Rab15,Dnm3
GO:0032555	5	purine ribonucleotide binding	550	0.0456	22	0.0501	0.0798848	E	Npr1,Nuak2,Pde10a,Itm2c,Mapk13,Rab2a,Sept11,Pc,Magi1,Camk2d,Atad1,Map3k6,Dnm2,Dnm2,Gsk3b,Myh11,Myh11,Hyou1,Rab15,Ptk2b,Dnm3,Abl1
GO:0032553	4	ribonucleotide binding	551	0.0457	22	0.0501	0.0801949	E	Npr1,Nuak2,Pde10a,Itm2c,Mapk13,Rab2a,Sept11,Pc,Magi1,Camk2d,Atad1,Map3k6,Dnm2,Dnm2,Gsk3b,Myh11,Myh11,Hyou1,Rab15,Ptk2b,Dnm3,Abl1
GO:0043492	10	ATPase activity, coupled to movement of substances	76	0.0063	5	0.0114	0.084704	E	Ralbp1,Atp6v0a4,Abca4,Abcc3,Atp6v0c
GO:0042802	4	identical protein binding	552	0.0457	21	0.0478	0.0885665	E	Ext1,Golga5,Exosc8,Mapt,Cpt1a,Rab25,Smad3,Sh3gl3,Fnbp1,Hexb,Sufu,Ubqln4,Txnrd2,Scube1,Pgf,Tcf3,Cebpe,Atg7,Cadm1,Qprt,Msh3
GO:0008066	6	glutamate receptor activity	34	0.0028	3	0.0068	0.0912821	E	Grin2d,Grin2d,Grin2d
GO:0022834	7	ligand-gated channel activity	104	0.0086	6	0.0137	0.09317	E	Hcn4,Kcnj12,Trpc1,Trpc1,Grin2d,Orai1
GO:0015276	7,8	ligand-gated ion channel activity	104	0.0086	6	0.0137	0.09317	E	Hcn4,Kcnj12,Trpc1,Trpc1,Grin2d,Orai1
GO:0008373	5	sialyltransferase activity	16	0.0013	2	0.0046	0.0944965	E	St3gal2,St8sia3
GO:0010843	6	promoter binding	35	0.0029	3	0.0068	0.0962228	E	Smad3,Rxra,Fos
GO:0008047	3	enzyme activator activity	132	0.0109	7	0.0159	0.0969109	E	Rapgef2,Ralbp1,Noxo1,Camkk2,Itsn1,Timp2,Arhgap27
GO:0008233	4	peptidase activity	275	0.0228	12	0.0273	0.0971081	E	Pepd,Blmh,Dpp6,Capn3,Capn3,Capn3,Capn3,Capn3,Uchl1,Cpe,Cpe,Psen2
GO:0030554	5	adenyl nucleotide binding	456	0.0378	17	0.0387	0.0995347	E	Nuak2,Pde10a,Itm2c,Txnrd2,Mapk13,Pc,Magi1,Camk2d,Atad1,Map3k6,Gsk3b,Myh11,Myh11,Hyou1,Maoa,Ptk2b,Abl1
GO:0008339	11,8	MP kinase activity	3	0.0002	1	0.0023	0.101345	E	Mapk13
GO:0009008	6	DNA-methyltransferase activity	3	0.0002	1	0.0023	0.101345	E	Dnmt3a
GO:0004558	7	alpha-glucosidase activity	3	0.0002	1	0.0023	0.101345	E	Ganc
GO:0015093	10	ferrous iron transmembrane transporter activity	3	0.0002	1	0.0023	0.101345	E	Slc39a14
GO:0017034	7	Rap guanyl-nucleotide exchange factor activity	3	0.0002	1	0.0023	0.101345	E	Rapgef2
GO:0042910	3	xenobiotic transporter activity	3	0.0002	1	0.0023	0.101345	E	Abcc3
GO:0004967	7	glucagon receptor activity	3	0.0002	1	0.0023	0.101345	E	Gcgr
GO:0015027	6	coreceptor, soluble ligand activity	3	0.0002	1	0.0023	0.101345	E	Ramp1
GO:0016941	5,6	natriuretic peptide receptor activity	3	0.0002	1	0.0023	0.101345	E	Npr1
GO:0032134	8	mispaired DNA binding	3	0.0002	1	0.0023	0.101345	E	Msh3
GO:0003958	6	NADPH-hemoprotein reductase activity	3	0.0002	1	0.0023	0.101345	E	Cyb5r4
GO:0004526	9,8	ribonuclease P activity	3	0.0002	1	0.0023	0.101345	E	Pop5
GO:0004549	7	tRNA-specific ribonuclease activity	3	0.0002	1	0.0023	0.101345	E	Pop5
GO:0043423	7	3-phosphoinositide-dependent protein kinase binding	3	0.0002	1	0.0023	0.101345	E	Ptk2b
GO:0047756	7	chondroitin 4-sulfotransferase activity	3	0.0002	1	0.0023	0.101345	E	Chst11
GO:0032138	9	single base insertion or deletion binding	3	0.0002	1	0.0023	0.101345	E	Msh3
GO:0016531	8,3	copper chaperone activity	3	0.0002	1	0.0023	0.101345	E	Ccs
GO:0003828	6	alpha-N-acetylneuraminate alpha-2,8-sialyltransferase activity	3	0.0002	1	0.0023	0.101345	E	St8sia3
GO:0005315	9,6	inorganic phosphate transmembrane transporter activity	3	0.0002	1	0.0023	0.101345	E	Ankh
GO:0032137	9	guanine/thymine mispair binding	3	0.0002	1	0.0023	0.101345	E	Msh3
GO:0070644	7	vitamin D response element binding	3	0.0002	1	0.0023	0.101345	E	Rxra
GO:0003886	7	DNA (cytosine-5-)-methyltransferase activity	3	0.0002	1	0.0023	0.101345	E	Dnmt3a
GO:0032139	9	dinucleotide insertion or deletion binding	3	0.0002	1	0.0023	0.101345	E	Msh3
GO:0051718	8	DNA (cytosine-5-)-methyltransferase activity, acting on CpG substrates	3	0.0002	1	0.0023	0.101345	E	Dnmt3a
GO:0004175	6	endopeptidase activity	135	0.0112	7	0.0159	0.101917	E	Capn3,Capn3,Capn3,Capn3,Capn3,Uchl1,Psen2
GO:0002039	4	p53 binding	17	0.0014	2	0.0046	0.103213	E	Gsk3b,Smarcb1
GO:0030145	7	manganese ion binding	17	0.0014	2	0.0046	0.103213	E	Abl2,Abl1
GO:0051427	5	hormone receptor binding	59	0.0049	4	0.0091	0.103859	E	Jak1,Rarg,Rxra,Tacc2
GO:0003702	3	RNA polymerase II transcription factor activity	85	0.007	5	0.0114	0.10792	E	Smad3,Epas1,Ecsit,Rxra,Lef1
GO:0004713	7	protein tyrosine kinase activity	85	0.007	5	0.0114	0.10792	E	Jak1,Pdgfrb,Ptk2,Ptk2b,Abl1
GO:0030246	3	carbohydrate binding	168	0.0139	8	0.0182	0.108958	E	Hexb,Colq,Krt1,Lamc2,Smoc2,Bcan,Glb1,Aldoa
GO:0070011	5	peptidase activity, acting on L-amino acid peptides	229	0.019	10	0.0228	0.109504	E	Dpp6,Capn3,Capn3,Capn3,Capn3,Capn3,Uchl1,Cpe,Cpe,Psen2
GO:0005083	5	small GTPase regulator activity	113	0.0094	6	0.0137	0.111324	E	Golga5,Rapgef2,Stx4,Anxa2,Ralbp1,Sgsm3
GO:0003779	5	actin binding	170	0.0141	8	0.0182	0.111484	E	Actn3,Hip1r,Hip1r,Anxa2,Mtss1,Myh11,Map1a,Cotl1
GO:0008270	7	zinc ion binding	340	0.0282	13	0.0296	0.111876	E	Pde10a,Phrf1,Wt1,Rffl,Nr1d1,Park2,Akap8,Zranb2,Mta1,Dpys,Cpe,Rxra,Dnmt3a
GO:0004707	9,6	MAP kinase activity	18	0.0015	2	0.0046	0.111905	E	Mapk13,Mapk13
GO:0019209	4	kinase activator activity	18	0.0015	2	0.0046	0.111905	E	Camkk2,Itsn1
GO:0042803	5	protein homodimerization activity	301	0.0249	12	0.0273	0.112322	E	Ext1,Golga5,Smad3,Hexb,Txnrd2,Pgf,Tcf3,Cebpe,Atg7,Cadm1,Qprt,Msh3
GO:0008289	3	lipid binding	233	0.0193	10	0.0228	0.112725	E	Picalm,Fnbp1,Acads,Hip1r,Anxa2,Anxa2,Apoc1,Dgka,Npc2,Rxra
GO:0022836	6	gated channel activity	236	0.0196	10	0.0228	0.114967	E	Hcn4,Kcnj12,Scn3a,Kcnq1,Cacna2d3,Trpc1,Trpc1,Grin2d,Grin2d,Orai1
GO:0005261	8,7	cation channel activity	237	0.0196	10	0.0228	0.11568	E	Hcn4,Kcnj12,Scn3a,Kcnq1,Cacna2d3,Trpc1,Trpc1,Trpc3,Grin2d,Orai1
GO:0046873	7	metal ion transmembrane transporter activity	281	0.0233	11	0.0251	0.119593	E	Hcn4,Kcnj12,Scn3a,Slc39a14,Kcnq1,Cacna2d3,Trpc1,Trpc1,Trpc3,Grin2d,Orai1
GO:0005529	4	sugar binding	90	0.0075	5	0.0114	0.120239	E	Hexb,Krt1,Bcan,Glb1,Aldoa
GO:0016877	4	ligase activity, forming carbon-sulfur bonds	19	0.0016	2	0.0046	0.120534	E	Acsbg1,Acsl5
GO:0000287	6	magnesium ion binding	119	0.0099	6	0.0137	0.122535	E	Nuak2,Pde10a,Map3k6,Grin2d,Abl2,Abl1
GO:0030165	5	PDZ domain binding	65	0.0054	4	0.0091	0.123815	E	Kcnj12,Dlg2,Cadm1,Slc9a3r1
GO:0035091	5	phosphoinositide binding	41	0.0034	3	0.0068	0.125587	E	Picalm,Hip1r,Anxa2
GO:0004674	7	protein serine/threonine kinase activity	268	0.0222	10	0.0228	0.128545	E	Prkce,Nuak2,Mapk13,Mapk13,Cab39,Camkk2,Camk2d,Camk2d,Map3k6,Gsk3b
GO:0005518	4	collagen binding	20	0.0017	2	0.0046	0.12907	E	Smad3,Itga1
GO:0005042	6	netrin receptor activity	4	0.0003	1	0.0023	0.130221	E	Unc5a
GO:0008601	5	protein phosphatase type 2A regulator activity	4	0.0003	1	0.0023	0.130221	E	Ppp2r2b
GO:0004622	6,7	lysophospholipase activity	4	0.0003	1	0.0023	0.130221	E	Pla2g15
GO:0004768	6	stearoyl-CoA 9-desaturase activity	4	0.0003	1	0.0023	0.130221	E	Scd
GO:0031698	7	beta-2 adrenergic receptor binding	4	0.0003	1	0.0023	0.130221	E	Slc9a3r1
GO:0030552	5,8	cAMP binding	4	0.0003	1	0.0023	0.130221	E	Pde10a
GO:0016842	5	amidine-lyase activity	4	0.0003	1	0.0023	0.130221	E	Asl
GO:0004181	8	metallocarboxypeptidase activity	4	0.0003	1	0.0023	0.130221	E	Cpe
GO:0016530	2	metallochaperone activity	4	0.0003	1	0.0023	0.130221	E	Ccs
GO:0015379	9,10	potassium:chloride symporter activity	4	0.0003	1	0.0023	0.130221	E	Slc12a7
GO:0043422	7	protein kinase B binding	4	0.0003	1	0.0023	0.130221	E	Bad
GO:0032135	8	DNA insertion or deletion binding	4	0.0003	1	0.0023	0.130221	E	Msh3
GO:0016936	6	galactoside binding	4	0.0003	1	0.0023	0.130221	E	Glb1
GO:0047499	7,8	calcium-independent phospholipase A2 activity	4	0.0003	1	0.0023	0.130221	E	Pla2g15
GO:0030553	5,8	cGMP binding	4	0.0003	1	0.0023	0.130221	E	Pde10a
GO:0050897	7	cobalt ion binding	4	0.0003	1	0.0023	0.130221	E	Cpe
GO:0030507	5	spectrin binding	4	0.0003	1	0.0023	0.130221	E	Stx4
GO:0005172	5	vascular endothelial growth factor receptor binding	4	0.0003	1	0.0023	0.130221	E	Pgf
GO:0008238	6	exopeptidase activity	43	0.0036	3	0.0068	0.135041	E	Uchl1,Cpe,Cpe
GO:0005543	4	phospholipid binding	97	0.008	5	0.0114	0.136168	E	Picalm,Hip1r,Anxa2,Anxa2,Dgka
GO:0031402	7	sodium ion binding	21	0.0017	2	0.0046	0.137483	E	Scn3a,Slc4a8
GO:0003725	5	double-stranded RNA binding	22	0.0018	2	0.0046	0.145745	E	Stau1,Stau1
GO:0030695	4	GTPase regulator activity	172	0.0143	7	0.0159	0.14662	E	Golga5,Rapgef2,Stx4,Anxa2,Ralbp1,Arhgap27,Sgsm3
GO:0060589	3	nucleoside-triphosphatase regulator activity	176	0.0146	7	0.0159	0.148956	E	Golga5,Rapgef2,Stx4,Anxa2,Ralbp1,Arhgap27,Sgsm3
GO:0016757	4	transferase activity, transferring glycosyl groups	138	0.0114	6	0.0137	0.150396	E	Ext1,A4galt,Galnt7,St3gal2,Qprt,St8sia3
GO:0008227	7	amine receptor activity	47	0.0039	3	0.0068	0.153064	E	Hrh3,Hrh3,Hrh3
GO:0035257	6	nuclear hormone receptor binding	47	0.0039	3	0.0068	0.153064	E	Rarg,Rxra,Tacc2
GO:0004702	8,5	receptor signaling protein serine/threonine kinase activity	47	0.0039	3	0.0068	0.153064	E	Mapk13,Mapk13,Map3k6
GO:0005539	5	glycosaminoglycan binding	75	0.0062	4	0.0091	0.153651	E	Colq,Lamc2,Smoc2,Bcan
GO:0016684	4	oxidoreductase activity, acting on peroxide as acceptor	23	0.0019	2	0.0046	0.153835	E	Gpx2,Prdx2
GO:0019208	3	phosphatase regulator activity	23	0.0019	2	0.0046	0.153835	E	Ppp1r10,Ppp2r2b
GO:0004601	3,5	peroxidase activity	23	0.0019	2	0.0046	0.153835	E	Gpx2,Prdx2
GO:0019888	4	protein phosphatase regulator activity	23	0.0019	2	0.0046	0.153835	E	Ppp1r10,Ppp2r2b
GO:0030675	7,8	Rac GTPase activator activity	5	0.0004	1	0.0023	0.156867	E	Ralbp1
GO:0004653	7	polypeptide N-acetylgalactosaminyltransferase activity	5	0.0004	1	0.0023	0.156867	E	Galnt7
GO:0034481	6	chondroitin sulfotransferase activity	5	0.0004	1	0.0023	0.156867	E	Chst11
GO:0005071	5	transmembrane receptor protein serine/threonine kinase signaling protein activity	5	0.0004	1	0.0023	0.156867	E	Smad3
GO:0051920	4,6	peroxiredoxin activity	5	0.0004	1	0.0023	0.156867	E	Prdx2
GO:0042153	4	RPTP-like protein binding	5	0.0004	1	0.0023	0.156867	E	Cdh1
GO:0016308	8,7	1-phosphatidylinositol-4-phosphate 5-kinase activity	5	0.0004	1	0.0023	0.156867	E	Pip5k1c
GO:0031690	6	adrenergic receptor binding	5	0.0004	1	0.0023	0.156867	E	Slc9a3r1
GO:0008432	7	JUN kinase binding	5	0.0004	1	0.0023	0.156867	E	Spag9
GO:0008191	5,6	metalloendopeptidase inhibitor activity	5	0.0004	1	0.0023	0.156867	E	Timp2
GO:0004332	6	fructose-bisphosphate aldolase activity	5	0.0004	1	0.0023	0.156867	E	Aldoa
GO:0004630	7	phospholipase D activity	5	0.0004	1	0.0023	0.156867	E	Hmox1
GO:0005131	6	growth hormone receptor binding	5	0.0004	1	0.0023	0.156867	E	Jak1
GO:0048156	5	tau protein binding	5	0.0004	1	0.0023	0.156867	E	Gsk3b
GO:0070063	5	RNA polymerase binding	5	0.0004	1	0.0023	0.156867	E	Phrf1
GO:0009374	4	biotin binding	5	0.0004	1	0.0023	0.156867	E	Pc
GO:0008131	6	amine oxidase activity	5	0.0004	1	0.0023	0.156867	E	Maoa
GO:0008301	5	DNA bending activity	5	0.0004	1	0.0023	0.156867	E	Lef1
GO:0004739	6	pyruvate dehydrogenase (acetyl-transferring) activity	5	0.0004	1	0.0023	0.156867	E	Pdha2
GO:0004738	5	pyruvate dehydrogenase activity	5	0.0004	1	0.0023	0.156867	E	Pdha2
GO:0048551	4	metalloenzyme inhibitor activity	5	0.0004	1	0.0023	0.156867	E	Timp2
GO:0019002	7	GMP binding	5	0.0004	1	0.0023	0.156867	E	Pde10a
GO:0030983	7	mismatched DNA binding	5	0.0004	1	0.0023	0.156867	E	Msh3
GO:0005072	6	transforming growth factor beta receptor, cytoplasmic mediator activity	5	0.0004	1	0.0023	0.156867	E	Smad3
GO:0001537	6	N-acetylgalactosamine 4-O-sulfotransferase activity	5	0.0004	1	0.0023	0.156867	E	Chst11
GO:0016247	3	channel regulator activity	48	0.004	3	0.0068	0.157347	E	Cacna2d3,Kcnip1,Nedd4l
GO:0004620	6	phospholipase activity	48	0.004	3	0.0068	0.157347	E	Plcb3,Hmox1,Pla2g15
GO:0050660	5,6	FAD binding	24	0.002	2	0.0046	0.161733	E	Txnrd2,Maoa
GO:0043130	5	ubiquitin binding	24	0.002	2	0.0046	0.161733	E	Bre,Uchl1
GO:0032182	4	small conjugating protein binding	24	0.002	2	0.0046	0.161733	E	Bre,Uchl1
GO:0022843	9,8	voltage-gated cation channel activity	114	0.0094	5	0.0114	0.165506	E	Kcnj12,Scn3a,Kcnq1,Cacna2d3,Grin2d
GO:0030247	4	polysaccharide binding	80	0.0066	4	0.0091	0.16621	E	Colq,Lamc2,Smoc2,Bcan
GO:0008201	6	heparin binding	51	0.0042	3	0.0068	0.169574	E	Colq,Lamc2,Smoc2
GO:0005262	9,8	calcium channel activity	84	0.007	4	0.0091	0.174904	E	Cacna2d3,Trpc1,Trpc1,Orai1
GO:0042623	9	ATPase activity, coupled	126	0.0104	5	0.0114	0.176628	E	Ralbp1,Atp6v0a4,Abca4,Abcc3,Atp6v0c
GO:0050661	5	NADP or NADPH binding	26	0.0022	2	0.0046	0.176877	E	Txnrd2,Dhfr
GO:0004563	7	beta-N-acetylhexosaminidase activity	6	0.0005	1	0.0023	0.181407	E	Hexb
GO:0005337	6	nucleoside transmembrane transporter activity	6	0.0005	1	0.0023	0.181407	E	Slc29a1
GO:0042809	7,5	vitamin D receptor binding	6	0.0005	1	0.0023	0.181407	E	Rxra
GO:0016624	5	oxidoreductase activity, acting on the aldehyde or oxo group of donors, disulfide as acceptor	6	0.0005	1	0.0023	0.181407	E	Pdha2
GO:0017069	5	snRNA binding	6	0.0005	1	0.0023	0.181407	E	Ccnt1
GO:0017080	4	sodium channel regulator activity	6	0.0005	1	0.0023	0.181407	E	Nedd4l
GO:0016909	10,7	SAP kinase activity	6	0.0005	1	0.0023	0.181407	E	Mapk13
GO:0016174	6	NAD(P)H oxidase activity	6	0.0005	1	0.0023	0.181407	E	Cyb5r4
GO:0070061	6	fructose binding	6	0.0005	1	0.0023	0.181407	E	Aldoa
GO:0005251	11,10	delayed rectifier potassium channel activity	6	0.0005	1	0.0023	0.181407	E	Kcnq1
GO:0035035	5	histone acetyltransferase binding	6	0.0005	1	0.0023	0.181407	E	Epas1
GO:0001609	9	adenosine receptor activity, G-protein coupled	6	0.0005	1	0.0023	0.181407	E	P2ry12
GO:0005221	9,8,10	intracellular cyclic nucleotide activated cation channel activity	6	0.0005	1	0.0023	0.181407	E	Hcn4
GO:0010576	3	metalloenzyme regulator activity	6	0.0005	1	0.0023	0.181407	E	Timp2
GO:0016416	8	O-palmitoyltransferase activity	6	0.0005	1	0.0023	0.181407	E	Cpt1a
GO:0043855	8,9	cyclic nucleotide-gated ion channel activity	6	0.0005	1	0.0023	0.181407	E	Hcn4
GO:0002054	3	nucleobase binding	6	0.0005	1	0.0023	0.181407	E	Dpys
GO:0004095	9	carnitine O-palmitoyltransferase activity	6	0.0005	1	0.0023	0.181407	E	Cpt1a
GO:0005164	6	tumor necrosis factor receptor binding	6	0.0005	1	0.0023	0.181407	E	Bre
GO:0017091	5	AU-rich element binding	6	0.0005	1	0.0023	0.181407	E	Tial1
GO:0003785	6	actin monomer binding	6	0.0005	1	0.0023	0.181407	E	Mtss1
GO:0005057	4	receptor signaling protein activity	89	0.0074	4	0.0091	0.183967	E	Smad3,Mapk13,Mapk13,Map3k6
GO:0016298	5	lipase activity	56	0.0046	3	0.0068	0.187634	E	Plcb3,Hmox1,Pla2g15
GO:0001871	3	pattern binding	93	0.0077	4	0.0091	0.189734	E	Colq,Lamc2,Smoc2,Bcan
GO:0050662	4	coenzyme binding	96	0.008	4	0.0091	0.193191	E	Acads,Txnrd2,Dhfr,Maoa
GO:0003735	3	structural constituent of ribosome	58	0.0048	3	0.0068	0.193975	E	Rpl13a,Rpl13a,Rps27
GO:0016667	4	oxidoreductase activity, acting on sulfur group of donors	29	0.0024	2	0.0046	0.197767	E	Txnrd2,Txnrd2
GO:0030955	7	potassium ion binding	29	0.0024	2	0.0046	0.197767	E	Kcnj12,Kcnq1
GO:0001664	5	G-protein-coupled receptor binding	102	0.0085	4	0.0091	0.197917	E	Arr3,Ramp1,Avp,Slc9a3r1
GO:0031593	6	polyubiquitin binding	7	0.0006	1	0.0023	0.203956	E	Bre
GO:0034185	4	apolipoprotein binding	7	0.0006	1	0.0023	0.203956	E	Mapt
GO:0034062	6	RNA polymerase activity	7	0.0006	1	0.0023	0.203956	E	Crcp
GO:0015926	6	glucosidase activity	7	0.0006	1	0.0023	0.203956	E	Ganc
GO:0016885	4	ligase activity, forming carbon-carbon bonds	7	0.0006	1	0.0023	0.203956	E	Pc
GO:0003899	7	DNA-directed RNA polymerase activity	7	0.0006	1	0.0023	0.203956	E	Crcp
GO:0016646	5	oxidoreductase activity, acting on the CH-NH group of donors, NAD or NADP as acceptor	7	0.0006	1	0.0023	0.203956	E	Dhfr
GO:0035255	6	ionotropic glutamate receptor binding	7	0.0006	1	0.0023	0.203956	E	Gsk3b
GO:0070410	5	co-SMAD binding	7	0.0006	1	0.0023	0.203956	E	Smad3
GO:0016307	7,6	phosphatidylinositol phosphate kinase activity	7	0.0006	1	0.0023	0.203956	E	Pip5k1c
GO:0015271	11,10	outward rectifier potassium channel activity	7	0.0006	1	0.0023	0.203956	E	Kcnq1
GO:0015026	5	coreceptor activity	7	0.0006	1	0.0023	0.203956	E	Ramp1
GO:0005546	6	phosphatidylinositol-4,5-bisphosphate binding	7	0.0006	1	0.0023	0.203956	E	Anxa2
GO:0030551	4	cyclic nucleotide binding	7	0.0006	1	0.0023	0.203956	E	Pde10a
GO:0001846	4	opsonin binding	7	0.0006	1	0.0023	0.203956	E	Nptxr
GO:0016627	4	oxidoreductase activity, acting on the CH-CH group of donors	30	0.0025	2	0.0046	0.204202	E	Acads,Ivd
GO:0004553	5	hydrolase activity, hydrolyzing O-glycosyl compounds	64	0.0053	3	0.0068	0.209796	E	Hexb,Ganc,Glb1
GO:0003707	6	steroid hormone receptor activity	31	0.0026	2	0.0046	0.210362	E	Rxra,Rxra
GO:0005507	7	copper ion binding	31	0.0026	2	0.0046	0.210362	E	Lox,Ccs
GO:0005099	5,6	Ras GTPase activator activity	32	0.0027	2	0.0046	0.21624	E	Rapgef2,Ralbp1
GO:0005201	3	extracellular matrix structural constituent	32	0.0027	2	0.0046	0.21624	E	Col2a1,Col2a1
GO:0005096	4,5	GTPase activator activity	68	0.0056	3	0.0068	0.21764	E	Rapgef2,Ralbp1,Arhgap27
GO:0008168	5	methyltransferase activity	69	0.0057	3	0.0068	0.219267	E	Dot1l,Dnmt3a,Dnmt3a
GO:0016741	4	transferase activity, transferring one-carbon groups	72	0.006	3	0.0068	0.22336	E	Dot1l,Dnmt3a,Dnmt3a
GO:0042626	6,11,7,5	ATPase activity, coupled to transmembrane movement of substances	72	0.006	3	0.0068	0.22336	E	Atp6v0a4,Abcc3,Atp6v0c
GO:0015125	8	bile acid transmembrane transporter activity	8	0.0007	1	0.0023	0.224629	E	Abcc3
GO:0046965	8,6	retinoid X receptor binding	8	0.0007	1	0.0023	0.224629	E	Rarg
GO:0016406	8	carnitine O-acyltransferase activity	8	0.0007	1	0.0023	0.224629	E	Cpt1a
GO:0051018	4	protein kinase A binding	8	0.0007	1	0.0023	0.224629	E	Gsk3b
GO:0019206	7	nucleoside kinase activity	8	0.0007	1	0.0023	0.224629	E	Dtymk
GO:0008430	3	selenium binding	8	0.0007	1	0.0023	0.224629	E	Txnrd2
GO:0008235	7	metalloexopeptidase activity	8	0.0007	1	0.0023	0.224629	E	Cpe
GO:0008200	5	ion channel inhibitor activity	8	0.0007	1	0.0023	0.224629	E	Nedd4l
GO:0005381	9	iron ion transmembrane transporter activity	8	0.0007	1	0.0023	0.224629	E	Slc39a14
GO:0051879	5	Hsp90 protein binding	8	0.0007	1	0.0023	0.224629	E	Cdc37
GO:0005112	5	Notch binding	8	0.0007	1	0.0023	0.224629	E	Dll4
GO:0016832	5	aldehyde-lyase activity	8	0.0007	1	0.0023	0.224629	E	Aldoa
GO:0015485	6	cholesterol binding	8	0.0007	1	0.0023	0.224629	E	Npc2
GO:0005452	9,10	inorganic anion exchanger activity	8	0.0007	1	0.0023	0.224629	E	Slc4a8
GO:0016820	5,4	hydrolase activity, acting on acid anhydrides, catalyzing transmembrane movement of substances	77	0.0064	3	0.0068	0.227657	E	Atp6v0a4,Abcc3,Atp6v0c
GO:0004842	7	ubiquitin-protein ligase activity	78	0.0065	3	0.0068	0.228156	E	Rnf6,Park2,Skp2
GO:0016798	4	hydrolase activity, acting on glycosyl bonds	79	0.0065	3	0.0068	0.228538	E	Hexb,Ganc,Glb1
GO:0015399	5	primary active transmembrane transporter activity	80	0.0066	3	0.0068	0.228808	E	Atp6v0a4,Abcc3,Atp6v0c
GO:0015405	6	P-P-bond-hydrolysis-driven transmembrane transporter activity	80	0.0066	3	0.0068	0.228808	E	Atp6v0a4,Abcc3,Atp6v0c
GO:0016705	4	oxidoreductase activity, acting on paired donors, with incorporation or reduction of molecular oxygen	82	0.0068	3	0.0068	0.229019	E	Scd,Fads1,Hmox1
GO:0015103	7	inorganic anion transmembrane transporter activity	35	0.0029	2	0.0046	0.23216	E	Ankh,Slc4a8
GO:0005545	6	phosphatidylinositol binding	9	0.0007	1	0.0023	0.24353	E	Picalm
GO:0031434	7	mitogen-activated protein kinase kinase binding	9	0.0007	1	0.0023	0.24353	E	Trib1
GO:0008553	9,14,8,10	hydrogen-exporting ATPase activity, phosphorylative mechanism	9	0.0007	1	0.0023	0.24353	E	Atp6v0a4
GO:0005484	4	SNAP receptor activity	9	0.0007	1	0.0023	0.24353	E	Vti1a
GO:0005161	5	platelet-derived growth factor receptor binding	9	0.0007	1	0.0023	0.24353	E	Pdgfrb
GO:0051184	3	cofactor transporter activity	9	0.0007	1	0.0023	0.24353	E	Slc33a1
GO:0016840	4	carbon-nitrogen lyase activity	9	0.0007	1	0.0023	0.24353	E	Asl
GO:0016248	4	channel inhibitor activity	9	0.0007	1	0.0023	0.24353	E	Nedd4l
GO:0042974	7,5	retinoic acid receptor binding	9	0.0007	1	0.0023	0.24353	E	Rarg
GO:0004697	8	protein kinase C activity	9	0.0007	1	0.0023	0.24353	E	Prkce
GO:0005217	8,9	intracellular ligand-gated ion channel activity	9	0.0007	1	0.0023	0.24353	E	Hcn4
GO:0008565	4	protein transporter activity	38	0.0031	2	0.0046	0.245487	E	Ramp1,Ap2b1
GO:0005504	4	fatty acid binding	38	0.0031	2	0.0046	0.245487	E	Acads,Apoc1
GO:0008146	5	sulfotransferase activity	40	0.0033	2	0.0046	0.252947	E	Chst1,Chst11
GO:0046332	4	SMAD binding	40	0.0033	2	0.0046	0.252947	E	Smad3,Fos
GO:0015377	8,9	cation:chloride symporter activity	10	0.0008	1	0.0023	0.260762	E	Slc12a7
GO:0015247	6	aminophospholipid transporter activity	10	0.0008	1	0.0023	0.260762	E	Abca4
GO:0004012	11,7	phospholipid-translocating ATPase activity	10	0.0008	1	0.0023	0.260762	E	Abca4
GO:0008376	6	acetylgalactosaminyltransferase activity	10	0.0008	1	0.0023	0.260762	E	Galnt7
GO:0019894	5	kinesin binding	10	0.0008	1	0.0023	0.260762	E	Spag9
GO:0005044	6	scavenger receptor activity	10	0.0008	1	0.0023	0.260762	E	Hpn
GO:0015250	5,7	water channel activity	10	0.0008	1	0.0023	0.260762	E	Aqp3
GO:0051378	4	serotonin binding	10	0.0008	1	0.0023	0.260762	E	Maoa
GO:0004709	9,6	MAP kinase kinase kinase activity	10	0.0008	1	0.0023	0.260762	E	Map3k6
GO:0032934	5	sterol binding	10	0.0008	1	0.0023	0.260762	E	Npc2
GO:0030742	4	GTP-dependent protein binding	10	0.0008	1	0.0023	0.260762	E	Pard6a
GO:0020037	8,4	heme binding	44	0.0036	2	0.0046	0.264565	E	Cyb5r4,Hmox1
GO:0046906	3	tetrapyrrole binding	44	0.0036	2	0.0046	0.264565	E	Cyb5r4,Hmox1
GO:0030674	4	protein binding, bridging	44	0.0036	2	0.0046	0.264565	E	Golga5,Grb10
GO:0016782	4	transferase activity, transferring sulfur-containing groups	45	0.0037	2	0.0046	0.266809	E	Chst1,Chst11
GO:0048029	5	monosaccharide binding	49	0.0041	2	0.0046	0.273308	E	Glb1,Aldoa
GO:0004879	5	ligand-dependent nuclear receptor activity	50	0.0041	2	0.0046	0.274346	E	Rxra,Rxra
GO:0008017	6	microtubule binding	50	0.0041	2	0.0046	0.274346	E	Mapt,Cdk5rap2
GO:0017124	5	SH3 domain binding	52	0.0043	2	0.0046	0.275762	E	Mapt,Picalm
GO:0005249	10,9	voltage-gated potassium channel activity	52	0.0043	2	0.0046	0.275762	E	Kcnj12,Kcnq1
GO:0016597	4	amino acid binding	54	0.0045	2	0.0046	0.276347	E	Grin2d,Dpys
GO:0004602	4,6	glutathione peroxidase activity	11	0.0009	1	0.0023	0.27642	E	Gpx2
GO:0015380	8,9	anion exchanger activity	11	0.0009	1	0.0023	0.27642	E	Slc4a8
GO:0005070	4,5	SH3/SH2 adaptor activity	11	0.0009	1	0.0023	0.27642	E	Grb10
GO:0001608	7	nucleotide receptor activity, G-protein coupled	11	0.0009	1	0.0023	0.27642	E	P2ry12
GO:0015932	5	nucleobase, nucleoside, nucleotide and nucleic acid transmembrane transporter activity	11	0.0009	1	0.0023	0.27642	E	Slc29a1
GO:0016595	5	glutamate binding	11	0.0009	1	0.0023	0.27642	E	Grin2d
GO:0005372	4	water transporter activity	11	0.0009	1	0.0023	0.27642	E	Aqp3
GO:0004812	6	aminoacyl-tRNA ligase activity	11	0.0009	1	0.0023	0.27642	E	Fars2
GO:0016875	4	ligase activity, forming carbon-oxygen bonds	11	0.0009	1	0.0023	0.27642	E	Fars2
GO:0015929	6	hexosaminidase activity	11	0.0009	1	0.0023	0.27642	E	Hexb
GO:0000062	5	acyl-CoA binding	11	0.0009	1	0.0023	0.27642	E	Acads
GO:0016876	5	ligase activity, forming aminoacyl-tRNA and related compounds	11	0.0009	1	0.0023	0.27642	E	Fars2
GO:0016780	5	phosphotransferase activity, for other substituted phosphate groups	11	0.0009	1	0.0023	0.27642	E	Sgms1
GO:0045028	8	purinergic nucleotide receptor activity, G-protein coupled	11	0.0009	1	0.0023	0.27642	E	P2ry12
GO:0003887	7	DNA-directed DNA polymerase activity	11	0.0009	1	0.0023	0.27642	E	Pole
GO:0005385	9	zinc ion transmembrane transporter activity	12	0.001	1	0.0023	0.290595	E	Slc39a14
GO:0004864	5,6	phosphoprotein phosphatase inhibitor activity	12	0.001	1	0.0023	0.290595	E	Ppp1r10
GO:0000049	5	tRNA binding	12	0.001	1	0.0023	0.290595	E	Fars2
GO:0019213	4	deacetylase activity	12	0.001	1	0.0023	0.290595	E	Amdhd2
GO:0004143	6	diacylglycerol kinase activity	12	0.001	1	0.0023	0.290595	E	Dgka
GO:0042162	6	telomeric DNA binding	12	0.001	1	0.0023	0.290595	E	Smg6
GO:0015149	8	hexose transmembrane transporter activity	12	0.001	1	0.0023	0.290595	E	Slc2a5
GO:0005355	9	glucose transmembrane transporter activity	12	0.001	1	0.0023	0.290595	E	Slc2a5
GO:0035254	5	glutamate receptor binding	12	0.001	1	0.0023	0.290595	E	Gsk3b
GO:0004383	4,5	guanylate cyclase activity	12	0.001	1	0.0023	0.290595	E	Npr1
GO:0015238	3	drug transporter activity	12	0.001	1	0.0023	0.290595	E	Abcc3
GO:0005100	6,7	Rho GTPase activator activity	12	0.001	1	0.0023	0.290595	E	Ralbp1
GO:0015106	8	bicarbonate transmembrane transporter activity	13	0.0011	1	0.0023	0.303375	E	Slc4a8
GO:0005234	10,11	extracellular-glutamate-gated ion channel activity	13	0.0011	1	0.0023	0.303375	E	Grin2d
GO:0070696	6	transmembrane receptor protein serine/threonine kinase binding	13	0.0011	1	0.0023	0.303375	E	Smad3
GO:0015114	8	phosphate transmembrane transporter activity	13	0.0011	1	0.0023	0.303375	E	Ankh
GO:0005184	6	neuropeptide hormone activity	13	0.0011	1	0.0023	0.303375	E	Avp
GO:0004629	7	phospholipase C activity	13	0.0011	1	0.0023	0.303375	E	Plcb3
GO:0015301	7	anion:anion antiporter activity	13	0.0011	1	0.0023	0.303375	E	Slc4a8
GO:0016208	7	AMP binding	13	0.0011	1	0.0023	0.303375	E	Pde10a
GO:0015145	7	monosaccharide transmembrane transporter activity	13	0.0011	1	0.0023	0.303375	E	Slc2a5
GO:0008307	3	structural constituent of muscle	13	0.0011	1	0.0023	0.303375	E	Myh11
GO:0051117	5	ATPase binding	13	0.0011	1	0.0023	0.303375	E	Atp6v0a4
GO:0032947	4,3	protein complex scaffold	13	0.0011	1	0.0023	0.303375	E	2013-09-02
GO:0005160	7	transforming growth factor beta receptor binding	13	0.0011	1	0.0023	0.303375	E	Smad3
GO:0030295	5	protein kinase activator activity	14	0.0012	1	0.0023	0.314842	E	Camkk2
GO:0016645	4	oxidoreductase activity, acting on the CH-NH group of donors	14	0.0012	1	0.0023	0.314842	E	Dhfr
GO:0033612	5	receptor serine/threonine kinase binding	14	0.0012	1	0.0023	0.314842	E	Smad3
GO:0008028	7	monocarboxylic acid transmembrane transporter activity	14	0.0012	1	0.0023	0.314842	E	Abcc3
GO:0015108	8	chloride transmembrane transporter activity	15	0.0012	1	0.0023	0.325074	E	Slc4a8
GO:0001614	7	purinergic nucleotide receptor activity	15	0.0012	1	0.0023	0.325074	E	P2ry12
GO:0005248	10,9	voltage-gated sodium channel activity	15	0.0012	1	0.0023	0.325074	E	Scn3a
GO:0005544	5	calcium-dependent phospholipid binding	15	0.0012	1	0.0023	0.325074	E	Anxa2
GO:0019212	4,5	phosphatase inhibitor activity	15	0.0012	1	0.0023	0.325074	E	Ppp1r10
GO:0005540	6	hyaluronic acid binding	15	0.0012	1	0.0023	0.325074	E	Bcan
GO:0016502	6	nucleotide receptor activity	15	0.0012	1	0.0023	0.325074	E	P2ry12
GO:0032813	5	tumor necrosis factor receptor superfamily binding	16	0.0013	1	0.0023	0.334147	E	Bre
GO:0031406	3	carboxylic acid binding	16	0.0013	1	0.0023	0.334147	E	Pc
GO:0008378	6	galactosyltransferase activity	16	0.0013	1	0.0023	0.334147	E	A4galt
GO:0015020	6	glucuronosyltransferase activity	17	0.0014	1	0.0023	0.342129	E	Ext1
GO:0004521	7	endoribonuclease activity	17	0.0014	1	0.0023	0.342129	E	Pop5
GO:0004623	6,7	phospholipase A2 activity	17	0.0014	1	0.0023	0.342129	E	Pla2g15
GO:0016409	7	palmitoyltransferase activity	17	0.0014	1	0.0023	0.342129	E	Cpt1a
GO:0004221	6	ubiquitin thiolesterase activity	17	0.0014	1	0.0023	0.342129	E	Uchl1
GO:0060090	3	molecular adaptor activity	17	0.0014	1	0.0023	0.342129	E	Grb10
GO:0008375	6	acetylglucosaminyltransferase activity	17	0.0014	1	0.0023	0.342129	E	Ext1
GO:0005246	4	calcium channel regulator activity	18	0.0015	1	0.0023	0.349089	E	Cacna2d3
GO:0005080	7	protein kinase C binding	18	0.0015	1	0.0023	0.349089	E	Nell1
GO:0005227	9,8	calcium activated cation channel activity	19	0.0016	1	0.0023	0.35509	E	Trpc3
GO:0005548	5	phospholipid transporter activity	19	0.0016	1	0.0023	0.35509	E	Abca4
GO:0051059	5	NF-kappaB binding	19	0.0016	1	0.0023	0.35509	E	Gsk3b
GO:0015459	4	potassium channel regulator activity	19	0.0016	1	0.0023	0.35509	E	Kcnip1
GO:0042054	7	histone methyltransferase activity	19	0.0016	1	0.0023	0.35509	E	Dot1l
GO:0004540	6	ribonuclease activity	20	0.0017	1	0.0023	0.360193	E	Pop5
GO:0004890	7	GABA-A receptor activity	20	0.0017	1	0.0023	0.360193	E	Gabrg1
GO:0005242	11,10,8,9	inward rectifier potassium channel activity	20	0.0017	1	0.0023	0.360193	E	Kcnj12
GO:0031625	5	ubiquitin protein ligase binding	20	0.0017	1	0.0023	0.360193	E	Smad3
GO:0003684	5	damaged DNA binding	21	0.0017	1	0.0023	0.364454	E	Msh3
GO:0019205	6	nucleobase, nucleoside, nucleotide kinase activity	21	0.0017	1	0.0023	0.364454	E	Dtymk
GO:0001727	6	lipid kinase activity	21	0.0017	1	0.0023	0.364454	E	Pip5k1c
GO:0009975	3	cyclase activity	21	0.0017	1	0.0023	0.364454	E	Npr1
GO:0005158	5	insulin receptor binding	21	0.0017	1	0.0023	0.364454	E	Grb10
GO:0042169	5	SH2 domain binding	21	0.0017	1	0.0023	0.364454	E	Ptk2
GO:0016849	4	phosphorus-oxygen lyase activity	23	0.0019	1	0.0023	0.370668	E	Npr1
GO:0016763	5	transferase activity, transferring pentosyl groups	23	0.0019	1	0.0023	0.370668	E	Qprt
GO:0005272	9,8	sodium channel activity	24	0.002	1	0.0023	0.37272	E	Scn3a
GO:0016917	6	GABA receptor activity	24	0.002	1	0.0023	0.37272	E	Gabrg1
GO:0051119	6	sugar transmembrane transporter activity	24	0.002	1	0.0023	0.37272	E	Slc2a5
GO:0043021	3	ribonucleoprotein binding	25	0.0021	1	0.0023	0.374132	E	Srp68
GO:0015296	7,8	anion:cation symporter activity	26	0.0022	1	0.0023	0.374947	E	Slc12a7
GO:0050840	3	extracellular matrix binding	27	0.0022	1	0.0023	0.375207	E	Sdc1
GO:0015144	5	carbohydrate transmembrane transporter activity	27	0.0022	1	0.0023	0.375207	E	Slc2a5
GO:0003674	1	molecular_function	12069	1	439	1	1	D	Nfix,Prkce,Prkce,Ext1,Rbm39,Golga5,Grap,Atg5,Nfat5,Grid2,Tulp2,Dusp1,Bre,Scd,Hnrnpl,Msh5,Nptxr,Med27,Cilp2,Plcb3,Als2cr12,Bdh1,Arl2,Sar1b,Exosc8,Pacs1,Hes1,Nell1,Npr1,Chga,Mapt,Atg16l2,St5,Slc22a14,Ing5,Cdc25b,Rnf6,Cyc1,Jak1,Nuak2,Commd5,Dock1,Pde10a,Pde10a,Hcn4,Unc5a,Pou2f2,Arr3,Olr1746,Pdgfrb,Ipo4,Mafk,Pop5,Abcc4,Uba7,Fchsd2,Cd274,Phrf1,Phrf1,Hdac9,Cpt1a,Ramp1,Ramp1,Fads1,Ift88,Stau1,Stau1,Actn…
GO:0008276	6	protein methyltransferase activity	28	0.0023	1	0.0023	0.374951	D	Dot1l
GO:0003705	6,4	RNA polymerase II transcription factor activity, enhancer binding	28	0.0023	1	0.0023	0.374951	D	Lef1
GO:0016566	4	specific transcriptional repressor activity	28	0.0023	1	0.0023	0.374951	D	Smad3
GO:0046915	8	transition metal ion transmembrane transporter activity	29	0.0024	1	0.0023	0.374215	D	Slc39a14
GO:0008374	7	O-acyltransferase activity	30	0.0025	1	0.0023	0.373036	D	Cpt1a
GO:0008034	4	lipoprotein binding	31	0.0026	1	0.0023	0.371447	D	Mapt
GO:0016811	5	hydrolase activity, acting on carbon-nitrogen (but not peptide) bonds, in linear amides	32	0.0027	1	0.0023	0.369478	D	Amdhd2
GO:0016830	4	carbon-carbon lyase activity	33	0.0027	1	0.0023	0.36716	D	Aldoa
GO:0034061	6	DNA polymerase activity	33	0.0027	1	0.0023	0.36716	D	Pole
GO:0015297	6	antiporter activity	34	0.0028	1	0.0023	0.36452	D	Slc4a8
GO:0051219	4	phosphoprotein binding	35	0.0029	1	0.0023	0.361584	D	Arr3
GO:0031072	4	heat shock protein binding	35	0.0029	1	0.0023	0.361584	D	Cdc37
GO:0003777	9	microtubule motor activity	35	0.0029	1	0.0023	0.361584	D	Dnal4
GO:0005319	4	lipid transporter activity	36	0.003	1	0.0023	0.358379	D	Abca4
GO:0004896	5,6	cytokine receptor activity	37	0.0031	1	0.0023	0.354926	D	Gfra2
GO:0005088	6	Ras guanyl-nucleotide exchange factor activity	37	0.0031	1	0.0023	0.354926	D	Rapgef2
GO:0004519	6	endonuclease activity	37	0.0031	1	0.0023	0.354926	D	Pop5
GO:0005126	5	hematopoietin/interferon-class (D200-domain) cytokine receptor binding	38	0.0031	1	0.0023	0.351249	D	Jak1
GO:0016903	4	oxidoreductase activity, acting on the aldehyde or oxo group of donors	39	0.0032	1	0.0023	0.347369	D	Pdha2
GO:0004714	8,7	transmembrane receptor protein tyrosine kinase activity	39	0.0032	1	0.0023	0.347369	D	Pdgfrb
GO:0017046	4	peptide hormone binding	39	0.0032	1	0.0023	0.347369	D	Npr1
GO:0015082	8	di-, tri-valent inorganic cation transmembrane transporter activity	41	0.0034	1	0.0023	0.339074	D	Slc39a14
GO:0003697	6	single-stranded DNA binding	41	0.0034	1	0.0023	0.339074	D	Msh3
GO:0000149	4	SNARE binding	41	0.0034	1	0.0023	0.339074	D	Stx4
GO:0005245	10,9	voltage-gated calcium channel activity	42	0.0035	1	0.0023	0.334695	D	Cacna2d3
GO:0016790	5	thiolester hydrolase activity	43	0.0036	1	0.0023	0.330185	D	Uchl1
GO:0008757	6	S-adenosylmethionine-dependent methyltransferase activity	44	0.0036	1	0.0023	0.325558	D	Dnmt3a
GO:0005231	9,10	excitatory extracellular ligand-gated ion channel activity	47	0.0039	1	0.0023	0.31112	D	Grin2d
GO:0019887	4	protein kinase regulator activity	48	0.004	1	0.0023	0.306163	D	Camkk2
GO:0019199	7,6	transmembrane receptor protein kinase activity	52	0.0043	1	0.0023	0.28591	D	Pdgfrb
GO:0004091	5	carboxylesterase activity	52	0.0043	1	0.0023	0.28591	D	Pla2g15
GO:0005516	4	calmodulin binding	53	0.0044	1	0.0023	0.280786	D	Camk2d
GO:0015662	8,13,7,9	ATPase activity, coupled to transmembrane movement of ions, phosphorylative mechanism	53	0.0044	1	0.0023	0.280786	D	Atp6v0a4
GO:0042625	7,12,6,8	ATPase activity, coupled to transmembrane movement of ions	57	0.0047	2	0.0046	0.275786	D	Atp6v0a4,Atp6v0c
GO:0009055	2	electron carrier activity	54	0.0045	1	0.0023	0.275656	D	Cyb5r4
GO:0015078	9	hydrogen ion transmembrane transporter activity	54	0.0045	1	0.0023	0.275656	D	Atp6v0a4
GO:0051015	6	actin filament binding	58	0.0048	2	0.0046	0.275244	D	Actn3,Anxa2
GO:0008194	5	UDP-glycosyltransferase activity	59	0.0049	2	0.0046	0.274536	D	Ext1,Galnt7
GO:0019207	3	kinase regulator activity	59	0.0049	2	0.0046	0.274536	D	Camkk2,Itsn1
GO:0016810	4	hydrolase activity, acting on carbon-nitrogen (but not peptide) bonds	62	0.0051	2	0.0046	0.271485	D	Amdhd2,Dpys
GO:0004518	5	nuclease activity	55	0.0046	1	0.0023	0.270526	D	Pop5
GO:0015077	8	monovalent inorganic cation transmembrane transporter activity	55	0.0046	1	0.0023	0.270526	D	Atp6v0a4
GO:0016779	5	nucleotidyltransferase activity	68	0.0056	2	0.0046	0.261807	D	Crcp,Pole
GO:0005230	8,9	extracellular ligand-gated ion channel activity	57	0.0047	1	0.0023	0.260292	D	Grin2d
GO:0019838	4	growth factor binding	69	0.0057	2	0.0046	0.259804	D	Pdgfrb,Col2a1
GO:0005496	4	steroid binding	70	0.0058	2	0.0046	0.257706	D	Npc2,Rxra
GO:0008237	6	metallopeptidase activity	58	0.0048	1	0.0023	0.255201	D	Cpe
GO:0042562	3	hormone binding	58	0.0048	1	0.0023	0.255201	D	Npr1
GO:0015631	5	tubulin binding	72	0.006	2	0.0046	0.253246	D	Mapt,Cdk5rap2
GO:0005506	7	iron ion binding	73	0.006	2	0.0046	0.250895	D	Cyb5r4,Hmox1
GO:0005179	5	hormone activity	59	0.0049	1	0.0023	0.250134	D	Avp
GO:0016616	5	oxidoreductase activity, acting on the CH-OH group of donors, NAD or NADP as acceptor	77	0.0064	2	0.0046	0.240806	D	Bdh1,Impdh2
GO:0003714	6,4	transcription corepressor activity	63	0.0052	1	0.0023	0.230205	D	Hdac9
GO:0005267	9,8	potassium channel activity	84	0.007	3	0.0068	0.228807	D	Hcn4,Kcnj12,Kcnq1
GO:0004866	5	endopeptidase inhibitor activity	64	0.0053	1	0.0023	0.225328	D	Timp2
GO:0019842	3	vitamin binding	64	0.0053	1	0.0023	0.225328	D	Pc
GO:0016758	5	transferase activity, transferring hexosyl groups	94	0.0078	3	0.0068	0.222177	D	Ext1,A4galt,Galnt7
GO:0016614	4	oxidoreductase activity, acting on CH-OH group of donors	84	0.007	2	0.0046	0.221228	D	Bdh1,Impdh2
GO:0019787	6	small conjugating protein ligase activity	95	0.0079	3	0.0068	0.221069	D	Rnf6,Park2,Skp2
GO:0015294	7	solute:cation symporter activity	66	0.0055	1	0.0023	0.215722	D	Slc12a7
GO:0043176	3	amine binding	102	0.0085	3	0.0068	0.211507	D	Grin2d,Dpys,Maoa
GO:0016829	3	lyase activity	105	0.0087	3	0.0068	0.206588	D	Npr1,Asl,Aldoa
[truncated: 54 more rows]
