# Supplementary material for: Reconstruction of the Gene Regulatory Network Involved in the Sonic Hedgehog Pathway with a Potential Role in Early Development of the Mouse Brain
Source: PLoS Comput Biol. 2014 Oct 9;10(10):e1003884. doi: 10.1371/journal.pcbi.1003884 (PMC4191885; doi:10.1371/journal.pcbi.1003884)
Supplement: Table S5 — Genes up- or down-regulated by Shh. (XLSX) [file pcbi.1003884.s009.xlsx]

## Sheet: Genes_RegulatedBy_Shh
Symbols	Probe	without_Shh_path_rep1	without_Shh_path_rep2	without_Shh_path_rep3	with_Shh_path_rep1	with_Shh_path_rep2	with_Shh_path_rep3	logfold	ttest.pvalue	Chr	Summit_L	Summit_R	Peak	Transcript	Response_to_Shhstimulation
Stmn2	1423281_at	7.69605	7.52553	7.19357	9.49264	9.15733	8.96017	1.73167	0.00128895	chr2	95334484	95334485	MACS_peak_654	NM_053440	Up
Slit2	1458140_at	6.05644	6.18143	5.90159	8.04027	7.52952	7.7275	1.71928	0.0017897	chr14	67759138	67759139	MACS_peak_397	NM_022632	Up
Slit2	1458140_at	6.05644	6.18143	5.90159	8.04027	7.52952	7.7275	1.71928	0.0017897	chr14	67812832	67812833	MACS_peak_398	NM_022632	Up
Stmn2	1423280_at	7.38216	7.15806	6.9099	9.09924	8.89605	8.56031	1.70183	0.00132273	chr2	95334484	95334485	MACS_peak_654	NM_053440	Up
Rgs4	1416286_at	3.93381	4.05895	4.07077	5.39824	5.54639	6.07299	1.65136	0.0121313	chr13	85533930	85533931	MACS_peak_376	NM_017214	Up
Slit2	1424659_at	7.70534	7.61272	7.44798	9.18775	8.91522	9.12065	1.48586	0.000190174	chr14	67759138	67759139	MACS_peak_397	NM_022632	Up
Slit2	1424659_at	7.70534	7.61272	7.44798	9.18775	8.91522	9.12065	1.48586	0.000190174	chr14	67812832	67812833	MACS_peak_398	NM_022632	Up
Slit3	1452296_at	5.50359	5.56035	5.91574	7.34809	7.00372	7.0786	1.48357	0.0010494	chr10	20409486	20409487	MACS_peak_174	NM_031321	Up
Slit3	1452296_at	5.50359	5.56035	5.91574	7.34809	7.00372	7.0786	1.48357	0.0010494	chr10	20472475	20472476	MACS_peak_175	NM_031321	Up
Slit3	1452296_at	5.50359	5.56035	5.91574	7.34809	7.00372	7.0786	1.48357	0.0010494	chr10	20482846	20482847	MACS_peak_176	NM_031321	Up
Mapt	1424719_a_at	5.48242	5.57311	6.06464	7.34353	7.05987	7.10316	1.46213	0.00601782	chr10	93492305	93492306	MACS_peak_243	NM_017212	Up
Mapt	1424719_a_at	5.48242	5.57311	6.06464	7.34353	7.05987	7.10316	1.46213	0.00601782	chr10	93466429	93466430	MACS_peak_242	NM_017212	Up
Resp18	1417988_at	4.14038	4.09687	4.13713	5.59481	5.37293	5.25323	1.2822	0.00530934	chr9	74562724	74562725	MACS_peak_1248	NM_019278	Up
Nrcam	1434709_at	6.93491	7.00798	6.38579	8.22047	8.11611	7.8034	1.27044	0.00868955	chr6	63941056	63941057	MACS_peak_973	NM_013150	Up
Nfasc	1436205_at	6.38924	6.37483	6.09132	7.87668	7.55277	7.21743	1.26383	0.00989074	chr13	45525976	45525977	MACS_peak_348	NM_053909	Up
Nfasc	1436205_at	6.38924	6.37483	6.09132	7.87668	7.55277	7.21743	1.26383	0.00989074	chr13	45525976	45525977	MACS_peak_348	NM_001160313	Up
Nfasc	1436205_at	6.38924	6.37483	6.09132	7.87668	7.55277	7.21743	1.26383	0.00989074	chr13	45525976	45525977	MACS_peak_348	NM_001160314	Up
Nfasc	1436205_at	6.38924	6.37483	6.09132	7.87668	7.55277	7.21743	1.26383	0.00989074	chr13	45525976	45525977	MACS_peak_348	NM_001160315	Up
Zfp238	1417010_at	9.23638	9.02126	8.64921	10.5004	10.1051	9.75359	1.15076	0.0154813	chr13	93344409	93344410	MACS_peak_380	NM_022678	Up
Nrcam	1430583_at	5.75985	5.62394	5.45552	6.8987	6.76506	6.53065	1.11837	0.00152058	chr6	63941056	63941057	MACS_peak_973	NM_013150	Up
Scg3	1448628_at	7.54189	7.42605	6.96434	8.65459	8.42411	7.89878	1.01507	0.0256758	chr8	80497031	80497032	MACS_peak_1176	NM_053856	Up
Mapt	1455028_at	3.99828	4.06272	4.34247	5.18956	5.01834	5.06857	0.957667	0.00446123	chr10	93492305	93492306	MACS_peak_243	NM_017212	Up
Mapt	1455028_at	3.99828	4.06272	4.34247	5.18956	5.01834	5.06857	0.957667	0.00446123	chr10	93466429	93466430	MACS_peak_242	NM_017212	Up
Lhx4	1421483_at	4.86936	4.75835	5.25	5.87378	6.09303	5.44525	0.844781	0.0273347	chr13	70678400	70678401	MACS_peak_367	NM_001108348	Up
Hpcal1	1448812_at	9.70639	9.51738	9.73597	10.5721	10.3837	10.3429	0.779653	0.0013759	chr6	41519385	41519386	MACS_peak_966	NM_017356	Up
Chga	1418149_at	5.30881	5.17325	5.18354	6.23788	5.76313	5.94142	0.758942	0.0233898	chr6	126812768	126812769	MACS_peak_1009	NM_021655	Up
Uchl1	1448260_at	7.74369	7.80153	7.9161	8.5816	8.52244	8.61187	0.75153	0.000941966	chr14	44125872	44125873	MACS_peak_394	NM_017237	Up
Slit2	1451430_at	3.66441	3.55359	3.69909	4.73949	4.1464	4.2451	0.737966	0.0498758	chr14	67759138	67759139	MACS_peak_397	NM_022632	Up
Slit2	1451430_at	3.66441	3.55359	3.69909	4.73949	4.1464	4.2451	0.737966	0.0498758	chr14	67812832	67812833	MACS_peak_398	NM_022632	Up
Ppp2r2b	1426621_a_at	4.22543	3.844	4.20105	4.89077	4.63059	4.84586	0.698915	0.0129169	chr18	35929572	35929573	MACS_peak_556	NM_022209	Up
Ppp2r2b	1426621_a_at	4.22543	3.844	4.20105	4.89077	4.63059	4.84586	0.698915	0.0129169	chr18	35999128	35999129	MACS_peak_557	NM_022209	Up
Slit3	1427086_at	3.92092	3.91068	4.09436	4.62256	4.46909	4.87789	0.681192	0.0152173	chr10	20409486	20409487	MACS_peak_174	NM_031321	Up
Slit3	1427086_at	3.92092	3.91068	4.09436	4.62256	4.46909	4.87789	0.681192	0.0152173	chr10	20472475	20472476	MACS_peak_175	NM_031321	Up
Slit3	1427086_at	3.92092	3.91068	4.09436	4.62256	4.46909	4.87789	0.681192	0.0152173	chr10	20482846	20482847	MACS_peak_176	NM_031321	Up
Mapt	1424718_at	6.03316	6.16021	6.07646	6.79559	6.82475	6.66279	0.6711	0.000624448	chr10	93492305	93492306	MACS_peak_243	NM_017212	Up
Mapt	1424718_at	6.03316	6.16021	6.07646	6.79559	6.82475	6.66279	0.6711	0.000624448	chr10	93466429	93466430	MACS_peak_242	NM_017212	Up
Rgs4	1416287_at	4.68228	4.85816	4.65743	5.41425	5.33922	5.37906	0.644888	0.00510498	chr13	85533930	85533931	MACS_peak_376	NM_017214	Up
Chst11	1428902_at	6.53683	6.72601	6.91955	7.34444	7.03064	7.59427	0.595653	0.0460773	chr7	22808002	22808003	MACS_peak_1035	NM_001108079	Up
Itsn1	1452338_s_at	8.04775	7.93281	7.80994	8.78436	8.49753	8.24994	0.580441	0.0469719	chr11	31721334	31721335	MACS_peak_267	NM_001136096	Up
Itsn1	1435884_at	7.13622	7.1748	7.13145	7.67787	7.56374	7.92642	0.575187	0.0311993	chr11	31721334	31721335	MACS_peak_267	NM_001136096	Up
Cotl1	1437811_x_at	8.49985	8.29744	8.34646	8.99993	8.85589	8.93543	0.54917	0.00280537	chr19	50121312	50121313	MACS_peak_612	NM_001108452	Up
Nfasc	1456068_at	5.37246	5.46814	5.52687	6.1693	6.00696	5.7954	0.534729	0.0252834	chr13	45525976	45525977	MACS_peak_348	NM_053909	Up
Nfasc	1456068_at	5.37246	5.46814	5.52687	6.1693	6.00696	5.7954	0.534729	0.0252834	chr13	45525976	45525977	MACS_peak_348	NM_001160313	Up
Nfasc	1456068_at	5.37246	5.46814	5.52687	6.1693	6.00696	5.7954	0.534729	0.0252834	chr13	45525976	45525977	MACS_peak_348	NM_001160314	Up
Nfasc	1456068_at	5.37246	5.46814	5.52687	6.1693	6.00696	5.7954	0.534729	0.0252834	chr13	45525976	45525977	MACS_peak_348	NM_001160315	Up
Itsn1	1435885_s_at	8.79632	8.87686	8.74222	9.38315	9.3328	9.26041	0.520321	0.000625559	chr11	31721334	31721335	MACS_peak_267	NM_001136096	Up
Myt1l	1421175_at	4.02772	4.17045	3.94716	4.65087	4.40969	4.58716	0.500796	0.00694387	chr6	47428478	47428479	MACS_peak_971	NM_053888	Up
Itsn1	1425899_a_at	7.83925	7.9856	7.83337	8.50657	8.43071	8.19726	0.492109	0.0178472	chr11	31721334	31721335	MACS_peak_267	NM_001136096	Up
Tle3	1419654_at	6.18899	5.95781	5.86461	6.68611	6.36836	6.39211	0.478391	0.0272974	chr8	65491052	65491053	MACS_peak_1150	NM_053400	Up
Tle3	1458512_at	6.25896	6.11243	5.94424	6.55775	6.54628	6.57674	0.455045	0.0365871	chr8	65491052	65491053	MACS_peak_1150	NM_053400	Up
Cotl1	1436236_x_at	9.66082	9.44982	9.55146	9.95619	10.0364	10.0193	0.449936	0.0096127	chr19	50121312	50121313	MACS_peak_612	NM_001108452	Up
Ankrd6	1437217_at	6.98898	6.97112	6.88841	7.56311	7.37348	7.25802	0.448703	0.0267114	chr5	49164644	49164645	MACS_peak_897	NM_001134969	Up
Kif26a	1447933_at	6.19357	6.24482	6.38963	6.79998	6.69176	6.65119	0.438305	0.00499382	chr6	136966306	136966307	MACS_peak_1014	NM_001170348	Up
Cotl1	1436838_x_at	10.5371	10.3845	10.4682	10.9177	10.8709	10.8996	0.432818	0.00623096	chr19	50121312	50121313	MACS_peak_612	NM_001108452	Up
Dnm3	1436624_at	4.37451	4.46594	4.59928	4.96444	4.78636	4.94378	0.418286	0.00877076	chr13	77899446	77899447	MACS_peak_373	NM_138538	Up
Lpin1	1418288_at	5.76008	5.98096	5.98096	6.39885	6.31751	6.22888	0.407746	0.0137513	chr6	40306337	40306338	MACS_peak_965	NM_001012111	Up
Itm2c	1415961_at	9.38751	9.19788	9.0513	9.75543	9.57201	9.51305	0.401262	0.0335277	chr9	84601936	84601937	MACS_peak_1253	NM_001009674	Up
Osbpl5	1425391_a_at	4.77201	4.59092	4.63125	5.17365	4.88263	5.12597	0.396021	0.0279389	chr1	204067413	204067414	MACS_peak_106	NM_001015024	Up
Prtg	1456329_at	10.3553	10.4079	10.4852	10.9073	10.789	10.7309	0.392922	0.00482232	chr8	77471665	77471666	MACS_peak_1173	NM_001037651	Up
Prtg	1456329_at	10.3553	10.4079	10.4852	10.9073	10.789	10.7309	0.392922	0.00482232	chr8	77483292	77483293	MACS_peak_1174	NM_001037651	Up
Rgs4	1448285_at	3.24098	3.17715	3.17395	3.50908	3.5433	3.65632	0.37221	0.00542508	chr13	85533930	85533931	MACS_peak_376	NM_017214	Up
Klhl29	1434639_at	4.99225	4.70762	4.70024	5.33788	5.0892	5.07971	0.368893	0.0458055	chr6	28494801	28494802	MACS_peak_959	NM_001106713	Up
Pcbp3	1437722_x_at	6.46336	6.47528	6.20538	6.84228	6.75842	6.61369	0.35679	0.0354077	chr20	12141037	12141038	MACS_peak_739	NM_001011945	Up
Zbtb20	1438443_at	6.70918	6.57625	6.40395	6.89472	6.97193	6.89215	0.356478	0.0467274	chr11	58725601	58725602	MACS_peak_286	NM_001105880	Up
Prtg	1438410_at	9.42729	9.14421	9.41333	9.75904	9.71094	9.57542	0.353523	0.040579	chr8	77471665	77471666	MACS_peak_1173	NM_001037651	Up
Prtg	1438410_at	9.42729	9.14421	9.41333	9.75904	9.71094	9.57542	0.353523	0.040579	chr8	77483292	77483293	MACS_peak_1174	NM_001037651	Up
Kcnip1	1448459_at	3.04071	3.0183	3.19651	3.366	3.51513	3.42869	0.351432	0.00901562	chr10	18688169	18688170	MACS_peak_172	NM_001261387	Up
Kcnip1	1448459_at	3.04071	3.0183	3.19651	3.366	3.51513	3.42869	0.351432	0.00901562	chr10	18688169	18688170	MACS_peak_172	NM_022929	Up
Kcnip1	1448459_at	3.04071	3.0183	3.19651	3.366	3.51513	3.42869	0.351432	0.00901562	chr10	18688169	18688170	MACS_peak_172	NM_001261388	Up
Kcnip1	1448459_at	3.04071	3.0183	3.19651	3.366	3.51513	3.42869	0.351432	0.00901562	chr10	18688169	18688170	MACS_peak_172	NM_001261389	Up
Cotl1	1425801_x_at	8.94912	8.71386	8.683	9.26881	9.14945	8.95926	0.343848	0.0495739	chr19	50121312	50121313	MACS_peak_612	NM_001108452	Up
Tle3	1419655_at	9.50475	9.47151	9.2202	9.79367	9.59967	9.80243	0.333104	0.0450767	chr8	65491052	65491053	MACS_peak_1150	NM_053400	Up
Foxn3	1436925_at	8.17563	7.9273	8.035	8.40759	8.47613	8.24924	0.331677	0.0282256	chr6	123554990	123554991	MACS_peak_1007	NM_001108047	Up
Foxn3	1436925_at	8.17563	7.9273	8.035	8.40759	8.47613	8.24924	0.331677	0.0282256	chr6	123413435	123413436	MACS_peak_1005	NM_001108047	Up
Foxn3	1436925_at	8.17563	7.9273	8.035	8.40759	8.47613	8.24924	0.331677	0.0282256	chr6	123551822	123551823	MACS_peak_1006	NM_001108047	Up
Nedd4l	1423269_a_at	7.30886	7.54035	7.54979	7.73801	7.89249	7.69559	0.309034	0.038916	chr18	61479188	61479189	MACS_peak_574	NM_001008300	Up
Prickle2	1428808_at	6.57649	6.79583	6.5617	6.98747	6.83129	6.9849	0.289881	0.0405323	chr4	126644422	126644423	MACS_peak_878	NM_001107876	Up
Serinc1	1448108_at	9.67879	9.53672	9.53397	9.96222	9.73545	9.91803	0.28874	0.032127	chr20	36548007	36548008	MACS_peak_747	NM_182951	Up
Rtn4	1437224_at	8.01779	7.78187	7.82753	8.28203	8.08718	8.09229	0.278107	0.0458057	chr14	110724742	110724743	MACS_peak_418	NM_031831	Up
Foxn3	1434002_at	8.20274	8.17383	8.1275	8.48177	8.35946	8.49577	0.277638	0.0109695	chr6	123554990	123554991	MACS_peak_1007	NM_001108047	Up
Foxn3	1434002_at	8.20274	8.17383	8.1275	8.48177	8.35946	8.49577	0.277638	0.0109695	chr6	123413435	123413436	MACS_peak_1005	NM_001108047	Up
Foxn3	1434002_at	8.20274	8.17383	8.1275	8.48177	8.35946	8.49577	0.277638	0.0109695	chr6	123551822	123551823	MACS_peak_1006	NM_001108047	Up
Nedd4l	1437400_at	3.42471	3.57525	3.45539	3.80435	3.67135	3.72676	0.249038	0.0151256	chr18	61479188	61479189	MACS_peak_574	NM_001008300	Up
Itsn1	1421192_a_at	5.41767	5.34674	5.48745	5.70908	5.60215	5.56158	0.206983	0.0261546	chr11	31721334	31721335	MACS_peak_267	NM_001136096	Up
Gna14	1420385_at	3.11774	3.04308	3.23136	3.27734	3.38539	3.31745	0.195999	0.0488784	chr1	219965193	219965194	MACS_peak_129	NM_001013151	Up
Limk1	1417627_a_at	5.91579	5.75515	5.77199	6.01449	6.07299	5.92767	0.19074	0.0467972	chr12	23110311	23110312	MACS_peak_326	NM_031727	Up
Plekha5	1439355_at	4.07145	4.10659	4.00817	4.18911	4.29511	4.23228	0.176765	0.0138888	chr4	177759563	177759564	MACS_peak_887	NM_139340	Up
Tial1	1455676_x_at	8.8362	8.97548	8.94099	9.06177	9.15569	9.02349	0.16276	0.0473357	chr1	187707058	187707059	MACS_peak_95	NM_001013193	Up
Flot1	1448559_at	7.45559	7.52794	7.50655	7.57551	7.7112	7.64256	0.146398	0.0443334	chr20	3077172	3077173	MACS_peak_725	NM_022701	Up
Nell1	1433787_at	2.69758	2.75224	2.67702	2.84945	2.85303	2.82959	0.135074	0.0185866	chr1	100361063	100361064	MACS_peak_47	NM_031069	Up
Chst11	1450509_at	4.32296	4.38272	4.29093	4.45401	4.41602	4.50916	0.127522	0.0287427	chr7	22808002	22808003	MACS_peak_1035	NM_001108079	Up
Raly	1418573_a_at	8.1773	8.188	8.24725	8.32123	8.26941	8.30695	0.0950154	0.0279637	chr3	145329039	145329040	MACS_peak_829	NM_001011958	Up
Npc2	1443266_at	3.78173	3.7706	3.76063	3.84697	3.85042	3.87681	0.0870815	0.00273953	chr6	108814867	108814868	MACS_peak_994	NM_173118	Up
Dcakd	1431560_at	3.994	3.99797	4.02072	4.09608	4.11354	4.06079	0.0859084	0.0156771	chr10	92170235	92170236	MACS_peak_240	NM_001007724	Up
Ngdn	1428226_at	8.60133	8.57584	8.60759	8.53597	8.49924	8.54466	-0.0682965	0.0197317	chr15	33119231	33119232	MACS_peak_430	NM_001107263	Down
Vps11	1428110_x_at	7.27842	7.22098	7.24483	7.19042	7.15444	7.17481	-0.074855	0.0260618	chr8	47347610	47347611	MACS_peak_1133	NM_001108138	Down
Exosc8	1428291_at	10.1295	10.1207	10.0663	9.99697	10.0522	9.99484	-0.0908374	0.0291563	chr2	143959708	143959709	MACS_peak_663	NM_001106432	Down
Cd83	1416111_at	3.92924	3.90037	3.95318	3.83847	3.84054	3.82381	-0.0933207	0.0172356	chr17	26709279	26709280	MACS_peak_512	NM_001108410	Down
Hmg20b	1417637_a_at	7.39613	7.34814	7.32644	7.30671	7.2208	7.2622	-0.0936684	0.0456847	chr7	9857240	9857241	MACS_peak_1020	NM_001108731	Down
Bre	1426313_at	9.21234	9.24517	9.18974	9.11304	9.11131	9.00361	-0.139765	0.0440918	chr6	24757099	24757100	MACS_peak_950	NM_199270	Down
Pign	1425997_a_at	5.02073	4.93805	5.0506	4.93225	4.80861	4.84768	-0.14028	0.0479109	chr13	11835496	11835497	MACS_peak_342	NM_001100584	Down
Aif1l	1424263_at	8.26125	8.17519	8.18037	8.07751	7.9924	8.1214	-0.141835	0.0438289	chr3	11054103	11054104	MACS_peak_766	NM_001108578	Down
Lsm4	1448622_at	10.4529	10.3815	10.3565	10.2257	10.2173	10.3219	-0.142002	0.0337016	chr16	19266034	19266035	MACS_peak_472	NM_001106073	Down
Prpsap1	1428182_at	9.73952	9.70385	9.62352	9.47728	9.55536	9.58623	-0.149337	0.0342064	chr10	106602526	106602527	MACS_peak_253	NM_022545	Down
Tmem104	1439039_at	3.64693	3.71348	3.77141	3.44377	3.55778	3.59513	-0.178378	0.0397923	chr10	105256215	105256216	MACS_peak_250	NM_001191655	Down
Crip2	1417311_at	8.37684	8.29157	8.22916	8.06153	8.0843	8.18869	-0.187681	0.0321672	chr6	138154399	138154400	MACS_peak_1017	NM_022501	Down
Lamtor2	1422797_at	8.57142	8.46188	8.48833	8.24232	8.31411	8.392	-0.191068	0.0274352	chr2	180670657	180670658	MACS_peak_683	NM_001106441	Down
Dtymk	1449116_a_at	9.31598	9.29274	9.43229	9.05096	9.12032	9.21833	-0.217131	0.0293758	chr9	93076959	93076960	MACS_peak_1261	NM_001106925	Down
Dock1	1443991_at	5.20465	5.1406	5.33338	5.02702	4.96156	5.01612	-0.224645	0.0454283	chr1	194453193	194453194	MACS_peak_100	NM_001143858	Down
Cdk5rap2	1443976_at	5.84316	5.98214	5.88936	5.61513	5.65884	5.74496	-0.231913	0.0144141	chr5	87649605	87649606	MACS_peak_904	NM_173134	Down
Pole	1448650_a_at	8.86851	8.95063	8.79319	8.62381	8.64069	8.63495	-0.237625	0.0334016	chr12	46539283	46539284	MACS_peak_341	NM_001107152	Down
Lpgat1	1435327_at	7.90815	7.82454	7.77556	7.59223	7.50225	7.64256	-0.257068	0.0104463	chr13	107837868	107837869	MACS_peak_386	NM_001109376	Down
Dtnb	1437651_a_at	7.72014	7.58118	7.64995	7.30071	7.38238	7.44005	-0.276041	0.00835791	chr6	26723299	26723300	MACS_peak_955	NM_001012191	Down
Pxmp2	1417841_at	7.37348	7.42841	7.55324	7.0465	7.20542	7.24471	-0.286167	0.0244768	chr12	46539283	46539284	MACS_peak_341	NM_031587	Down
Lpgat1	1424349_a_at	8.11342	7.93522	7.96816	7.75204	7.5962	7.7726	-0.298659	0.0187146	chr13	107837868	107837869	MACS_peak_386	NM_001109376	Down
Hdlbp	1419806_at	6.38867	6.37662	6.50462	6.14055	5.96872	6.17721	-0.32781	0.0179472	chr9	92754219	92754220	MACS_peak_1260	NM_172039	Down
Jak1	1433804_at	6.12461	6.15573	6.24479	5.87912	5.70658	5.8857	-0.351246	0.011304	chr5	121890204	121890205	MACS_peak_910	NM_053466	Down
Kcnh1	1435994_at	5.02625	5.18959	5.36075	4.84089	4.73232	4.83334	-0.390013	0.0433215	chr13	108188614	108188615	MACS_peak_387	NM_031742	Down
Ier3	1419647_a_at	5.60983	5.67262	5.80107	5.16355	5.18509	5.40747	-0.442469	0.0124971	chr20	3077172	3077173	MACS_peak_725	NM_212505	Down
Hdlbp	1415988_at	7.01182	7.28356	7.37555	6.81408	6.45942	6.87282	-0.508201	0.041146	chr9	92754219	92754220	MACS_peak_1260	NM_172039	Down
Etnk1	1430996_at	6.15294	6.34472	6.26344	5.71606	5.61709	5.77478	-0.551056	0.00181009	chr4	181061188	181061189	MACS_peak_888	NM_001107894	Down
Aqp3	1422007_at	6.89779	7.24484	7.35157	6.45216	6.47823	6.89246	-0.557116	0.0480479	chr5	58505251	58505252	MACS_peak_901	NM_031703	Down
Col2a1	1450567_a_at	9.54591	9.406	9.07799	8.76664	8.93489	8.6304	-0.56599	0.0340053	chr7	136689359	136689360	MACS_peak_1102	NM_012929	Down
Wt1	1425995_s_at	4.63125	5.1406	4.89525	4.14715	4.37375	4.31603	-0.61006	0.0364992	chr3	90560645	90560646	MACS_peak_794	NM_031534	Down
Aqp3	1422008_a_at	4.76742	4.95299	5.42586	4.02134	4.02642	4.60823	-0.830091	0.0397912	chr5	58505251	58505252	MACS_peak_901	NM_031703	Down
Rgs2	1419248_at	7.21935	6.76575	6.14094	5.61984	5.25832	5.74281	-1.16836	0.0468129	chr13	57897077	57897078	MACS_peak_358	NM_053453	Down
