# Supplementary material for: Reconstruction of the Gene Regulatory Network Involved in the Sonic Hedgehog Pathway with a Potential Role in Early Development of the Mouse Brain
Source: PLoS Comput Biol. 2014 Oct 9;10(10):e1003884. doi: 10.1371/journal.pcbi.1003884 (PMC4191885; doi:10.1371/journal.pcbi.1003884)
Supplement: Table S6 — Genes up- or down-regulated by Gata3. (XLSX) [file pcbi.1003884.s010.xlsx]

## Sheet: RNA_seq_diff
gene_id	sample_1	sample_2	status	value_1	value_2	log2_fold_change	test_stat	p_value
Scand1	C1	C2	OK	34.0221	64.4821	0.922424	-6.00988	1.85665e-09
Cebpb	C1	C2	OK	36.1244	62.1948	0.783821	-5.93961	2.85703e-09
Robo1	C1	C2	OK	34.8618	21.2629	-0.713305	5.72585	1.02914e-08
Cxcl14	C1	C2	OK	57.8724	93.7024	0.69521	-5.59017	2.26844e-08
Cp	C1	C2	OK	0.893139	0.308119	-1.5354	5.49038	4.01078e-08
Aldh1a1	C1	C2	OK	12.2326	23.4759	0.940452	-5.32871	9.8912e-08
Tbx20	C1	C2	OK	26.0849	16.0365	-0.701853	4.9853	6.18648e-07
Kif5b	C1	C2	OK	22.9814	13.0022	-0.821714	4.96347	6.92433e-07
Pcsk1n	C1	C2	OK	257.697	395.788	0.619049	-4.94784	7.5042e-07
Casc5	C1	C2	OK	7.97306	4.5179	-0.819482	4.91032	9.0928e-07
H19	C1	C2	OK	0.978505	2.49174	1.3485	-4.88152	1.05269e-06
Slc40a1	C1	C2	OK	7.40573	4.39197	-0.753775	4.82641	1.39017e-06
Kcnq3	C1	C2	OK	2.57233	1.33163	-0.949889	4.46469	8.01863e-06
Mat2a	C1	C2	OK	62.3259	42.0488	-0.567768	4.46281	8.08906e-06
Srsf3	C1	C2	OK	57.946	39.5486	-0.551081	4.44241	8.89558e-06
LOC100362110	C1	C2	OK	95.3964	59.0491	-0.692019	4.39608	1.10223e-05
Hmox2-ps1	C1	C2	OK	47.3222	29.0905	-0.701969	4.28972	1.789e-05
Slit3	C1	C2	OK	6.48002	4.2062	-0.623482	4.26747	1.97699e-05
Itga1	C1	C2	OK	14.1197	9.56445	-0.561953	4.26699	1.98129e-05
Gata3	C1	C2	OK	7.62909	4.10618	-0.893713	4.24962	2.14133e-05
Gdf15	C1	C2	OK	27.8681	43.4319	0.640139	-4.21254	2.52512e-05
S100a5	C1	C2	OK	7.58644	16.6804	1.13666	-4.15556	3.24498e-05
Dbh	C1	C2	OK	1.42332	2.94615	1.04957	-4.13919	3.48541e-05
Chrna5	C1	C2	OK	13.7713	9.26081	-0.572459	4.13055	3.61893e-05
Prrc1	C1	C2	OK	27.3583	39.8287	0.541827	-4.12342	3.73291e-05
Cenpf	C1	C2	OK	6.19246	3.87491	-0.676352	4.12159	3.76266e-05
Rasal1	C1	C2	OK	0.688919	1.55635	1.17576	-4.10307	4.07704e-05
Kpna5	C1	C2	OK	3.15116	1.63407	-0.947417	4.06095	4.8874e-05
Zfp292	C1	C2	OK	5.05687	3.13107	-0.69159	4.05377	5.03995e-05
Rapgef5	C1	C2	OK	6.22061	4.17981	-0.57362	4.05373	5.0408e-05
Kif20b	C1	C2	OK	7.10542	4.37942	-0.698178	4.04486	5.23535e-05
Rpl22l1	C1	C2	OK	126.696	181.242	0.516546	-4.03904	5.36712e-05
Hsd11b1	C1	C2	OK	18.7957	11.0793	-0.762536	4.03709	5.41186e-05
Akr1c19	C1	C2	OK	0.80399	0.228102	-1.8175	4.02695	5.65048e-05
Il13ra1	C1	C2	OK	7.05969	4.66751	-0.596951	3.99612	6.43895e-05
Parm1	C1	C2	OK	84.4653	131.862	0.642595	-3.98639	6.70874e-05
Vom2r44	C1	C2	OK	0.557163	0.189771	-1.55384	3.94063	8.12685e-05
Itpr1	C1	C2	OK	2.68194	1.79468	-0.579549	3.92351	8.72668e-05
Slc30a4	C1	C2	OK	37.9052	27.0283	-0.487924	3.88156	0.000103788
Msmo1	C1	C2	OK	54.1606	75.5801	0.480762	-3.87852	0.000105092
Sbk1	C1	C2	OK	15.6566	10.991	-0.510445	3.87748	0.000105544
Tmem130	C1	C2	OK	37.8238	57.866	0.61342	-3.87151	0.000108163
Hmx1	C1	C2	OK	133.214	185.649	0.478836	-3.86804	0.000109714
Cpd	C1	C2	OK	33.5678	24.1516	-0.47496	3.83328	0.000126444
Vof16	C1	C2	OK	2.10868	1.00978	-1.0623	3.81025	0.000138824
Atp1a3	C1	C2	OK	14.1721	19.9138	0.490722	-3.80919	0.000139421
LOC499331	C1	C2	OK	15.6207	22.6996	0.539209	-3.8014	0.000143882
Gulo	C1	C2	OK	2.17364	4.02289	0.888121	-3.78498	0.000153722
C1ql1	C1	C2	OK	7.26153	12.9242	0.831731	-3.78442	0.000154065
Ccl2	C1	C2	OK	0.0641456	0.72763	3.50378	-3.77171	0.000162131
RGD1564964	C1	C2	OK	9.35773	5.99988	-0.641225	3.77006	0.000163208
Mafb	C1	C2	OK	11.8325	7.69093	-0.621521	3.76032	0.000169699
Tubgcp5	C1	C2	OK	3.74755	2.39838	-0.643886	3.7461	0.000179602
Igfbp5	C1	C2	OK	1.35402	0.568317	-1.25248	3.74205	0.000182523
Stc1	C1	C2	OK	6.21488	3.65185	-0.767098	3.72751	0.000193379
Tpsab1	C1	C2	OK	8.97676	14.0461	0.645909	-3.71341	0.000204484
Pik3c2a	C1	C2	OK	5.14693	3.29082	-0.645268	3.70843	0.000208548
Tigd5	C1	C2	OK	1.47757	0.716936	-1.04331	3.70694	0.000209781
P2ry14	C1	C2	OK	0.864753	0.327464	-1.40095	3.70557	0.000210915
RGD1307100	C1	C2	OK	55.3836	36.2641	-0.610918	3.70475	0.0002116
Zfp280d	C1	C2	OK	8.03293	5.09552	-0.656696	3.69368	0.000221033
Brca2	C1	C2	OK	2.2875	1.42283	-0.685009	3.68156	0.00023181
Pnma1	C1	C2	OK	0.505025	1.22156	1.27429	-3.68086	0.00023245
Txnip	C1	C2	OK	385.662	600.821	0.6396	-3.65091	0.000261314
Nfib	C1	C2	OK	10.8523	7.40311	-0.551799	3.64968	0.000262563
Arf1	C1	C2	OK	350.432	486.133	0.472215	-3.61263	0.000303106
Eif5a2	C1	C2	OK	8.72943	5.6401	-0.630166	3.5884	0.00033271
Atm	C1	C2	OK	7.70057	5.65581	-0.445231	3.55123	0.000383435
Rybp	C1	C2	OK	16.0578	11.7455	-0.451171	3.53103	0.000413938
Ppp1r10	C1	C2	OK	9.87125	6.99891	-0.496103	3.52887	0.00041734
Krcc1	C1	C2	OK	5.35631	3.34308	-0.680062	3.52736	0.000419718
Pds5b	C1	C2	OK	12.3812	9.09716	-0.444665	3.52547	0.000422724
Zfp23	C1	C2	OK	1.67074	1.03456	-0.691479	3.51161	0.000445398
RGD1306941	C1	C2	OK	12.5255	8.09807	-0.62922	3.51115	0.000446173
Usp40	C1	C2	OK	5.27167	3.70838	-0.507471	3.50881	0.000450119
Cnr1	C1	C2	OK	0.2613	0.109361	-1.25661	3.50881	0.000450124
Rock2	C1	C2	OK	17.7139	11.948	-0.568113	3.50496	0.000456669
Hspb1	C1	C2	OK	281.088	410.61	0.546746	-3.49119	0.000480871
Dyrk2	C1	C2	OK	9.3551	6.79022	-0.462296	3.48545	0.000491315
Ranbp2	C1	C2	OK	19.3792	13.2899	-0.544184	3.47761	0.000505901
LOC501194	C1	C2	OK	9.89129	6.42957	-0.621436	3.47694	0.000507166
Cesl1	C1	C2	OK	0.24363	0	-1.79769e+308	-1.79769e+308	0.000539935
Ccdc99	C1	C2	OK	7.64777	5.24163	-0.545023	3.45152	0.000557429
Sfpq	C1	C2	OK	26.0876	19.1021	-0.449631	3.43731	0.000587516
Fbxo36	C1	C2	OK	1.42245	3.03124	1.09153	-3.43278	0.000597432
Ift74	C1	C2	OK	2.34382	1.30038	-0.849932	3.43181	0.000599564
Rc3h2	C1	C2	OK	11.1439	7.36902	-0.596716	3.43156	0.00060013
Ska2	C1	C2	OK	19.1474	13.285	-0.527347	3.3927	0.000692069
Dhx36	C1	C2	OK	13.5596	9.20288	-0.559163	3.38692	0.000706827
Trpc3	C1	C2	OK	104.869	77.2125	-0.441681	3.38644	0.000708046
Abcg3l2	C1	C2	OK	0.520862	0	-1.79769e+308	-1.79769e+308	0.000721123
Accn4	C1	C2	OK	16.6796	24.8457	0.574917	-3.37132	0.000748082
Smc4	C1	C2	OK	12.4537	8.42279	-0.564206	3.36771	0.000757946
Crh	C1	C2	OK	1.29226	0.510706	-1.33934	3.36528	0.00076467
Vps13a	C1	C2	OK	6.94679	4.75067	-0.548215	3.35287	0.000799788
Vtcn1	C1	C2	OK	2.40887	1.46823	-0.714274	3.35127	0.000804424
Fam111a	C1	C2	OK	15.0465	10.1411	-0.569214	3.34973	0.000808902
Smc6	C1	C2	OK	17.7857	12.146	-0.550236	3.34545	0.000821505
Zfhx4	C1	C2	OK	3.66673	2.7138	-0.434181	3.33654	0.000848282
Esco1	C1	C2	OK	5.6451	3.65252	-0.628107	3.32866	0.000872664
Slit2	C1	C2	OK	4.64216	3.36469	-0.464324	3.3249	0.000884492
Rev3l	C1	C2	OK	4.0865	2.74787	-0.572554	3.32171	0.000894691
Arr3	C1	C2	OK	0.35113	0.0598536	-2.5525	3.31887	0.000903824
Tgm3	C1	C2	OK	1.56831	2.71167	0.789969	-3.31793	0.00090686
Amn	C1	C2	OK	8.00957	11.934	0.575286	-3.31181	0.000926951
Plk3	C1	C2	OK	7.00022	10.883	0.636605	-3.30437	0.000951904
Zfp329	C1	C2	OK	4.22337	2.81359	-0.585983	3.30368	0.000954246
Il4ra	C1	C2	OK	30.4117	43.6824	0.522427	-3.30115	0.000962898
LOC499136	C1	C2	OK	23.5295	14.6785	-0.680767	3.29713	0.000976781
Slc10a2	C1	C2	OK	7.65036	4.98318	-0.618462	3.2926	0.000992639
Ptpn21	C1	C2	OK	5.19087	3.72451	-0.478924	3.27729	0.00104808
Pgm2l1	C1	C2	OK	22.2382	15.3774	-0.532223	3.27534	0.00105533
Ascl1	C1	C2	OK	15.8571	10.7742	-0.557544	3.27219	0.00106718
RGD1560394	C1	C2	OK	21.6464	33.4427	0.62756	-3.26403	0.00109839
Yes1	C1	C2	OK	18.7588	12.3417	-0.604025	3.25825	0.00112101
Dusp1	C1	C2	OK	62.2311	82.2697	0.402726	-3.25714	0.00112539
Ogt	C1	C2	OK	17.6326	13.3295	-0.40362	3.24537	0.00117297
Rock1	C1	C2	OK	14.2309	9.83129	-0.533579	3.24393	0.00117894
Gnl1	C1	C2	OK	44.3229	58.5737	0.402202	-3.24285	0.00118339
Lif	C1	C2	OK	2.29143	0.89003	-1.36432	3.24162	0.00118851
Cdc27	C1	C2	OK	19.5894	13.4703	-0.540297	3.22951	0.00124004
Lpgat1	C1	C2	OK	13.123	9.76658	-0.426171	3.22347	0.00126648
Wdfy3	C1	C2	OK	6.35318	4.80646	-0.402504	3.22063	0.0012791
Naaladl1	C1	C2	OK	0.538111	0.200413	-1.42493	3.21747	0.00129325
Entpd2	C1	C2	OK	37.9312	50.1855	0.403886	-3.21529	0.00130315
Ptprr	C1	C2	OK	7.74676	5.56906	-0.476159	3.2111	0.0013223
Pde2a	C1	C2	OK	25.2844	34.3573	0.442368	-3.2106	0.00132459
Nrcam	C1	C2	OK	4.13433	3.0211	-0.452577	3.20908	0.00133161
Zfp638	C1	C2	OK	5.16415	3.49334	-0.563924	3.20151	0.00136709
Ddc	C1	C2	OK	30.3524	43.743	0.52724	-3.19569	0.00139498
Zfp26	C1	C2	OK	4.41742	2.94164	-0.586582	3.18713	0.00143692
Pgam1	C1	C2	OK	640.096	841.622	0.394884	-3.18427	0.00145119
Srsf6	C1	C2	OK	24.4702	18.5851	-0.396879	3.18148	0.00146524
Fam64a	C1	C2	OK	1.034	0.468368	-1.14252	3.17517	0.00149749
Nrxn2	C1	C2	OK	13.8725	18.2469	0.395424	-3.17002	0.00152427
Lyst	C1	C2	OK	4.29065	2.94022	-0.545273	3.16824	0.00153366
Tdrd5	C1	C2	OK	26.8338	20.378	-0.397036	3.1682	0.00153387
Csde1	C1	C2	OK	78.8332	55.9814	-0.493856	3.1578	0.00158965
Thoc2	C1	C2	OK	5.66439	3.88325	-0.544658	3.15641	0.00159725
Cdh11	C1	C2	OK	1.2137	0.761868	-0.671804	3.15599	0.00159957
Hand2	C1	C2	OK	692.396	907.559	0.390395	-3.15522	0.00160375
Fam76b	C1	C2	OK	4.49857	2.90156	-0.632638	3.14422	0.00166531
Bdkrb1	C1	C2	OK	0.749214	1.63851	1.12893	-3.13938	0.00169306
Kif1c	C1	C2	OK	12.9623	9.72021	-0.415264	3.13302	0.0017302
Poglut1	C1	C2	OK	21.1382	15.9874	-0.40291	3.12939	0.0017517
Stag2	C1	C2	OK	24.8044	17.6301	-0.492557	3.12468	0.00178001
Myef2	C1	C2	OK	30.662	23.3898	-0.39057	3.12369	0.00178602
Tpr	C1	C2	OK	10.8276	7.59759	-0.5111	3.12165	0.00179841
Pcm1	C1	C2	OK	21.6175	15.3891	-0.490298	3.11853	0.00181758
Lix1	C1	C2	OK	41.249	31.2693	-0.399614	3.11832	0.00181887
Ddx3x	C1	C2	OK	61.6745	44.0121	-0.486774	3.11321	0.00185061
Lgmn	C1	C2	OK	65.0674	91.4134	0.49047	-3.109	0.00187721
Prdx6	C1	C2	OK	180.854	236.567	0.387424	-3.10844	0.00188079
Tet1	C1	C2	OK	1.77486	0.997689	-0.831044	3.1066	0.00189251
Nt5c1a	C1	C2	OK	0.606048	0.189188	-1.67961	3.09714	0.001954
Il20ra	C1	C2	OK	0.355872	0.134189	-1.40709	3.09473	0.00196993
Ncoa5	C1	C2	OK	7.78008	5.60314	-0.473551	3.09138	0.0019923
Smc2	C1	C2	OK	14.3329	10.1131	-0.503109	3.09119	0.00199358
Scn9a	C1	C2	OK	1.48768	1.03368	-0.525274	3.09047	0.00199843
Syt7	C1	C2	OK	28.7208	38.1681	0.410275	-3.08662	0.00202445
Chga	C1	C2	OK	1404.04	2133.9	0.603911	-3.0858	0.00203006
Gpr22	C1	C2	OK	7.66843	5.23489	-0.550772	3.08535	0.00203315
Prpf4b	C1	C2	OK	8.369	5.75611	-0.53996	3.07769	0.00208613
Zfp445	C1	C2	OK	10.8188	7.59945	-0.509573	3.07379	0.00211359
Mphosph8	C1	C2	OK	19.1263	13.416	-0.511608	3.07315	0.00211815
Becn1	C1	C2	OK	46.4825	32.4422	-0.518815	3.07305	0.00211884
P2rx2	C1	C2	OK	111.261	85.1756	-0.385431	3.06766	0.00215744
Luc7l3	C1	C2	OK	21.9542	15.4757	-0.504496	3.06731	0.00215993
Rps6kb1	C1	C2	OK	10.1234	6.77668	-0.579038	3.06612	0.00216857
Siae	C1	C2	OK	12.9088	9.7111	-0.41065	3.06534	0.00217423
Tmod2	C1	C2	OK	16.1284	11.5389	-0.48309	3.06327	0.00218932
Bub1	C1	C2	OK	30.9109	22.1285	-0.482212	3.0547	0.00225283
Padi3	C1	C2	OK	1.95782	3.00975	0.620398	-3.05056	0.00228415
Vom2r34	C1	C2	OK	6.55102	4.21916	-0.634763	3.04828	0.00230158
Zfp281	C1	C2	OK	8.69786	5.88236	-0.564264	3.04595	0.00231948
Rnf139	C1	C2	OK	11.2424	8.27199	-0.442638	3.0423	0.00234779
Eea1	C1	C2	OK	8.55295	6.05114	-0.499214	3.03833	0.00237897
Odf3	C1	C2	OK	0.514945	1.14947	1.15847	-3.02911	0.00245273
Smc5	C1	C2	OK	8.29938	5.80842	-0.514859	3.02489	0.00248728
Itpripl2	C1	C2	OK	9.76272	6.75144	-0.532087	3.02129	0.00251698
Uba6	C1	C2	OK	4.16071	2.83053	-0.555758	3.01997	0.00252803
Zfp322a	C1	C2	OK	2.24554	1.47383	-0.607489	3.01312	0.00258576
Hes7	C1	C2	OK	5.94799	10.4425	0.811999	-3.01291	0.00258755
Smarca5	C1	C2	OK	33.8523	24.3467	-0.475526	3.01191	0.00259607
Fam135a	C1	C2	OK	7.83823	5.47431	-0.517852	3.01176	0.00259742
Top2a	C1	C2	OK	57.1326	41.2175	-0.471059	3.00838	0.00262648
Lrrc36	C1	C2	OK	0.409676	0.168959	-1.27781	3.00734	0.00263549
Suv420h1	C1	C2	OK	5.94213	4.44397	-0.419129	3.00353	0.00266869
Cenpi	C1	C2	OK	7.11657	4.7721	-0.576557	3.00255	0.00267725
Gch1	C1	C2	OK	250.098	346.275	0.469421	-3.00205	0.00268167
Ctxn1	C1	C2	OK	14.506	21.848	0.590848	-2.99926	0.00270633
Ankrd12	C1	C2	OK	6.21828	4.41019	-0.495675	2.99848	0.00271334
Dpy19l1	C1	C2	OK	4.45981	3.20704	-0.475737	2.9982	0.00271576
LOC691083	C1	C2	OK	1.72578	0.911592	-0.920789	2.99789	0.00271852
Gpbp1	C1	C2	OK	27.0756	19.3357	-0.485725	2.99765	0.00272067
Ccl7	C1	C2	OK	0.333769	0.958349	1.5217	-2.98859	0.00280266
Nf1	C1	C2	OK	15.1121	10.8215	-0.481814	2.98437	0.00284162
Vgf	C1	C2	OK	303.879	426.597	0.489377	-2.97832	0.00289829
Gabrb3	C1	C2	OK	22.4496	15.6376	-0.521666	2.9778	0.00290329
Arid4a	C1	C2	OK	3.87122	2.82338	-0.455364	2.97701	0.00291076
Taok1	C1	C2	OK	18.7163	13.2673	-0.496418	2.97334	0.00294582
Ptpn4	C1	C2	OK	3.91395	2.73063	-0.519392	2.96606	0.00301641
Ash1l	C1	C2	OK	9.16349	7.10725	-0.366606	2.9627	0.00304954
Mbnl3	C1	C2	OK	1.28346	0.669546	-0.938787	2.95953	0.00308108
Olfml1	C1	C2	OK	2.31707	1.51135	-0.616467	2.95933	0.00308312
Zfp518a	C1	C2	OK	1.45327	0.934693	-0.63674	2.95221	0.00315512
Pkd2	C1	C2	OK	4.76301	3.48399	-0.451132	2.94744	0.00320413
LOC500300	C1	C2	OK	0.631056	1.38079	1.12966	-2.94544	0.00322492
Kctd18	C1	C2	OK	8.63477	6.07997	-0.506093	2.94509	0.00322863
Pcdhb2	C1	C2	OK	0.244479	0.0816773	-1.5817	2.93799	0.00330349
Mis18bp1	C1	C2	OK	7.06411	4.8986	-0.52814	2.93354	0.00335118
Smc3	C1	C2	OK	22.2328	16.0561	-0.469566	2.93006	0.00338894
Slc25a39	C1	C2	OK	138.502	190.288	0.458277	-2.92946	0.00339554
Parp3	C1	C2	OK	35.0904	48.6871	0.472465	-2.92319	0.00346467
Rsad2	C1	C2	OK	0.0626517	0.179564	1.51907	-2.91849	0.00351729
Pnisr	C1	C2	OK	6.60355	4.56299	-0.533263	2.9119	0.00359233
Ftl	C1	C2	OK	3047.53	4504.73	0.563799	-2.90732	0.00364538
Atp2a3	C1	C2	OK	7.89994	11.1931	0.502694	-2.90606	0.00366015
Gen1	C1	C2	OK	1.88494	1.27403	-0.565123	2.90403	0.00368395
Lsm11	C1	C2	OK	9.80756	14.0534	0.518952	-2.90256	0.0037013
Cit	C1	C2	OK	9.41135	7.27312	-0.371828	2.90244	0.00370274
Fam178a	C1	C2	OK	13.0567	9.42995	-0.469467	2.90038	0.00372706
Bmpr2	C1	C2	OK	17.827	12.7547	-0.483035	2.89872	0.00374689
Pih1d2	C1	C2	OK	1.07703	0.542633	-0.989015	2.8954	0.00378672
Rb1cc1	C1	C2	OK	3.88802	2.70811	-0.521745	2.89224	0.00382508
Setd2	C1	C2	OK	12.0331	8.73214	-0.462607	2.88899	0.00386483
Nfat5	C1	C2	OK	14.0247	10.2482	-0.4526	2.88506	0.00391335
Alg10	C1	C2	OK	16.5784	11.5958	-0.515707	2.88481	0.00391645
Mgst2	C1	C2	OK	4.47634	7.81722	0.804336	-2.88013	0.00397506
Slc7a3	C1	C2	OK	1.01383	1.73161	0.772292	-2.87907	0.00398855
Insig1	C1	C2	OK	169.045	221.984	0.393048	-2.87789	0.00400348
RGD1562865	C1	C2	OK	0.288552	0.133964	-1.10698	2.8767	0.00401861
LOC314600	C1	C2	OK	12.9607	9.06245	-0.51617	2.87232	0.00407476
Fam65b	C1	C2	OK	6.46442	9.18722	0.507108	-2.87161	0.00408383
Mrfap1	C1	C2	OK	453.787	606.968	0.419604	-2.86993	0.00410569
Galnt2	C1	C2	OK	29.6972	21.5705	-0.461266	2.8645	0.00417664
Hgd	C1	C2	OK	0.0181284	0.172913	3.25372	-2.85786	0.00426507
Cdv3	C1	C2	OK	51.4338	66.611	0.373042	-2.85575	0.00429357
Kctd13	C1	C2	OK	15.807	21.0262	0.411629	-2.85354	0.00432344
Bclaf1	C1	C2	OK	29.8441	21.7243	-0.45814	2.85084	0.00436044
LOC691909	C1	C2	OK	0.496187	1.03605	1.06214	-2.84851	0.00439247
Fut7	C1	C2	OK	0.052546	0.211231	2.00717	-2.84762	0.00440468
Lnpep	C1	C2	OK	34.939	25.3329	-0.463828	2.84543	0.00443516
Slfn13	C1	C2	OK	13.5725	9.68496	-0.486874	2.84431	0.00445084
Slc25a24	C1	C2	OK	11.855	9.06279	-0.387466	2.84316	0.0044668
Arhgap5	C1	C2	OK	10.2294	7.25455	-0.495764	2.84246	0.00447664
Naa15	C1	C2	OK	18.84	13.7657	-0.45272	2.83655	0.00456037
Akap9	C1	C2	OK	6.48626	5.086	-0.350857	2.82967	0.00465955
Kcnk6	C1	C2	OK	14.8019	21.206	0.518687	-2.82832	0.00467927
Ryr2	C1	C2	OK	1.35991	1.01114	-0.427522	2.81691	0.00484875
Rpgrip1l	C1	C2	OK	1.05457	0.675664	-0.642277	2.81627	0.00485846
Dync2h1	C1	C2	OK	2.24491	1.70634	-0.395751	2.81577	0.00486605
Akr1b8	C1	C2	OK	19.6176	28.174	0.522216	-2.81507	0.00487673
Etaa1	C1	C2	OK	6.20295	4.26787	-0.539436	2.81269	0.00491284
Fam46d	C1	C2	OK	0.498958	0.197003	-1.3407	2.81021	0.00495093
Sult2b1	C1	C2	OK	6.94415	10.6392	0.615525	-2.80852	0.00497698
Prex2	C1	C2	OK	2.96758	1.9986	-0.570303	2.80804	0.00498439
Tmem158	C1	C2	OK	10.4049	16.2123	0.63982	-2.80612	0.00501417
Jrk	C1	C2	OK	3.30547	2.2984	-0.524227	2.80407	0.00504619
Zfhx2	C1	C2	OK	1.3774	0.96855	-0.508051	2.7999	0.00511177
Tgfb1	C1	C2	OK	40.1535	55.4505	0.465676	-2.79795	0.00514287
Qk	C1	C2	OK	21.0252	14.7809	-0.508385	2.79556	0.005181
Prima1	C1	C2	OK	0.499816	0.252511	-0.98505	2.794	0.00520611
LOC680531	C1	C2	OK	28.3631	36.8264	0.376724	-2.79233	0.00523303
Ucp2	C1	C2	OK	187.795	254.584	0.438983	-2.79202	0.00523802
Kif15	C1	C2	OK	8.17404	5.83386	-0.4866	2.79167	0.00524361
Lpin1	C1	C2	OK	21.6226	27.5583	0.349949	-2.78637	0.00533012
Selenbp1	C1	C2	OK	1.45586	0.779328	-0.901567	2.78183	0.00540538
Cep290	C1	C2	OK	0.955052	0.554762	-0.783711	2.77696	0.00548696
Sectm1b	C1	C2	OK	0.346582	0.80907	1.22307	-2.77618	0.00550025
Plekhh2	C1	C2	OK	6.65491	5.07497	-0.39102	2.77575	0.00550744
Amotl2	C1	C2	OK	13.4205	10.4183	-0.365321	2.77525	0.00551587
LOC100360880	C1	C2	OK	2.25203	3.46177	0.620281	-2.77524	0.00551617
Dhodh	C1	C2	OK	9.85473	7.03811	-0.485628	2.77339	0.00554756
RGD1564149	C1	C2	OK	0.0685301	0.265773	1.95538	-2.76837	0.00563367
Lcn2	C1	C2	OK	0.421775	1.04143	1.30402	-2.76625	0.0056705
Ier5	C1	C2	OK	62.1015	78.6975	0.34169	-2.76525	0.00568789
Sema6d	C1	C2	OK	1.71373	1.19492	-0.520235	2.76451	0.00570089
Cplx2	C1	C2	OK	35.2782	49.5651	0.490548	-2.76317	0.00572422
Birc6	C1	C2	OK	14.6726	10.8768	-0.431868	2.76254	0.00573535
Ccp110	C1	C2	OK	5.39473	4.1048	-0.39424	2.76109	0.0057608
Nol8	C1	C2	OK	9.41761	6.79928	-0.469978	2.76042	0.00577263
Gria2	C1	C2	OK	3.50066	2.30609	-0.602181	2.76022	0.00577631
LOC499584	C1	C2	OK	0.165339	0	-1.79769e+308	-1.79769e+308	0.00577766
Bicd1	C1	C2	OK	3.9436	2.71011	-0.541162	2.7583	0.00581027
Zfp40	C1	C2	OK	2.40867	1.58206	-0.60643	2.75825	0.00581116
Chml	C1	C2	OK	2.39332	1.40166	-0.771883	2.75732	0.00582768
Ttc14	C1	C2	OK	5.40246	3.69666	-0.547396	2.75582	0.00585452
Trrap	C1	C2	OK	7.62284	6.01214	-0.34245	2.75328	0.00590016
tGap1	C1	C2	OK	0.224566	0.100804	-1.15558	2.75307	0.00590393
G2e3	C1	C2	OK	11.2657	8.15707	-0.465816	2.74966	0.00596563
Lrrcc1	C1	C2	OK	5.44842	3.79491	-0.521775	2.74738	0.0060073
Rsbn1	C1	C2	OK	9.68262	7.04354	-0.459097	2.74642	0.00602498
Hs3st1	C1	C2	OK	0.760669	0.285634	-1.4131	2.74536	0.00604446
Wnk3	C1	C2	OK	1.02474	0.645057	-0.667756	2.74276	0.00609248
Wdr35l	C1	C2	OK	13.34	10.3318	-0.368674	2.74202	0.00610634
Tmem185b	C1	C2	OK	18.9802	14.8306	-0.35592	2.73999	0.00614403
Ndst1	C1	C2	OK	8.25415	6.27978	-0.394406	2.73864	0.00616941
Cpe	C1	C2	OK	99.2451	134.204	0.435362	-2.73189	0.00629714
Aoc2-ps1	C1	C2	OK	2.9901	1.74564	-0.776441	2.72952	0.00634263
LOC500625	C1	C2	OK	1.99348	1.24206	-0.682551	2.72634	0.00640411
Arhgap12	C1	C2	OK	4.09627	2.84883	-0.523941	2.7257	0.00641644
Plcd3	C1	C2	OK	11.7857	16.3937	0.476097	-2.7254	0.00642231
Far1	C1	C2	OK	16.2532	11.4608	-0.504018	2.72338	0.00646184
Fam19a5	C1	C2	OK	0.233489	0.0715411	-1.70651	2.72141	0.00650037
Fem1c	C1	C2	OK	8.04428	5.81171	-0.469002	2.72118	0.00650489
Neurl1B	C1	C2	OK	15.1528	20.4465	0.432274	-2.71799	0.006568
Rbm5	C1	C2	OK	19.8059	15.5715	-0.347016	2.71682	0.0065912
Gabbr1	C1	C2	OK	14.6653	18.6184	0.344328	-2.71647	0.00659812
Spop	C1	C2	OK	19.8559	25.3056	0.349891	-2.71613	0.00660496
Gata2	C1	C2	OK	84.5017	66.5829	-0.343828	2.71155	0.0066969
Ptpn13	C1	C2	OK	2.23822	1.65832	-0.432632	2.71137	0.00670054
Rbm25	C1	C2	OK	12.3966	8.93672	-0.472121	2.7088	0.00675279
Cited4	C1	C2	OK	0.708226	1.62765	1.20051	-2.70334	0.00686471
Il1r2	C1	C2	OK	8.52196	6.0436	-0.495776	2.69913	0.00695204
Senp7	C1	C2	OK	7.29413	5.64769	-0.369075	2.69773	0.00698136
Aspm	C1	C2	OK	10.6648	7.91068	-0.430986	2.69695	0.00699784
Dpp6	C1	C2	OK	15.393	21.0996	0.454936	-2.69301	0.00708097
Masp2	C1	C2	OK	2.59255	1.62513	-0.673816	2.6833	0.00728986
Slc22a13	C1	C2	OK	0.238429	0.0726649	-1.71423	2.68027	0.00735625
Csdc2	C1	C2	OK	15.0432	19.3366	0.362222	-2.67816	0.00740286
RGD1308147	C1	C2	OK	3.49452	2.37882	-0.554849	2.67417	0.00749154
Pign	C1	C2	OK	10.5552	8.21291	-0.361986	2.66489	0.00770145
Dock7	C1	C2	OK	6.32007	4.94769	-0.353186	2.66167	0.00777546
Trim59	C1	C2	OK	10.6528	7.60644	-0.485942	2.66004	0.0078132
Pkn2	C1	C2	OK	16.7796	12.4563	-0.429836	2.65731	0.00787681
Ctdspl2	C1	C2	OK	16.932	12.0476	-0.491005	2.64982	0.00805339
Lrrn3	C1	C2	OK	0.662555	0.388443	-0.77034	2.6483	0.00808974
Polr1a	C1	C2	OK	2.67069	1.98153	-0.430602	2.64427	0.00818682
Usmg5	C1	C2	OK	636.904	811.989	0.350385	-2.64243	0.00823131
Bmp7	C1	C2	OK	0.249285	0.0941316	-1.40505	2.64128	0.00825942
Smarcad1	C1	C2	OK	4.08335	2.87318	-0.507106	2.63757	0.00835033
Cars	C1	C2	OK	7.75987	5.87947	-0.400348	2.63651	0.00837645
Zeb2	C1	C2	OK	2.00321	1.38963	-0.527619	2.63189	0.00849105
Hspb6	C1	C2	OK	20.2029	26.3258	0.381919	-2.63161	0.00849811
Lrrc14	C1	C2	OK	8.28508	6.05071	-0.45341	2.63029	0.00853127
Moap1	C1	C2	OK	25.3063	35.2953	0.47998	-2.62872	0.00857058
Dact3	C1	C2	OK	15.3056	19.7541	0.368092	-2.62449	0.00867779
LOC497860	C1	C2	OK	235.683	295.239	0.325037	-2.62222	0.00873591
Midn	C1	C2	OK	56.1329	70.3609	0.325927	-2.61999	0.00879322
Fads1	C1	C2	OK	44.2233	55.4838	0.32726	-2.61891	0.00882113
Utp20	C1	C2	OK	7.4288	5.90822	-0.330405	2.61595	0.00889797
Dgcr8	C1	C2	OK	3.95494	2.95999	-0.418065	2.61512	0.00891972
Matr3	C1	C2	OK	54.7494	41.2421	-0.408723	2.61414	0.00894517
Cdr2	C1	C2	OK	37.9852	47.5181	0.323041	-2.61303	0.00897432
Golt1b	C1	C2	OK	17.218	22.9841	0.416718	-2.61302	0.00897454
Obfc2a	C1	C2	OK	6.34292	4.67788	-0.439293	2.61271	0.00898283
Golga1	C1	C2	OK	4.29661	3.25797	-0.399227	2.61099	0.00902807
Rph3a	C1	C2	OK	11.125	15.2859	0.458395	-2.60896	0.00908176
Eif5b	C1	C2	OK	22.1713	16.615	-0.416207	2.60401	0.00921412
Psme4	C1	C2	OK	30.4646	22.974	-0.407132	2.60375	0.00922093
Lrtm2	C1	C2	OK	0.361606	0.177226	-1.02883	2.60093	0.00929701
Mus81	C1	C2	OK	3.73634	2.54711	-0.552765	2.60039	0.00931174
Cul5	C1	C2	OK	7.4166	5.27284	-0.492176	2.60002	0.00932182
Rnf128	C1	C2	OK	30.6917	22.4899	-0.448571	2.59929	0.00934168
Tlr6	C1	C2	OK	1.68658	1.06097	-0.668715	2.59666	0.00941356
Chka	C1	C2	OK	22.008	27.6981	0.331757	-2.59511	0.00945595
Bphl	C1	C2	OK	6.48313	4.43181	-0.548793	2.5948	0.00946456
Ssu72	C1	C2	OK	42.977	58.3459	0.441066	-2.59379	0.00949241
Fam210a	C1	C2	OK	5.13396	3.77732	-0.442708	2.59324	0.00950759
Klhl28	C1	C2	OK	4.8506	3.34323	-0.536919	2.59279	0.0095202
Dock11	C1	C2	OK	5.914	4.33229	-0.449005	2.59098	0.00957043
Hrc	C1	C2	OK	0.0791954	0.203756	1.36335	-2.58876	0.00963222
Rbl1	C1	C2	OK	15.6742	12.3937	-0.338778	2.58604	0.00970857
Clcn3	C1	C2	OK	35.0128	28.0571	-0.319516	2.58573	0.00971729
Orc4	C1	C2	OK	13.5778	9.63216	-0.495316	2.58467	0.00974727
RGD1564664	C1	C2	OK	6.09808	9.23211	0.598304	-2.57713	0.00996232
Elmo1	C1	C2	OK	7.22844	5.57892	-0.373698	2.57709	0.00996367
Apaf1	C1	C2	OK	5.45041	3.94345	-0.466905	2.57592	0.0099974
Pten	C1	C2	OK	40.3157	29.6194	-0.444801	2.57578	0.0100013
RGD1309104	C1	C2	OK	58.9524	47.2754	-0.31846	2.57356	0.0100659
Fads6	C1	C2	OK	21.7545	27.7014	0.348643	-2.57208	0.010109
RGD1359529	C1	C2	OK	16.5661	21.5268	0.377902	-2.57171	0.0101197
RGD1559909	C1	C2	OK	30.3725	41.0245	0.433719	-2.57142	0.0101281
Ung	C1	C2	OK	47.1313	58.8978	0.321529	-2.57129	0.0101321
Rmnd1	C1	C2	OK	7.33112	5.19901	-0.495797	2.57045	0.0101567
Ppm1n	C1	C2	OK	22.6338	29.0716	0.361133	-2.56964	0.0101805
Acp2	C1	C2	OK	18.7432	14.6055	-0.359855	2.56962	0.0101811
Dusp14	C1	C2	OK	2.67788	1.31809	-1.02264	2.56693	0.0102603
Atp2b1	C1	C2	OK	19.8832	15.9299	-0.319815	2.56541	0.0103055
Tmtc3	C1	C2	OK	7.68555	6.08594	-0.33667	2.56277	0.0103842
Ankrd49	C1	C2	OK	8.67984	6.54012	-0.408352	2.56231	0.0103979
Fnbp1l	C1	C2	OK	14.3519	10.3709	-0.468703	2.56215	0.0104027
Atg16l2	C1	C2	OK	3.1002	2.10753	-0.55681	2.56208	0.0104048
Mier3	C1	C2	OK	6.86656	4.99419	-0.459338	2.56208	0.0104048
Fkrp	C1	C2	OK	2.39823	1.60934	-0.575496	2.5607	0.0104462
Bdkrb2	C1	C2	OK	87.6905	109.194	0.316395	-2.56051	0.0104518
Hyal3	C1	C2	OK	2.75448	1.73529	-0.666604	2.5536	0.0106617
Atp7a	C1	C2	OK	14.3567	10.698	-0.42439	2.55261	0.0106919
Dhcr7	C1	C2	OK	36.2086	45.0958	0.316661	-2.55035	0.0107616
Usp9x	C1	C2	OK	35.4686	26.4639	-0.422517	2.54948	0.0107884
Csrp2	C1	C2	OK	24.4365	34.2246	0.485997	-2.54838	0.0108223
Nedd9	C1	C2	OK	0.35686	0.200958	-0.828463	2.54773	0.0108425
Gas5	C1	C2	OK	116.073	148.148	0.352008	-2.54686	0.0108697
Csgalnact2	C1	C2	OK	4.04421	2.99441	-0.433586	2.54654	0.0108798
Rasl10b	C1	C2	OK	12.0182	16.278	0.437701	-2.54183	0.0110275
Rbm6	C1	C2	OK	8.00187	6.26677	-0.352615	2.5383	0.0111393
Hipk2	C1	C2	OK	11.6175	9.24556	-0.32947	2.53797	0.0111497
Eif3f	C1	C2	OK	177.511	222.187	0.323869	-2.53741	0.0111676
LOC688765	C1	C2	OK	1.59336	1.00517	-0.664627	2.53691	0.0111837
Ptk2	C1	C2	OK	23.0157	18.4927	-0.315663	2.5358	0.011219
Arhgap26	C1	C2	OK	8.39071	6.4541	-0.378577	2.53577	0.0112201
Npepo	C1	C2	OK	3.10888	2.17021	-0.518559	2.53454	0.0112597
Mfap1a	C1	C2	OK	17.5338	12.826	-0.451071	2.53403	0.0112758
Kdm1b	C1	C2	OK	5.95555	4.58377	-0.377699	2.53329	0.0112999
Cd7	C1	C2	OK	0.355294	0.0888842	-1.99902	2.53192	0.0113439
Cdh6	C1	C2	OK	0.606097	0.34827	-0.799344	2.5302	0.0113999
Cwf19l2	C1	C2	OK	2.98551	2.13219	-0.485644	2.52984	0.0114113
Il6r	C1	C2	OK	4.88774	3.72793	-0.390794	2.52916	0.0114336
C1qtnf4	C1	C2	OK	10.6363	15.4049	0.534391	-2.52764	0.0114831
Mybl1	C1	C2	OK	11.8926	8.79356	-0.43555	2.52644	0.0115227
Reep3	C1	C2	OK	41.0005	33.0099	-0.312744	2.52358	0.0116168
Secisbp2l	C1	C2	OK	22.9822	18.5139	-0.311907	2.52306	0.011634
Api5	C1	C2	OK	42.6817	32.4243	-0.396544	2.518	0.0118022
Cdk6	C1	C2	OK	29.8348	21.9736	-0.441226	2.51775	0.0118106
Casp8ap2	C1	C2	OK	2.67731	1.92113	-0.478827	2.51646	0.011854
Nxt2	C1	C2	OK	0.936452	0.564826	-0.729399	2.51547	0.0118873
B3galt1	C1	C2	OK	0.371091	0.179327	-1.04918	2.51477	0.0119109
Rhpn2	C1	C2	OK	5.20225	6.97038	0.422103	-2.51467	0.0119143
Amdhd2	C1	C2	OK	9.43434	6.81049	-0.470163	2.514	0.0119371
Zc3h18	C1	C2	OK	14.4046	11.4199	-0.334977	2.51266	0.0119824
Il6st	C1	C2	OK	14.2992	11.5311	-0.310395	2.51133	0.0120276
Ccnt2	C1	C2	OK	7.75062	5.73014	-0.435741	2.5099	0.0120765
Flt4	C1	C2	OK	0.307094	0.16508	-0.895518	2.50904	0.012106
Akr1d1	C1	C2	OK	0.603599	0.340308	-0.826748	2.5067	0.0121866
Morc3	C1	C2	OK	11.4785	8.5212	-0.4298	2.50657	0.0121909
Fbxo48	C1	C2	OK	0.818958	0.360375	-1.18429	2.50323	0.0123067
Sohlh1	C1	C2	OK	62.6068	78.1469	0.319871	-2.50236	0.0123369
Dusp12	C1	C2	OK	6.5458	4.57941	-0.515406	2.49921	0.0124471
Xkr4	C1	C2	OK	1.7729	1.16565	-0.604984	2.49863	0.0124676
Rad50	C1	C2	OK	4.91682	3.5808	-0.457445	2.49693	0.0125272
Trmt12	C1	C2	OK	6.49068	4.67984	-0.471911	2.49575	0.0125692
Cdon	C1	C2	OK	14.3135	11.475	-0.318888	2.49366	0.0126434
Irs1	C1	C2	OK	3.5146	2.6475	-0.408732	2.49323	0.0126589
Myl9	C1	C2	OK	11.198	15.1551	0.436556	-2.49153	0.0127195
RGD1562079	C1	C2	OK	47.5842	64.1054	0.429963	-2.49078	0.0127462
Rps6ka6	C1	C2	OK	84.6889	64.6824	-0.388801	2.48606	0.0129168
Dkk1	C1	C2	OK	9.06098	6.90215	-0.39262	2.48554	0.0129355
Sfxn2	C1	C2	OK	0.702543	0.374448	-0.907822	2.4847	0.012966
Grhl3	C1	C2	OK	0.516804	0.891812	0.787121	-2.48412	0.0129871
Gnas	C1	C2	OK	413.194	330.22	-0.323394	2.48366	0.0130039
Aldoc	C1	C2	OK	65.1053	80.5344	0.306829	-2.48094	0.0131035
Tgm4	C1	C2	OK	1.47833	0.946677	-0.643022	2.47828	0.0132017
Atf3	C1	C2	OK	1.54936	2.3412	0.595581	-2.47757	0.013228
Bbx	C1	C2	OK	16.516	13.2319	-0.319845	2.47535	0.0133107
Srek1ip1	C1	C2	OK	10.4508	7.56422	-0.466356	2.47373	0.013371
Mien1	C1	C2	OK	91.9843	114.452	0.31528	-2.47286	0.0134038
RGD1566380	C1	C2	OK	13.4283	17.6505	0.394435	-2.47224	0.0134271
Mdm1	C1	C2	OK	6.67087	5.13387	-0.377828	2.47156	0.0134525
Zfp317	C1	C2	OK	2.51997	1.73786	-0.536096	2.46872	0.0135597
Ralgapa1	C1	C2	OK	9.99175	8.05982	-0.30999	2.46734	0.013612
Polq	C1	C2	OK	1.83286	1.30646	-0.488433	2.46655	0.0136421
Twistnb	C1	C2	OK	8.97992	6.60766	-0.442563	2.46411	0.0137353
Zfp287	C1	C2	OK	2.58584	1.94324	-0.412169	2.46153	0.0138347
Chm	C1	C2	OK	8.29068	6.08605	-0.445985	2.4614	0.0138397
Cpsf6	C1	C2	OK	11.1998	8.46103	-0.404572	2.46043	0.013877
Zmat4	C1	C2	OK	0.0768043	0.174661	1.1853	-2.45883	0.0139391
Ckb	C1	C2	OK	158.425	196.496	0.310699	-2.45843	0.0139547
Uck2	C1	C2	OK	31.0589	38.8506	0.322931	-2.45822	0.0139629
Mrps24	C1	C2	OK	50.7876	64.3597	0.341682	-2.45657	0.0140269
Tsc22d1	C1	C2	OK	86.15	116.994	0.44151	-2.45646	0.0140314
Trip11	C1	C2	OK	7.83829	6.3065	-0.3137	2.45442	0.0141114
Slc31a1	C1	C2	OK	212.695	163.03	-0.383655	2.45432	0.0141153
Il23a	C1	C2	OK	0.670162	1.18559	0.823027	-2.4538	0.0141357
Krt19	C1	C2	OK	0.15304	0.37411	1.28955	-2.45347	0.0141486
Cntln	C1	C2	OK	0.774468	0.496745	-0.6407	2.45291	0.0141707
Zfp763	C1	C2	OK	3.04712	2.1078	-0.531704	2.45233	0.0141936
Cry2	C1	C2	OK	23.9185	29.8219	0.318245	-2.45065	0.01426
Ifnar1	C1	C2	OK	75.8924	60.9325	-0.316742	2.44616	0.0144386
Snhg4	C1	C2	OK	6.41476	14.3119	1.15774	-2.44562	0.0144602
Gmps	C1	C2	OK	23.218	17.4118	-0.415182	2.44303	0.0145646
Slc12a2	C1	C2	OK	8.34794	6.69377	-0.318602	2.44242	0.014589
Hltf	C1	C2	OK	19.7876	15.0645	-0.393449	2.4421	0.014602
Hephl1	C1	C2	OK	0.383339	0.20434	-0.907647	2.4405	0.0146669
Npat	C1	C2	OK	11.0826	8.38862	-0.401785	2.43986	0.014693
Stag1	C1	C2	OK	8.50454	6.82091	-0.318268	2.4378	0.0147769
Fbxo9	C1	C2	OK	5.67582	4.17398	-0.443406	2.43607	0.0148476
Clta	C1	C2	OK	107.257	132.11	0.300678	-2.4336	0.0149495
Abcg1	C1	C2	OK	10.8205	14.4857	0.42086	-2.43343	0.0149567
Tnnt1	C1	C2	OK	0.630078	1.27084	1.01217	-2.43337	0.0149591
Acot7	C1	C2	OK	35.1601	43.8026	0.317077	-2.43226	0.015005
Unc93b1	C1	C2	OK	19.4735	24.4421	0.32785	-2.43153	0.015035
Pds5a	C1	C2	OK	20.1856	15.3369	-0.396324	2.43146	0.0150381
Kif26b	C1	C2	OK	9.00299	7.26057	-0.310322	2.42859	0.0151576
Arrdc2	C1	C2	OK	6.68417	8.83977	0.403261	-2.42857	0.0151585
Ap1s3	C1	C2	OK	25.6638	19.3436	-0.407878	2.42687	0.0152297
Alkbh6	C1	C2	OK	41.9659	56.4542	0.427865	-2.42684	0.0152312
RGD1565734_predicted	C1	C2	OK	5.68231	4.15692	-0.450964	2.42598	0.015267
Spint2	C1	C2	OK	219.506	273.896	0.319366	-2.42488	0.0153133
Gpr123	C1	C2	OK	2.94827	2.19363	-0.426549	2.42472	0.0153203
Fxc1	C1	C2	OK	25.2028	35.4347	0.491578	-2.42206	0.0154328
Rsg1	C1	C2	OK	1.76415	0.73248	-1.26811	2.42124	0.0154678
Tax1bp1	C1	C2	OK	19.2552	14.5456	-0.404668	2.41966	0.0155351
Top1	C1	C2	OK	39.1243	29.9085	-0.387512	2.4187	0.0155762
Hhex	C1	C2	OK	0.183562	0.0482573	-1.92745	2.41824	0.0155959
Ushbp1	C1	C2	OK	0.41991	0.741567	0.820499	-2.41769	0.0156192
Hook1	C1	C2	OK	3.64939	2.65286	-0.460104	2.41713	0.0156435
Fam151a	C1	C2	OK	0.31279	0.12709	-1.29935	2.41694	0.0156517
Arid4b	C1	C2	OK	1.32088	0.900203	-0.553181	2.41575	0.0157029
Oasl	C1	C2	OK	0.731852	1.23965	0.760303	-2.41482	0.0157431
St3gal4	C1	C2	OK	16.957	21.3136	0.329893	-2.41424	0.015768
Ctf2p	C1	C2	OK	0.170474	0	-1.79769e+308	-1.79769e+308	0.0158205
Nf2	C1	C2	OK	17.6831	14.3447	-0.301848	2.41096	0.0159106
Vom2r52	C1	C2	OK	8.44964	6.15841	-0.456333	2.40877	0.0160064
Smek2	C1	C2	OK	13.9879	10.6332	-0.395611	2.40821	0.016031
Mapk8ip3	C1	C2	OK	12.9737	16.063	0.308158	-2.40814	0.0160341
Sf3b1	C1	C2	OK	87.9299	67.5121	-0.381207	2.40791	0.0160442
Rabl2a	C1	C2	OK	1.58542	1.0074	-0.65423	2.40653	0.0161051
Wdr75	C1	C2	OK	15.5068	11.4918	-0.432296	2.40592	0.0161316
Ppid	C1	C2	OK	38.7786	48.0367	0.308877	-2.40518	0.0161646
Aplp1	C1	C2	OK	140.46	182.403	0.376967	-2.40469	0.0161864
Cd27	C1	C2	OK	0.7456	1.25305	0.748973	-2.40392	0.0162203
Mastl	C1	C2	OK	7.23177	5.62776	-0.361788	2.40348	0.0162397
Hmgn5	C1	C2	OK	27.1746	20.6697	-0.394741	2.40144	0.0163307
RGD1564163	C1	C2	OK	0.0858867	0.428403	2.31846	-2.40133	0.0163356
RGD1559690	C1	C2	OK	5.84019	4.24841	-0.459093	2.4011	0.0163459
Rora	C1	C2	OK	4.99198	3.40811	-0.550641	2.40104	0.0163486
Slc10a4	C1	C2	OK	47.4193	37.8801	-0.324036	2.40049	0.0163732
Fmr1	C1	C2	OK	16.0622	12.1934	-0.397564	2.39969	0.0164088
LOC100174910	C1	C2	OK	4.52457	3.05625	-0.566017	2.39955	0.0164154
Asb5	C1	C2	OK	1.02321	0	-1.79769e+308	-1.79769e+308	0.0164383
Dll3	C1	C2	OK	6.43496	9.15519	0.508658	-2.39889	0.0164447
Lmbrd2	C1	C2	OK	29.0683	22.2218	-0.387469	2.39869	0.0164537
Agpat9	C1	C2	OK	12.8669	17.38	0.433767	-2.39849	0.0164628
Kcng4	C1	C2	OK	2.88811	3.83891	0.41057	-2.39844	0.016465
Cyp26b1	C1	C2	OK	0.212344	0.381078	0.843686	-2.39837	0.0164683
Upf2	C1	C2	OK	2.54877	1.66249	-0.616453	2.39675	0.0165411
Ccdc90b	C1	C2	OK	10.5023	7.49876	-0.485988	2.39662	0.0165472
Ddr2	C1	C2	OK	2.64261	1.9147	-0.46485	2.39662	0.0165472
Acbd7	C1	C2	OK	1.52953	2.84613	0.895916	-2.39644	0.0165551
Usp15	C1	C2	OK	13.8883	10.4333	-0.412671	2.39606	0.0165724
Ptprn	C1	C2	OK	286.156	377.328	0.399019	-2.39486	0.0166267
Fzd6	C1	C2	OK	12.4878	9.40125	-0.4096	2.39385	0.0166723
Slc16a6	C1	C2	OK	10.2059	7.78272	-0.391059	2.39358	0.016685
Fbxo11	C1	C2	OK	17.9038	13.6035	-0.396286	2.39276	0.0167221
Apc	C1	C2	OK	17.7459	14.4213	-0.299285	2.39261	0.0167288
Tram1l1	C1	C2	OK	5.21184	3.81697	-0.449364	2.39173	0.0167691
Vav2	C1	C2	OK	25.732	31.6015	0.29643	-2.39148	0.0167807
Xpo5	C1	C2	OK	17.5924	14.3091	-0.298021	2.39021	0.0168387
S100a1	C1	C2	OK	561.279	738.656	0.396185	-2.38988	0.0168537
Setd7	C1	C2	OK	19.103	15.1281	-0.336565	2.38981	0.0168569
Vamp2	C1	C2	OK	152.523	189.187	0.310788	-2.38908	0.0168907
C1qbp	C1	C2	OK	158.909	195.54	0.299261	-2.3863	0.0170187
Dixdc1	C1	C2	OK	14.2659	11.6028	-0.29809	2.38456	0.0170997
Lmf2	C1	C2	OK	19.7995	15.8571	-0.320332	2.38264	0.0171888
Mettl11a	C1	C2	OK	35.8027	44.6442	0.318403	-2.3809	0.0172705
Esf1	C1	C2	OK	7.9235	5.89414	-0.426856	2.38081	0.0172745
Zfp238	C1	C2	OK	16.7237	13.0689	-0.355756	2.38072	0.0172791
Slc18a1	C1	C2	OK	222.839	290.311	0.381596	-2.37747	0.0174317
Cd2ap	C1	C2	OK	22.8953	17.3071	-0.403687	2.375	0.017549
Plac1	C1	C2	OK	0.138128	0.409178	1.56672	-2.37492	0.0175526
Ccnc	C1	C2	OK	10.5053	7.82298	-0.425325	2.37368	0.0176117
Fam98a	C1	C2	OK	23.4297	28.8003	0.297742	-2.37348	0.0176216
Wdr4	C1	C2	OK	9.75364	7.39359	-0.399667	2.37343	0.0176236
Sp110	C1	C2	OK	9.27432	12.6138	0.443685	-2.37304	0.0176421
Ugt2b	C1	C2	OK	0.224051	0.0959152	-1.224	2.37212	0.0176864
Slc1a5	C1	C2	OK	39.0886	50.9142	0.38132	-2.37174	0.0177045
Adora1	C1	C2	OK	2.3252	1.39975	-0.732182	2.36899	0.0178367
Gcc2	C1	C2	OK	6.48744	4.91392	-0.400775	2.36897	0.0178379
Arhgap11a	C1	C2	OK	26.2184	20.1848	-0.377311	2.36867	0.0178523
2013-03-07	C1	C2	OK	24.4538	18.571	-0.397005	2.3682	0.0178748
Hcst	C1	C2	OK	0	0.339233	1.79769e+308	1.79769e+308	0.0180749
Dlgap2	C1	C2	OK	0.296135	0.155685	-0.927625	2.36103	0.0182241
Cenpc1	C1	C2	OK	5.62517	4.11078	-0.452484	2.35824	0.0183619
Thrap3	C1	C2	OK	22.9591	18.7304	-0.293686	2.35718	0.0184145
Pnn	C1	C2	OK	20.6676	15.7437	-0.392599	2.35607	0.0184697
Cox7c	C1	C2	OK	765.487	944.796	0.303626	-2.35578	0.0184838
Adcyap1r1	C1	C2	OK	9.80813	7.65481	-0.357612	2.35556	0.0184949
Usp33	C1	C2	OK	19.2626	14.7258	-0.387462	2.35551	0.0184972
Gstm1	C1	C2	OK	1305.72	1741.62	0.415588	-2.35537	0.0185045
Dclk1	C1	C2	OK	8.86727	11.4411	0.367664	-2.35517	0.0185143
Nfkbiz	C1	C2	OK	1.1517	1.75409	0.606961	-2.35509	0.0185181
Ano6	C1	C2	OK	58.814	47.621	-0.30456	2.35243	0.0186511
Sh2d4a	C1	C2	OK	0.464417	0.252896	-0.876876	2.3501	0.0187684
Rcsd1	C1	C2	OK	0.36545	0.643539	0.816355	-2.35008	0.0187692
Lrrc10b	C1	C2	OK	2.75082	4.34259	0.658693	-2.34867	0.0188407
Sytl4	C1	C2	OK	42.2617	51.6805	0.290269	-2.34671	0.0189402
Syt6	C1	C2	OK	0.393044	0.182077	-1.11014	2.34659	0.0189459
Gbp2	C1	C2	OK	0.123453	0.271539	1.1372	-2.34476	0.0190395
Med13	C1	C2	OK	11.4516	8.78601	-0.382264	2.34419	0.0190686
Vat1	C1	C2	OK	134.574	173.713	0.368303	-2.34383	0.0190868
Apol9a	C1	C2	OK	2.1996	1.44605	-0.605122	2.34314	0.019122
Scn3b	C1	C2	OK	135.197	176.114	0.381439	-2.34306	0.0191263
Napb	C1	C2	OK	14.8088	20.427	0.464023	-2.342	0.0191808
Map4k4	C1	C2	OK	41.9832	34.1888	-0.296291	2.34035	0.0192658
Rhobtb3	C1	C2	OK	50.076	38.8626	-0.365736	2.33986	0.0192911
Nr4a1	C1	C2	OK	10.8049	13.6935	0.341805	-2.33967	0.0193009
Eif3a	C1	C2	OK	81.5943	63.1016	-0.370792	2.33846	0.0193636
Brca1	C1	C2	OK	7.19687	5.44722	-0.40185	2.33824	0.019375
Tusc2	C1	C2	OK	16.5775	22.054	0.411811	-2.33725	0.019426
Zfp91	C1	C2	OK	25.9252	20.0467	-0.37099	2.33642	0.0194695
Lbr	C1	C2	OK	35.7499	29.029	-0.300446	2.33547	0.0195188
LOC691153	C1	C2	OK	15.1648	20.8104	0.456584	-2.33517	0.0195344
Bfsp1	C1	C2	OK	0.0875477	0.222175	1.34356	-2.33437	0.0195762
Rinl	C1	C2	OK	0.794492	1.23528	0.636735	-2.3337	0.0196115
Kcnmb4	C1	C2	OK	0.366289	0.112024	-1.70918	2.33367	0.0196131
Dok7	C1	C2	OK	1.03819	1.58024	0.606069	-2.33087	0.0197601
Nfyc	C1	C2	OK	9.57934	7.37064	-0.378137	2.32712	0.0199588
Lrrc8a	C1	C2	OK	9.82239	7.80513	-0.33165	2.32684	0.019974
Ipo9	C1	C2	OK	39.4854	32.3508	-0.28752	2.32541	0.0200503
Atad2	C1	C2	OK	26.5805	20.6172	-0.366521	2.32434	0.0201073
Zinki	C1	C2	OK	11.2729	8.46202	-0.413789	2.3239	0.020131
Bmi1	C1	C2	OK	13.7512	9.92799	-0.469986	2.32385	0.0201334
RSA-14-44	C1	C2	OK	0.969266	1.62321	0.743882	-2.31911	0.0203889
Tagln	C1	C2	OK	1.77431	2.78227	0.649006	-2.31846	0.0204242
Dcp2	C1	C2	OK	6.76686	4.79798	-0.496058	2.31835	0.0204302
Cblc	C1	C2	OK	0.430776	0.207622	-1.05298	2.31682	0.0205135
Ybx1	C1	C2	OK	67.1504	81.9067	0.286585	-2.31631	0.0205411
Chrna7	C1	C2	OK	27.58	20.7008	-0.413937	2.31569	0.0205754
G0s2	C1	C2	OK	110.499	89.7746	-0.299649	2.31394	0.0206708
Hdac5	C1	C2	OK	37.0969	45.2252	0.28583	-2.3123	0.0207612
Ppp2r3a	C1	C2	OK	4.08748	3.03037	-0.43172	2.31114	0.0208249
Morf4l1	C1	C2	OK	85.0103	103.84	0.288653	-2.31011	0.0208822
Rasd2	C1	C2	OK	81.7321	100.558	0.299046	-2.30982	0.0208982
Cyb561	C1	C2	OK	120.969	155.475	0.362052	-2.3095	0.0209158
Rgs4	C1	C2	OK	272.419	356.446	0.387856	-2.30939	0.0209222
Rfx3	C1	C2	OK	2.90919	2.09192	-0.475791	2.30837	0.0209787
Gnao1	C1	C2	OK	55.6097	67.7584	0.285064	-2.30686	0.0210628
Pigv	C1	C2	OK	1.28519	0.824979	-0.639549	2.30646	0.0210851
Cacna1h	C1	C2	OK	4.057	5.07286	0.322388	-2.30644	0.021086
Glt6d1	C1	C2	OK	0.10362	0.305615	1.56041	-2.30641	0.0210878
Wdr67	C1	C2	OK	13.8565	10.5527	-0.392955	2.30557	0.0211346
Odz4	C1	C2	OK	0.359396	0.524324	0.544885	-2.30528	0.0211511
Mospd2	C1	C2	OK	6.80252	4.98911	-0.447286	2.3049	0.0211724
Ablim2	C1	C2	OK	4.28499	5.62306	0.392063	-2.30432	0.0212044
Dnmt3a	C1	C2	OK	39.6442	30.6872	-0.369472	2.30429	0.0212061
LOC499742	C1	C2	OK	24.4859	17.9847	-0.445178	2.30382	0.021233
Fdft1	C1	C2	OK	42.0698	51.3075	0.286385	-2.30261	0.0213008
Wfdc2	C1	C2	OK	52.9636	41.9631	-0.335881	2.30107	0.0213875
Rapgef6	C1	C2	OK	7.50161	6.08329	-0.302348	2.30041	0.0214248
Atpif1	C1	C2	OK	214.475	278.478	0.376756	-2.29952	0.0214754
E2f7	C1	C2	OK	5.43738	4.20288	-0.371534	2.29864	0.0215251
Cpt1b	C1	C2	OK	0.591129	0.338208	-0.805563	2.29848	0.0215348
Kpna3	C1	C2	OK	17.8031	13.4312	-0.406538	2.29804	0.0215596
Mmp19	C1	C2	OK	7.75192	10.5609	0.446108	-2.29697	0.0216204
Hnrnpm	C1	C2	OK	64.7082	50.9984	-0.343497	2.29639	0.0216537
Zfp709l1	C1	C2	OK	4.38775	3.12512	-0.489571	2.29584	0.0216848
Klhl15	C1	C2	OK	4.71796	3.30546	-0.513309	2.2958	0.0216871
Abcd3	C1	C2	OK	20.1624	16.4519	-0.293413	2.29513	0.0217256
Procr	C1	C2	OK	3.13262	4.72821	0.593924	-2.29429	0.0217736
Tm4sf4	C1	C2	OK	0.0346613	0.163545	2.23829	-2.29394	0.021794
Srek1	C1	C2	OK	10.1223	7.39234	-0.453436	2.29233	0.0218863
Mtus1	C1	C2	OK	29.8548	24.5343	-0.283161	2.29041	0.0219978
Pik3r5	C1	C2	OK	0.430966	0.246909	-0.803593	2.2885	0.0221086
RGD1304580	C1	C2	OK	39.0803	51.337	0.393559	-2.28667	0.022215
Chn2	C1	C2	OK	2.38508	1.51864	-0.651263	2.28627	0.0222387
Mthfd2l	C1	C2	OK	0.0637756	0.174212	1.44977	-2.28489	0.0223193
Rp2	C1	C2	OK	2.62547	1.96168	-0.420489	2.28485	0.0223215
Etv5	C1	C2	OK	5.0259	3.9022	-0.365094	2.28399	0.0223724
Orc3	C1	C2	OK	5.45075	4.1298	-0.400385	2.28327	0.0224147
Bri3	C1	C2	OK	64.973	81.0074	0.318215	-2.28194	0.022493
Ankrd32	C1	C2	OK	5.31218	3.93036	-0.434642	2.28175	0.0225044
Cep70	C1	C2	OK	6.7957	4.93416	-0.46182	2.28123	0.0225347
Ninj1	C1	C2	OK	295.875	379.175	0.357874	-2.28117	0.0225387
Pnmal2	C1	C2	OK	30.8215	39.7516	0.367076	-2.27913	0.0226594
RGD1310262	C1	C2	OK	9.19408	12.6255	0.457567	-2.27899	0.0226675
Gstt2	C1	C2	OK	16.3185	22.0201	0.432307	-2.27878	0.0226799
Metap1d	C1	C2	OK	2.07757	1.33231	-0.640968	2.2758	0.0228581
Prex1	C1	C2	OK	10.8219	13.2192	0.288686	-2.27436	0.0229441
Bst2	C1	C2	OK	82.7448	108.362	0.389116	-2.27386	0.0229745
Gmppa	C1	C2	OK	36.5928	47.5842	0.378921	-2.27376	0.0229805
Dnajc28	C1	C2	OK	3.00831	2.06209	-0.544847	2.27321	0.0230135
Ptbp2	C1	C2	OK	4.98581	3.48189	-0.517957	2.27304	0.0230239
Cdc42bpa	C1	C2	OK	11.109	9.1198	-0.284649	2.27258	0.0230512
Mtrf1l	C1	C2	OK	7.05046	9.40703	0.416022	-2.27087	0.0231546
Rhob	C1	C2	OK	74.2129	95.076	0.357412	-2.27015	0.0231986
Figf	C1	C2	OK	1.27042	0.773782	-0.715306	2.26971	0.023225
Elmod2	C1	C2	OK	9.61068	7.32079	-0.39264	2.26896	0.0232706
Aff4	C1	C2	OK	31.2601	24.3787	-0.358701	2.26853	0.0232972
Sepw1	C1	C2	OK	178.094	216.286	0.2803	-2.26757	0.0233552
Uba7	C1	C2	OK	1.23951	1.82977	0.561885	-2.26711	0.0233836
Orc5	C1	C2	OK	9.97498	7.81392	-0.352267	2.26521	0.0234998
Ikbkb	C1	C2	OK	19.7188	16.1702	-0.28624	2.26143	0.0237324
Tnfaip2	C1	C2	OK	8.18214	10.7798	0.397776	-2.2603	0.0238029
Ybx1-ps3	C1	C2	OK	50.6959	61.6789	0.282908	-2.25919	0.0238715
Nfe2	C1	C2	OK	0.422499	0.185828	-1.18498	2.25864	0.0239058
Mbtps2	C1	C2	OK	12.8329	9.55994	-0.424774	2.25687	0.0240162
Fam126b	C1	C2	OK	4.86592	3.47179	-0.487035	2.25633	0.0240498
Pik3r1	C1	C2	OK	4.4544	3.30969	-0.428534	2.25453	0.0241626
Tbca	C1	C2	OK	190.853	231.962	0.281422	-2.25394	0.0242
Adam4l1	C1	C2	OK	0.452893	0.244954	-0.886661	2.25086	0.0243942
Mthfs	C1	C2	OK	8.21861	6.45107	-0.349356	2.24976	0.0244644
Wnt5a	C1	C2	OK	9.72334	7.52898	-0.368997	2.24898	0.0245136
Rem2	C1	C2	OK	8.78694	11.8988	0.437386	-2.24677	0.0246549
RGD1305455	C1	C2	OK	11.021	13.8335	0.3279	-2.24436	0.0248094
Ly6d	C1	C2	OK	0.260282	0.702071	1.43154	-2.24388	0.0248403
Sfrp4	C1	C2	OK	0.0559381	0.160197	1.51795	-2.24364	0.0248553
Mvd	C1	C2	OK	34.4035	42.1025	0.291349	-2.24354	0.0248623
Fbll1	C1	C2	OK	23.3784	30.8358	0.399432	-2.24316	0.0248862
Fibp	C1	C2	OK	26.1244	34.3955	0.396824	-2.24263	0.0249205
Slc35d1	C1	C2	OK	1.57465	1.07098	-0.5561	2.24262	0.024921
Trappc8	C1	C2	OK	15.6933	12.9291	-0.279528	2.24183	0.0249721
Sod3	C1	C2	OK	1.75178	1.13273	-0.629022	2.24129	0.0250076
Lingo3	C1	C2	OK	17.4058	23.0508	0.405251	-2.24103	0.025024
Morn2	C1	C2	OK	1.25709	2.29169	0.866329	-2.24038	0.025066
Zfp347	C1	C2	OK	4.9155	3.67532	-0.419469	2.23892	0.0251609
Fam174a	C1	C2	OK	24.6845	31.0016	0.328737	-2.23876	0.0251715
Panx2	C1	C2	OK	8.60856	11.4019	0.40543	-2.23791	0.025227
Myo9a	C1	C2	OK	5.36448	4.08674	-0.392488	2.23708	0.0252813
Mib1	C1	C2	OK	21.8267	17.959	-0.281383	2.23605	0.0253488
Glb1l	C1	C2	OK	10.1466	8.01368	-0.340462	2.23461	0.0254427
Srsf10	C1	C2	OK	18.1485	13.5067	-0.426173	2.23202	0.0256134
Ndufv3	C1	C2	OK	103.654	147.086	0.504878	-2.22848	0.0258482
Cops2	C1	C2	OK	63.2423	49.5267	-0.352682	2.22786	0.0258898
Ppp1r1b	C1	C2	OK	6.57084	8.603	0.388761	-2.22741	0.0259196
Nop58	C1	C2	OK	37.4655	29.1192	-0.363594	2.22703	0.0259454
Eps8l1	C1	C2	OK	0.223885	0.116844	-0.93818	2.22541	0.0260539
Nkx1-2	C1	C2	OK	0.660649	0.270434	-1.28861	2.22458	0.0261094
Efemp2	C1	C2	OK	31.8849	25.7425	-0.308723	2.22411	0.0261413
Pogk	C1	C2	OK	7.58937	6.21612	-0.287967	2.22404	0.0261456
Hook3	C1	C2	OK	5.4693	4.01982	-0.444224	2.22242	0.0262548
Srsf11	C1	C2	OK	35.5024	42.9498	0.274735	-2.22164	0.0263078
Creb1	C1	C2	OK	6.66919	4.3759	-0.607934	2.21811	0.0265474
Slc35a5	C1	C2	OK	10.6726	8.40713	-0.344232	2.21804	0.0265522
Ide	C1	C2	OK	25.7858	21.3286	-0.273786	2.21618	0.0266792
Tagln3	C1	C2	OK	96.8792	117.009	0.272366	-2.21591	0.026698
Fxr1	C1	C2	OK	58.5569	44.9675	-0.380958	2.21581	0.0267042
Necab3	C1	C2	OK	8.08685	10.9653	0.439291	-2.21574	0.0267096
Nol3	C1	C2	OK	38.2897	49.3281	0.365452	-2.2152	0.026746
Bmpr1a	C1	C2	OK	35.8903	28.0717	-0.354479	2.21461	0.0267871
LOC680227	C1	C2	OK	14.972	10.9322	-0.453675	2.2146	0.0267876
C1qtnf5	C1	C2	OK	0.0436242	0.19704	2.17529	-2.2141	0.0268217
Dbp	C1	C2	OK	21.6696	28.5033	0.395457	-2.21297	0.0269
Eri2	C1	C2	OK	6.12663	4.57118	-0.422525	2.21135	0.0270115
Bora	C1	C2	OK	4.87838	3.49682	-0.480358	2.21126	0.0270181
Arpc3	C1	C2	OK	184.98	223.667	0.27398	-2.2098	0.0271191
Pwp2	C1	C2	OK	12.9226	10.4912	-0.300715	2.20811	0.0272366
Ptger1	C1	C2	OK	4.47163	3.25626	-0.457585	2.20807	0.0272393
Krt72	C1	C2	OK	0.0694745	0.191115	1.45988	-2.20791	0.0272505
Clgn	C1	C2	OK	2.50513	1.80084	-0.476216	2.20748	0.0272804
Mir196c	C1	C2	OK	85.4129	0	-1.79769e+308	-1.79769e+308	0.0272997
Tomm20	C1	C2	OK	257.774	313.533	0.282509	-2.2064	0.0273561
Kctd16	C1	C2	OK	6.44046	4.565	-0.49655	2.20589	0.0273914
Akap11	C1	C2	OK	13.5027	10.5646	-0.354018	2.20545	0.0274225
RGD1305938	C1	C2	OK	9.63679	7.36901	-0.387081	2.20473	0.0274734
RGD1304884	C1	C2	OK	7.70614	6.16676	-0.321494	2.20419	0.0275113
Chchd2	C1	C2	OK	397.103	481.064	0.276713	-2.20384	0.0275357
Gng3	C1	C2	OK	118.256	150.573	0.34855	-2.20215	0.027655
Hp	C1	C2	OK	1.92962	1.18185	-0.707269	2.20138	0.0277088
RGD1306151	C1	C2	OK	31.9616	40.644	0.346701	-2.19963	0.027833
Krt1	C1	C2	OK	3.54724	4.89311	0.464056	-2.19944	0.0278463
Ldlr	C1	C2	OK	54.6528	66.1018	0.274393	-2.19879	0.0278927
Ptn	C1	C2	OK	55.9977	46.2047	-0.277329	2.19813	0.0279401
Rprml	C1	C2	OK	27.7389	35.1295	0.340773	-2.19805	0.0279458
Slc22a25	C1	C2	OK	0.953519	1.45005	0.604765	-2.19797	0.0279515
Smurf1	C1	C2	OK	3.97922	3.13554	-0.343773	2.19703	0.028018
Picalm	C1	C2	OK	45.04	35.2146	-0.355035	2.19691	0.0280267
Hap1	C1	C2	OK	48.0026	63.1274	0.395154	-2.19683	0.0280324
Arl5b	C1	C2	OK	3.24811	2.30135	-0.497117	2.19612	0.0280835
Zbtb10	C1	C2	OK	5.43766	4.02579	-0.433714	2.19533	0.0281401
Npb	C1	C2	OK	0.406754	0	-1.79769e+308	-1.79769e+308	0.0281737
Ctsf	C1	C2	OK	102.687	130.263	0.343176	-2.19405	0.0282317
Fyb	C1	C2	OK	0.276412	0.153673	-0.846956	2.19365	0.0282608
Marveld2	C1	C2	OK	10.6906	8.40689	-0.346701	2.19296	0.0283102
Slc7a6	C1	C2	OK	12.1364	9.32562	-0.380069	2.19231	0.0283575
Sec61gl	C1	C2	OK	92.6162	122.08	0.398493	-2.19107	0.0284468
Mgat1	C1	C2	OK	50.8492	42.1427	-0.270944	2.1908	0.028466
Zfp644	C1	C2	OK	2.39239	1.7614	-0.441729	2.19043	0.028493
Shprh	C1	C2	OK	5.9155	4.83236	-0.291771	2.1883	0.0286476
Podxl2	C1	C2	OK	5.24841	6.8552	0.385318	-2.18641	0.0287856
Lrrc56	C1	C2	OK	3.64117	2.61627	-0.47689	2.18495	0.0288926
Kctd11	C1	C2	OK	17.2219	13.9203	-0.307048	2.18469	0.0289115
Ppp4r1	C1	C2	OK	18.372	15.1424	-0.278911	2.18464	0.0289149
Ankle2	C1	C2	OK	12.0962	9.83381	-0.298727	2.18397	0.0289641
Lrrc61	C1	C2	OK	0.455562	0.262144	-0.797287	2.18152	0.0291452
Pabpn1l	C1	C2	OK	0.135022	0.34628	1.35875	-2.18017	0.0292447
Slc25a30	C1	C2	OK	38.5177	46.62	0.275426	-2.17763	0.0294335
Rcn3	C1	C2	OK	28.9818	37.6083	0.375903	-2.17706	0.0294763
Brms1l	C1	C2	OK	13.7123	11.1372	-0.300078	2.17362	0.0297334
RGD1309586	C1	C2	OK	0.393226	0.232587	-0.757586	2.1733	0.0297577
Syt5	C1	C2	OK	29.1553	37.5469	0.364935	-2.1733	0.0297578
Alkbh8	C1	C2	OK	4.0801	2.94609	-0.469804	2.17315	0.0297691
Dis3	C1	C2	OK	9.93508	7.5848	-0.38942	2.17294	0.0297852
LOC500354	C1	C2	OK	0.457621	0.225357	-1.02194	2.17204	0.0298526
Zfx	C1	C2	OK	3.16783	2.27912	-0.475016	2.17176	0.0298741
Fxyd5	C1	C2	OK	11.8705	16.1876	0.447516	-2.1717	0.0298779
Ptch2	C1	C2	OK	1.2448	1.78658	0.521287	-2.17085	0.0299423
Golgb1	C1	C2	OK	5.45356	4.25662	-0.357491	2.17074	0.0299507
Ecel1	C1	C2	OK	0.807423	1.09017	0.433162	-2.17003	0.0300049
Foxm1	C1	C2	OK	7.86571	6.31063	-0.317792	2.16924	0.0300643
Dnai2	C1	C2	OK	0.331971	0.541889	0.706942	-2.16876	0.0301009
Axl	C1	C2	OK	0.219031	0.402434	0.877614	-2.16769	0.0301826
Tcf4	C1	C2	OK	20.2831	16.5255	-0.295587	2.16695	0.0302386
Mfhas1	C1	C2	OK	10.2952	12.7067	0.303616	-2.16694	0.0302396
Dclre1b	C1	C2	OK	4.63331	3.6524	-0.3432	2.16587	0.0303214
Rac1	C1	C2	OK	185.644	223.56	0.268118	-2.16579	0.0303275
Tlr5	C1	C2	OK	0.882221	0.60767	-0.537852	2.16467	0.0304131
Spopl	C1	C2	OK	6.03511	4.31971	-0.482445	2.16369	0.0304879
Utrn	C1	C2	OK	6.14131	5.0877	-0.271533	2.16271	0.0305639
Abhd14a	C1	C2	OK	13.5543	17.1329	0.338013	-2.1611	0.0306875
Chchd10	C1	C2	OK	499.532	603.399	0.272536	-2.16104	0.030692
Ipo7	C1	C2	OK	60.3536	47.7336	-0.338435	2.16063	0.0307241
Pik3r3	C1	C2	OK	8.62662	6.61441	-0.383183	2.15603	0.0310811
Dnm1l	C1	C2	OK	30.1573	23.6081	-0.353222	2.15597	0.031086
Rgs17	C1	C2	OK	14.7467	17.9723	0.285384	-2.15512	0.0311524
Cpeb4	C1	C2	OK	20.5479	15.9611	-0.364425	2.1549	0.0311697
Ascl2	C1	C2	OK	1.59075	2.46898	0.634209	-2.15185	0.0314092
Narg2	C1	C2	OK	2.24306	1.66872	-0.426722	2.15089	0.0314849
Pola1	C1	C2	OK	9.11627	7.08431	-0.363816	2.15025	0.0315355
LOC500035	C1	C2	OK	2.59007	1.47623	-0.81108	2.15011	0.0315466
Clca4l	C1	C2	OK	0.538766	0.325275	-0.727996	2.14919	0.0316193
Crebbp	C1	C2	OK	4.59459	3.77134	-0.284858	2.14909	0.0316273
Ralgds	C1	C2	OK	36.1629	43.492	0.26624	-2.14808	0.0317075
Ttc3	C1	C2	OK	13.0634	9.76728	-0.419502	2.14783	0.0317269
Trove2	C1	C2	OK	10.1841	7.41956	-0.456911	2.14615	0.0318606
Nr2c1	C1	C2	OK	12.7182	10.2412	-0.31251	2.14464	0.0319815
RGD1309036	C1	C2	OK	0.0841575	0.271387	1.68919	-2.14461	0.031984
Lphn2	C1	C2	OK	8.9847	7.40672	-0.278635	2.14406	0.0320278
Oasl2	C1	C2	OK	0.359594	0.18413	-0.965648	2.14405	0.0320287
Rad23b	C1	C2	OK	71.1902	56.4076	-0.335789	2.14402	0.0320313
Larp4b	C1	C2	OK	15.7704	12.4061	-0.346173	2.14306	0.0321081
Armc8	C1	C2	OK	11.3809	9.37515	-0.279702	2.14137	0.0322438
Rfx7	C1	C2	OK	10.1987	8.47685	-0.266792	2.14077	0.0322927
Hnrph1	C1	C2	OK	108.556	86.0541	-0.33512	2.13967	0.0323813
Zfp157	C1	C2	OK	5.32152	3.9884	-0.416029	2.13914	0.0324242
Gemin4	C1	C2	OK	6.52279	5.18224	-0.331913	2.13913	0.0324249
B2m	C1	C2	OK	446.814	350.189	-0.351541	2.13757	0.0325516
Pigx	C1	C2	OK	45.3492	55.3603	0.287774	-2.13747	0.0325601
Tmem178	C1	C2	OK	35.0574	28.7965	-0.283827	2.13632	0.0326536
Agbl4	C1	C2	OK	5.24974	3.38957	-0.631143	2.13571	0.0327029
Mbnl2	C1	C2	OK	44.2245	35.0834	-0.334059	2.13545	0.0327246
Sec22b	C1	C2	OK	63.5971	76.3955	0.264527	-2.13494	0.032766
Ubn2	C1	C2	OK	5.64425	4.31643	-0.386944	2.13436	0.0328131
Npy1r	C1	C2	OK	2.10249	1.45212	-0.533942	2.13023	0.0331525
Zdhhc21	C1	C2	OK	3.62183	2.77801	-0.382666	2.12998	0.0331733
2013-09-07	C1	C2	OK	52.225	40.5293	-0.365775	2.12949	0.0332141
Ripk1	C1	C2	OK	8.21287	6.72125	-0.289156	2.12938	0.0332227
Adck2	C1	C2	OK	5.56931	4.29472	-0.374933	2.12935	0.0332255
Pim3	C1	C2	OK	49.2459	59.3333	0.268839	-2.1286	0.033287
Phkb	C1	C2	OK	3.97312	3.09541	-0.360143	2.12703	0.0334176
Giot1	C1	C2	OK	3.64221	2.56172	-0.507702	2.12649	0.0334625
Ndufc2	C1	C2	OK	173.491	209.114	0.269426	-2.12647	0.0334641
Sass6	C1	C2	OK	5.97523	4.18856	-0.512537	2.12645	0.0334662
Srsf1	C1	C2	OK	37.6573	31.3085	-0.266377	2.12627	0.0334805
Zbtb41	C1	C2	OK	6.8595	5.16811	-0.408466	2.12578	0.0335212
P2ry12	C1	C2	OK	7.2468	5.38371	-0.428745	2.12566	0.0335314
Clcc1	C1	C2	OK	12.2498	10.0682	-0.282961	2.12525	0.0335661
Preb	C1	C2	OK	14.9679	11.8288	-0.339562	2.12417	0.0336558
Ndrg4	C1	C2	OK	77.7363	97.8483	0.331957	-2.12377	0.0336892
Tnpo3	C1	C2	OK	41.648	33.0525	-0.333485	2.12373	0.0336925
Isl1	C1	C2	OK	8.68122	6.4335	-0.432295	2.12369	0.0336958
Scn1b	C1	C2	OK	0.557236	0.967329	0.795719	-2.12297	0.0337564
Hsd17b12	C1	C2	OK	45.0092	35.3665	-0.347839	2.12269	0.0337802
Ythdf3	C1	C2	OK	16.3972	12.8474	-0.351975	2.12214	0.0338262
Ugp2	C1	C2	OK	46.906	37.0294	-0.341101	2.12106	0.0339172
Cisd1	C1	C2	OK	174.531	209.289	0.262011	-2.12024	0.0339858
Zcchc11	C1	C2	OK	8.68874	6.66031	-0.383559	2.11957	0.0340426
Tapbp	C1	C2	OK	50.0392	63.7338	0.349001	-2.11918	0.0340755
Gxylt1	C1	C2	OK	6.79879	5.2752	-0.366054	2.11779	0.034193
Cabp1	C1	C2	OK	61.6301	81.7657	0.407862	-2.11709	0.034252
Sdcbp	C1	C2	OK	88.645	70.4056	-0.332348	2.11691	0.0342677
LOC500350	C1	C2	OK	1.27963	0.796867	-0.683319	2.11554	0.0343841
Dock1	C1	C2	OK	12.3573	10.2893	-0.264218	2.11549	0.0343882
Uchl5	C1	C2	OK	12.0673	8.91205	-0.437275	2.11483	0.0344441
Dmd	C1	C2	OK	3.99362	2.93737	-0.443169	2.1147	0.0344558
Ebag9	C1	C2	OK	10.7112	8.50515	-0.332709	2.11374	0.0345372
Hmox1	C1	C2	OK	419.955	519.371	0.306531	-2.11337	0.0345695
Mier1	C1	C2	OK	5.52824	4.21592	-0.390972	2.11252	0.034642
Als2cr8	C1	C2	OK	1.76633	1.27176	-0.473934	2.11201	0.0346857
Clstn3	C1	C2	OK	16.3762	19.8105	0.274666	-2.11179	0.0347047
Ghdc	C1	C2	OK	13.9777	17.1851	0.298033	-2.11163	0.034718
Zfp131	C1	C2	OK	13.5369	10.4408	-0.374668	2.11159	0.0347215
Cb707485	C1	C2	OK	0	0.277285	1.79769e+308	1.79769e+308	0.034798
Ccdc114	C1	C2	OK	0.277108	0.147971	-0.905137	2.11001	0.0348572
Utp18	C1	C2	OK	11.1431	9.00934	-0.306654	2.10977	0.0348781
Odf2l	C1	C2	OK	2.88137	2.07017	-0.477004	2.10959	0.0348935
Tgfbrap1	C1	C2	OK	6.58247	5.38583	-0.289462	2.10948	0.0349031
Tap1	C1	C2	OK	35.5885	42.6817	0.262209	-2.10928	0.0349207
Edem3	C1	C2	OK	12.5597	9.69966	-0.372794	2.10851	0.0349869
Kdelr1	C1	C2	OK	170.741	205.573	0.267838	-2.10767	0.0350595
Fam195a	C1	C2	OK	12.2251	16.2207	0.407986	-2.10744	0.0350797
Camk2b	C1	C2	OK	19.2654	23.4684	0.284709	-2.10578	0.0352238
Ino80b	C1	C2	OK	4.50192	6.45854	0.520669	-2.10518	0.0352754
Hoxc4	C1	C2	OK	19.1457	24.6824	0.366462	-2.10502	0.0352899
Dlg4	C1	C2	OK	32.7017	39.1647	0.260189	-2.10483	0.0353058
Dlx4	C1	C2	OK	0.755609	1.19144	0.656996	-2.10467	0.0353204
Hrb2	C1	C2	OK	9.12471	6.82786	-0.418344	2.10455	0.0353309
Ccdc41	C1	C2	OK	7.34208	5.60356	-0.389845	2.10344	0.0354276
Lrrc46	C1	C2	OK	7.54257	10.2721	0.445607	-2.1034	0.0354306
Fmod	C1	C2	OK	0.0802152	0.167837	1.06511	-2.1011	0.0356324
Ephx4	C1	C2	OK	0.17089	0.0350636	-2.28502	2.10062	0.0356745
Sts	C1	C2	OK	12.4195	16.1139	0.375695	-2.09996	0.0357322
Olfm2	C1	C2	OK	4.62457	6.07742	0.39414	-2.09915	0.0358036
Hipk3	C1	C2	OK	23.4548	19.5854	-0.260105	2.09875	0.0358389
Tmem116	C1	C2	OK	0.130036	0.330726	1.34673	-2.09846	0.0358646
Plcb4	C1	C2	OK	8.60614	6.71969	-0.356971	2.0976	0.0359405
Aebp1	C1	C2	OK	16.291	20.6635	0.34301	-2.09607	0.0360761
Sema3b	C1	C2	OK	30.7741	39.0035	0.34189	-2.09427	0.0362359
Fam167a	C1	C2	OK	12.916	16.488	0.352259	-2.09267	0.0363785
Baz2b	C1	C2	OK	4.09931	3.29474	-0.315218	2.09179	0.0364569
Sephs1	C1	C2	OK	5.61491	4.56074	-0.299995	2.08951	0.0366616
Upf3b	C1	C2	OK	6.13849	4.61533	-0.411452	2.08936	0.036675
Pde5a	C1	C2	OK	0.232162	0.128328	-0.855291	2.08931	0.0366796
Ttc25	C1	C2	OK	0.638832	0.986363	0.626682	-2.08869	0.0367357
Sacm1l	C1	C2	OK	23.0318	18.1657	-0.342413	2.08622	0.0369586
Phox2a	C1	C2	OK	172.794	216.642	0.326259	-2.08515	0.0370555
Kin	C1	C2	OK	3.8553	2.71026	-0.508408	2.08447	0.0371172
Mob1b	C1	C2	OK	6.57787	5.21358	-0.335345	2.08379	0.0371794
Bet1l	C1	C2	OK	17.0823	21.1337	0.307049	-2.08332	0.0372218
Btaf1	C1	C2	OK	10.4142	8.70727	-0.258263	2.08208	0.037335
Daam1	C1	C2	OK	5.60506	4.59217	-0.287554	2.08176	0.0373646
Hmmr	C1	C2	OK	31.3337	24.7318	-0.34135	2.08158	0.0373812
Jund	C1	C2	OK	45.848	58.2847	0.34626	-2.0796	0.037562
Zfp192	C1	C2	OK	0.824292	0.59114	-0.479657	2.07906	0.0376115
Coa5	C1	C2	OK	45.3636	36.1596	-0.327157	2.07763	0.0377438
Slc4a3	C1	C2	OK	4.32818	5.72695	0.404007	-2.07729	0.0377753
Adam17	C1	C2	OK	13.6747	11.3651	-0.266902	2.07686	0.0378147
Trappc6a	C1	C2	OK	59.8079	77.1229	0.366824	-2.07652	0.0378457
Uqcrh	C1	C2	OK	139.367	167.661	0.266652	-2.07599	0.0378949
Psmb10	C1	C2	OK	26.2021	34.2587	0.386789	-2.0756	0.0379306
Elf1	C1	C2	OK	4.44275	3.43375	-0.371667	2.07546	0.037944
Ugdh	C1	C2	OK	8.21127	6.52186	-0.332322	2.07538	0.0379511
Ankib1	C1	C2	OK	23.506	19.664	-0.257471	2.07442	0.0380403
Lrrc47	C1	C2	OK	20.2023	24.2827	0.265411	-2.07399	0.0380802
Reep6	C1	C2	OK	31.6069	24.8327	-0.348	2.07396	0.0380827
Cyb5r3	C1	C2	OK	71.6136	89.8242	0.326871	-2.07389	0.0380892
Sec62	C1	C2	OK	24.2882	18.9793	-0.355826	2.07384	0.0380944
RGD1303003	C1	C2	OK	78.8442	99.2691	0.332341	-2.07338	0.0381372
Map3k7	C1	C2	OK	11.8525	9.84584	-0.267611	2.07259	0.0382108
Bgn	C1	C2	OK	1.33394	1.87305	0.489694	-2.07201	0.0382643
Pgf	C1	C2	OK	489.495	608.762	0.314585	-2.07158	0.0383044
Sstr2	C1	C2	OK	0.526049	0.304279	-0.789803	2.07082	0.0383752
LOC500034	C1	C2	OK	6.21542	4.76341	-0.383858	2.07046	0.0384088
Tradd	C1	C2	OK	14.1527	18.7295	0.404235	-2.06949	0.0384997
Ccdc91	C1	C2	OK	13.4218	10.8801	-0.302889	2.06939	0.0385099
Klf12	C1	C2	OK	1.57127	1.07074	-0.553316	2.06924	0.038524
Hoxb7	C1	C2	OK	0.403694	0.758886	0.910621	-2.06794	0.0386453
Nasp	C1	C2	OK	13.7688	10.7425	-0.358068	2.06794	0.0386457
Gstm6	C1	C2	OK	0.470606	0.864792	0.877834	-2.0676	0.0386778
Npdc1	C1	C2	OK	133.604	167.271	0.324225	-2.06637	0.0387934
Tcte3	C1	C2	OK	0.117031	0.629292	2.42684	-2.06513	0.0389108
Tbc1d7	C1	C2	OK	6.51048	4.90066	-0.409789	2.06512	0.0389117
Ppp2r1b	C1	C2	OK	12.7113	10.4519	-0.282338	2.06444	0.0389764
Serpine1	C1	C2	OK	80.4613	100.643	0.322879	-2.06414	0.0390044
Eno3	C1	C2	OK	16.6236	13.3752	-0.313677	2.06236	0.0391731
Mboat1	C1	C2	OK	3.5011	2.53877	-0.463674	2.06114	0.0392892
Edn2	C1	C2	OK	11.6839	8.15309	-0.519102	2.06072	0.03933
Aldh4a1	C1	C2	OK	11.9608	15.3616	0.361016	-2.05994	0.0394043
Zc3h7a	C1	C2	OK	10.368	8.06335	-0.36268	2.05971	0.0394265
Rnpc3	C1	C2	OK	5.83883	4.29888	-0.441719	2.05949	0.0394475
Sp4	C1	C2	OK	2.48443	1.8114	-0.455811	2.05946	0.0394501
C1qtnf2	C1	C2	OK	2.17863	1.44072	-0.596636	2.05943	0.0394526
Klhdc1	C1	C2	OK	0.529874	0.27584	-0.94182	2.05916	0.0394787
Pcgf3	C1	C2	OK	9.27466	7.25048	-0.355218	2.05887	0.0395063
Camk1g	C1	C2	OK	0.361141	0.585347	0.696729	-2.05825	0.0395664
Thoc1	C1	C2	OK	9.1959	6.8631	-0.422132	2.05778	0.0396117
RGD1562890	C1	C2	OK	0.0917689	0.490219	2.41735	-2.05706	0.0396809
Ap4e1	C1	C2	OK	4.18745	3.13604	-0.417128	2.05629	0.0397543
Itgb2	C1	C2	OK	0.871227	1.23775	0.506605	-2.05514	0.0398657
LOC499843	C1	C2	OK	0.445416	0.174192	-1.35447	2.05449	0.039928
Cx3cl1	C1	C2	OK	0.600722	0.916089	0.60879	-2.0544	0.0399373
RGD1304592	C1	C2	OK	3.65911	2.89731	-0.336777	2.05422	0.0399542
Plekhb1	C1	C2	OK	0.741408	0.437219	-0.76191	2.0532	0.040053
Mycbp2	C1	C2	OK	22.8297	18.8925	-0.273096	2.05142	0.0402264
Kank1	C1	C2	OK	8.52179	7.05339	-0.272838	2.05093	0.0402738
Pdik1l	C1	C2	OK	3.22959	2.42282	-0.414665	2.05074	0.0402919
Insrr	C1	C2	OK	1.6415	1.23366	-0.412076	2.05	0.0403647
Zc3h12a	C1	C2	OK	0.46106	0.724569	0.652167	-2.04951	0.0404119
Abhd10	C1	C2	OK	19.9236	24.5537	0.301464	-2.04936	0.0404273
Dnai1	C1	C2	OK	0.164414	0.30387	0.886122	-2.04911	0.0404514
Bcl2	C1	C2	OK	0.190193	0.0422882	-2.16914	2.04825	0.0405353
Itch	C1	C2	OK	13.9821	10.8927	-0.360215	2.04816	0.0405446
Gpr88	C1	C2	OK	0.167111	0.0864864	-0.95026	2.04771	0.0405888
Wdr62	C1	C2	OK	6.71075	5.47814	-0.292787	2.04739	0.0406198
Prmt2	C1	C2	OK	11.0582	14.4561	0.38657	-2.04731	0.0406273
Ecm1	C1	C2	OK	8.54822	11.2534	0.396665	-2.04571	0.0407846
Krit1	C1	C2	OK	15.4903	12.1671	-0.348376	2.04529	0.0408262
Ssr4	C1	C2	OK	146.194	183.881	0.330888	-2.04475	0.0408795
C1galt1	C1	C2	OK	4.63958	3.45394	-0.425751	2.04472	0.0408827
Mfap3l	C1	C2	OK	8.69381	6.91206	-0.330872	2.0446	0.0408941
Rnf144b	C1	C2	OK	10.6875	8.73968	-0.290272	2.0429	0.0410622
Tfrc	C1	C2	OK	52.244	43.5717	-0.261875	2.04272	0.0410803
Wdr46	C1	C2	OK	19.2187	24.4199	0.345553	-2.04198	0.0411535
Zdhhc20	C1	C2	OK	20.0785	15.5814	-0.36583	2.0417	0.0411817
Nup210	C1	C2	OK	3.80482	3.08415	-0.302955	2.04123	0.0412281
Ppfia2	C1	C2	OK	19.7812	15.7855	-0.325531	2.04103	0.0412483
Gpr151	C1	C2	OK	0.181279	0.057544	-1.65547	2.03936	0.041414
Etv1	C1	C2	OK	1.06305	0.798953	-0.412026	2.03682	0.0416682
Hps3	C1	C2	OK	6.22211	5.01092	-0.312328	2.0362	0.0417304
Olfml2b	C1	C2	OK	0.171543	0.298463	0.798983	-2.03582	0.0417689
Cpne3	C1	C2	OK	10.8056	8.18038	-0.401543	2.03552	0.041799
Rbm39	C1	C2	OK	71.374	57.1304	-0.321142	2.03521	0.0418299
Zfp68	C1	C2	OK	7.98871	5.90114	-0.436969	2.03367	0.0419849
Kif16b	C1	C2	OK	4.10433	3.33477	-0.29956	2.03326	0.0420262
Lin7a	C1	C2	OK	7.36012	5.19247	-0.50331	2.0328	0.0420732
Bcl2l14	C1	C2	OK	2.09867	2.99684	0.513966	-2.03182	0.042172
Sdc1	C1	C2	OK	248.081	313.236	0.336434	-2.03172	0.0421819
Il22ra2	C1	C2	OK	0.283349	0.480053	0.760615	-2.03149	0.0422055
Rbp4	C1	C2	OK	662.606	830.899	0.326521	-2.03125	0.0422295
RGD1563060	C1	C2	OK	0.101059	0.310595	1.61984	-2.03111	0.0422435
Tubgcp2	C1	C2	OK	18.6129	15.5007	-0.263969	2.0311	0.0422453
Slc10a3	C1	C2	OK	9.08199	11.9338	0.393978	-2.03103	0.0422521
Ttc39b	C1	C2	OK	5.92031	4.70827	-0.330476	2.02904	0.0424538
Kpna4	C1	C2	OK	14.463	11.194	-0.369642	2.02883	0.0424754
Metap2	C1	C2	OK	71.2285	57.0456	-0.320337	2.02813	0.0425472
RGD1564541	C1	C2	OK	6.85776	5.55148	-0.304864	2.02779	0.0425814
Slc18a2	C1	C2	OK	4.7894	3.56743	-0.424962	2.0269	0.0426728
Junb	C1	C2	OK	42.5865	53.7386	0.335561	-2.02689	0.0426736
Nid67	C1	C2	OK	34.3915	28.5859	-0.266751	2.02658	0.0427054
Ddx17	C1	C2	OK	75.5985	60.27	-0.326918	2.02465	0.0429037
Slc9a3r1	C1	C2	OK	22.7359	29.1148	0.356783	-2.0243	0.0429396
Fzd4	C1	C2	OK	3.74052	2.65542	-0.494301	2.02411	0.0429593
RGD1310348	C1	C2	OK	25.4708	32.4435	0.349083	-2.02396	0.0429739
Sgsm3	C1	C2	OK	60.139	74.913	0.316914	-2.02354	0.0430175
Hes6	C1	C2	OK	26.6096	32.3757	0.282964	-2.02311	0.0430617
Cyp2r1	C1	C2	OK	1.35975	0.784542	-0.793417	2.02255	0.0431191
Syngr3	C1	C2	OK	27.0162	33.1112	0.293494	-2.02234	0.0431414
Mpg	C1	C2	OK	6.21396	8.62053	0.472263	-2.02013	0.0433696
Spred1	C1	C2	OK	12.4568	9.9335	-0.326561	2.01875	0.0435135
Tekt1	C1	C2	OK	0.207909	0.413678	0.992559	-2.01838	0.0435515
LOC690349	C1	C2	OK	38.1959	49.5595	0.375744	-2.01823	0.0435674
Ncln	C1	C2	OK	15.9059	13.125	-0.277241	2.01729	0.0436653
Tjp1	C1	C2	OK	17.1654	14.4421	-0.249223	2.01712	0.0436832
Abhd5	C1	C2	OK	26.1472	21.27	-0.297839	2.01499	0.0439061
Atf4	C1	C2	OK	159.532	134.088	-0.250667	2.01386	0.0440241
Ercc6	C1	C2	OK	5.01046	4.1332	-0.277685	2.01384	0.0440264
Dmtf1	C1	C2	OK	18.1615	12.9465	-0.488318	2.01376	0.044035
Slc25a1	C1	C2	OK	101.226	126.051	0.316429	-2.01345	0.0440669
Med14	C1	C2	OK	18.0281	15.1588	-0.250092	2.01298	0.0441169
Iars	C1	C2	OK	16.8293	14.1324	-0.251966	2.01294	0.0441206
Phospho1	C1	C2	OK	14.2664	17.5372	0.297804	-2.01265	0.044151
Ndufs6	C1	C2	OK	241.681	292.399	0.274835	-2.01264	0.0441524
Ccdc76	C1	C2	OK	5.40807	3.50213	-0.626881	2.01238	0.0441799
Fam83h	C1	C2	OK	6.44061	5.23849	-0.298046	2.01198	0.0442221
Rbm4b	C1	C2	OK	13.0014	10.4806	-0.310939	2.01179	0.0442423
Map1lc3a	C1	C2	OK	63.7577	76.5203	0.263243	-2.01164	0.0442574
Cidea	C1	C2	OK	31.8473	40.9857	0.363949	-2.01107	0.0443183
Ddah1	C1	C2	OK	1.2241	0.811167	-0.593656	2.01041	0.0443882
Ankrd13d	C1	C2	OK	10.803	8.71599	-0.309694	2.00915	0.044521
Tceanc2	C1	C2	OK	5.79654	7.54584	0.380491	-2.00888	0.0445499
Zfp672	C1	C2	OK	5.33561	4.22232	-0.337616	2.0082	0.0446218
Lrrc40	C1	C2	OK	16.2784	12.6707	-0.361457	2.00736	0.044711
Atp5g3	C1	C2	OK	378.902	451.42	0.252646	-2.00684	0.0447664
Taf2	C1	C2	OK	10.4809	8.75407	-0.259731	2.00631	0.0448237
Dclre1a	C1	C2	OK	5.37222	4.32703	-0.312141	2.00619	0.044836
Rap1b	C1	C2	OK	104.739	86.8568	-0.270089	2.00568	0.0448904
Dd25	C1	C2	OK	17.6992	14.1017	-0.327813	2.00427	0.0450412
Capza2	C1	C2	OK	42.3234	33.8072	-0.324125	2.00424	0.0450449
Atp5i	C1	C2	OK	425.509	511.971	0.266874	-2.00369	0.045103
Emp3	C1	C2	OK	99.2839	125.098	0.33343	-2.00351	0.0451226
Hspe1	C1	C2	OK	335.245	398.685	0.250032	-2.00345	0.0451285
Kazald1	C1	C2	OK	30.5325	38.7	0.34199	-2.00319	0.0451565
Srp54	C1	C2	OK	21.4489	16.8876	-0.344943	2.00297	0.0451809
Zbtb38	C1	C2	OK	7.55711	6.21528	-0.282015	2.00186	0.0452998
Fhl4	C1	C2	OK	0.47334	0.263249	-0.846451	2.00122	0.0453692
Slc39a11	C1	C2	OK	19.9803	25.8723	0.372835	-2.0007	0.0454248
Rps6ka5	C1	C2	OK	3.18957	2.42764	-0.393812	2.00001	0.0454987
Artn	C1	C2	OK	1.4405	2.22934	0.630052	-1.9999	0.0455106
Plxdc1	C1	C2	OK	13.8786	11.4801	-0.273724	1.99892	0.0456167
Slamf9	C1	C2	OK	0.255584	0.524296	1.03659	-1.99819	0.0456962
Pick1	C1	C2	OK	23.8669	19.7421	-0.273738	1.99708	0.0458168
RGD1564114	C1	C2	OK	1.81751	2.54394	0.485105	-1.9964	0.0458904
Rsrc2	C1	C2	OK	30.2633	35.9526	0.24853	-1.99583	0.0459527
Galnt7	C1	C2	OK	5.97646	4.71205	-0.342937	1.99578	0.0459577
Mudeng	C1	C2	OK	5.84154	4.67532	-0.321284	1.99527	0.046013
Slc7a4	C1	C2	OK	12.0916	15.5895	0.366569	-1.99431	0.0461182
Ttc26	C1	C2	OK	3.89009	3.01377	-0.368231	1.99341	0.0462162
Col3a1	C1	C2	OK	2.92564	3.85049	0.396291	-1.99311	0.0462495
Cebpa	C1	C2	OK	0.0878092	0.266736	1.60297	-1.99245	0.0463219
Acpt	C1	C2	OK	0.431922	0.197988	-1.12536	1.99211	0.0463587
Hcn4	C1	C2	OK	3.13417	4.00297	0.352984	-1.99118	0.046461
Atoh8	C1	C2	OK	2.75328	2.01601	-0.449645	1.99101	0.0464802
Elk4	C1	C2	OK	7.31855	6.03083	-0.279202	1.99048	0.0465378
Lysmd2	C1	C2	OK	25.3708	30.8583	0.282489	-1.98962	0.0466326
Kcnk12	C1	C2	OK	8.81119	11.7615	0.416661	-1.98891	0.0467107
Clock	C1	C2	OK	6.51152	5.22548	-0.31743	1.98789	0.0468243
Copz2	C1	C2	OK	51.1929	65.3125	0.351416	-1.98782	0.046832
Mt2A	C1	C2	OK	141.48	109.702	-0.367007	1.98704	0.0469183
Aif1l	C1	C2	OK	34.7119	41.1516	0.245518	-1.98647	0.0469809
Sez6l2	C1	C2	OK	70.0454	86.9136	0.311292	-1.98603	0.0470305
Grid1	C1	C2	OK	0.245593	0.131057	-0.906072	1.98578	0.0470579
Mex3c	C1	C2	OK	13.9057	10.9402	-0.346035	1.98569	0.0470676
Tubb2a	C1	C2	OK	105.142	130.437	0.31101	-1.98398	0.0472576
Ptgir	C1	C2	OK	1.20777	0.711889	-0.762619	1.98398	0.0472583
Kcnk10	C1	C2	OK	0.251275	0.142746	-0.815813	1.98308	0.047358
Zbtb33	C1	C2	OK	5.31196	4.00979	-0.405715	1.9825	0.0474228
Tmf1	C1	C2	OK	9.8906	7.7917	-0.34412	1.98202	0.0474774
Prkar1b	C1	C2	OK	72.0293	89.3102	0.310241	-1.98116	0.0475732
RGD1304952	C1	C2	OK	50.6694	63.062	0.315655	-1.98109	0.0475816
Ttpal	C1	C2	OK	5.97547	7.63118	0.352854	-1.98034	0.0476649
Ng35	C1	C2	OK	2.27889	1.60161	-0.508805	1.98007	0.0476961
Gpr155	C1	C2	OK	1.24898	0.894663	-0.48133	1.97996	0.0477081
Ivns1abp	C1	C2	OK	84.3718	67.7149	-0.317287	1.97913	0.0478009
Klhl29	C1	C2	OK	1.73547	2.18765	0.334055	-1.97854	0.0478682
Rpl24	C1	C2	OK	1410.18	1715.11	0.282425	-1.97829	0.0478961
Tmem134	C1	C2	OK	81.1948	106.103	0.386	-1.97801	0.0479271
Mir21	C1	C2	OK	34.1248	0	-1.79769e+308	-1.79769e+308	0.0480018
Wdr55	C1	C2	OK	19.3102	24.7086	0.355645	-1.97667	0.0480786
Gipr	C1	C2	OK	2.94464	2.22652	-0.403302	1.97643	0.0481056
Slc25a10	C1	C2	OK	41.6274	52.0975	0.323681	-1.97606	0.0481484
RGD1359290	C1	C2	OK	32.4701	39.9244	0.298159	-1.97584	0.0481727
Zhx1	C1	C2	OK	10.8682	8.62912	-0.332829	1.97391	0.0483923
Nr1d1	C1	C2	OK	26.7477	34.9201	0.384643	-1.97298	0.0484977
Wdr8	C1	C2	OK	11.3091	7.77035	-0.541437	1.97281	0.0485177
Hoxb3	C1	C2	OK	2.3655	1.65851	-0.51226	1.97212	0.0485956
Kdelr2	C1	C2	OK	120.782	143.354	0.24718	-1.97201	0.0486083
Prpf40a	C1	C2	OK	36.0018	29.0164	-0.311198	1.97193	0.0486173
Abce1	C1	C2	OK	28.9641	23.2606	-0.316377	1.97167	0.048647
Strn3	C1	C2	OK	16.8455	14.0725	-0.259482	1.97108	0.0487142
P2ry4	C1	C2	OK	0.954022	0.527786	-0.85407	1.9703	0.0488045
Atxn3	C1	C2	OK	5.81455	4.43547	-0.39058	1.97018	0.0488173
Phf17	C1	C2	OK	12.1604	10.2374	-0.248348	1.97015	0.0488213
Irgc1	C1	C2	OK	0.302932	0.559673	0.885589	-1.96896	0.0489577
Cacna2d1	C1	C2	OK	22.1514	17.6741	-0.325765	1.96889	0.0489656
LOC498152	C1	C2	OK	0.218091	0.0290002	-2.91079	1.9687	0.048987
Chd6	C1	C2	OK	8.29719	7.00622	-0.243987	1.96804	0.0490637
Ndc80	C1	C2	OK	23.1408	18.063	-0.357402	1.96787	0.0490835
Cdk19	C1	C2	OK	17.8269	15.0561	-0.243701	1.96771	0.0491015
Senp6	C1	C2	OK	12.9574	10.3204	-0.328287	1.96735	0.049143
Ahnak	C1	C2	OK	80.0943	62.4896	-0.358083	1.9673	0.0491487
Atoh7	C1	C2	OK	0.230093	0	-1.79769e+308	-1.79769e+308	0.049199
Otud4	C1	C2	OK	10.8207	9.01666	-0.263126	1.96606	0.0492921
Ier5l	C1	C2	OK	8.89527	11.4641	0.366013	-1.96499	0.0494152
Prss22	C1	C2	OK	0.156489	0.365973	1.22567	-1.96467	0.049453
Nipa2	C1	C2	OK	16.5287	13.0567	-0.340181	1.96389	0.0495434
Elavl2	C1	C2	OK	4.69019	3.59889	-0.382095	1.96353	0.0495842
Fcho2	C1	C2	OK	13.2489	10.4707	-0.33952	1.96317	0.0496266
Tcea2	C1	C2	OK	11.0345	14.4686	0.39091	-1.96202	0.0497597
Zfp385d	C1	C2	OK	0.611735	0.358815	-0.769665	1.96201	0.0497618
Ddx51	C1	C2	OK	5.19061	4.09683	-0.341395	1.96115	0.0498614
Prss53	C1	C2	OK	3.20087	4.36965	0.449054	-1.96051	0.0499366
