# Supplementary material for: Reconstruction of the Gene Regulatory Network Involved in the Sonic Hedgehog Pathway with a Potential Role in Early Development of the Mouse Brain
Source: PLoS Comput Biol. 2014 Oct 9;10(10):e1003884. doi: 10.1371/journal.pcbi.1003884 (PMC4191885; doi:10.1371/journal.pcbi.1003884)
Supplement: Table S7 — ChIP-seq data used for constructing gene regulatory network in Shh+Ptch1− and Shh−Ptch1+ domains. (XLSX) [file pcbi.1003884.s011.xlsx]

## Sheet: list_GEO
## Shh+Ptch1- pattern genes
Gene_Symbol	Study	Source
Foxa2	Metzakopian et al., 2012	NestinLmx1a stably transfected ES cells
Foxp1	Tang et al., 2012	striatal cells
Phf19	Ballaré et al., 2012	mouse embryonic stem cells
## Shh-Ptch1+ pattern genes
Gene_Symbol	Study	Source
Ctnnb1	Zhang et al., 2013	mouse embryonic stem cells
Gata2	GSM923587	G1E
Pbx1	Penkov et al., 2013 (GSM972968)	E11.5 C57BL/6 embryonic mice
Sox11	GSM818942/GSM818943/GSM818944	ES-derived neurons
Gli1	GSM1033095	Neuralized embryoid bodies
Gata3	This study	PC12
